# Supplementary material for: Oxidative stress induces coordinated remodeling of RNA-enzyme interactions
Source: iScience. 2021 Jun 19;24(7):102753. doi: 10.1016/j.isci.2021.102753 (PMC8261671; doi:10.1016/j.isci.2021.102753)
Supplement: Table S1. Normalized MS data for S. cerevisiae samples defining changes of the mRBPome upon oxidative stress, related to Figure 1 — Statistical analysis of normalized MS data (see STAR Methods) is shown in panels A-C. The normalized MS data for each biological sample (WT1-3, H2O21-3), average pairwise fold-change, and FDRs (%) are provided in different columns. Proteins that changed RNA association significantly (FDR ≤ 5%) in H2O2 treated cells are marked with the filled yellow box (FDRs). (A) “TOP3” analysis. mRBPome specifies the 812 proteins depicted in Figure 1B. Thereby, “All” refers to proteins identified both, in 2 of 3 untreated and H2O2 treated samples; “Untreated” refers to proteins exclusively identified in 2 of 3 untreated samples, “H2O2”, proteins identified in 2 of 3 stressed samples. (B) MaxQuant Label-Free Quantification (LFQ). (C) MaxQuant Intensity-Based Absolute Quantification (iBAQ). (D) List of protein overlap described in a Venn diagram show in Figure S2C. (E) The 257 proteins that significantly changed poly(A) RNA associations (FDR ≤ 5%; Figure 1D) in H2O2 treated cells are highlighted in yellow and depicted within a list of all proteins identified at 1% FDR and at least 2 peptides in two of the three biological MS replicates (total 1,341 proteins). Different columns refer to average log2 FC (H2O2/wt) across the three MS analysis methods and their average. [file mmc2.xlsx]

## Sheet: Table S1A
ORF (SGD)	Gene Name	mRBPome	WT_1	WT_2	WT_3	H202 _1	H202 _2	H202 _3	Average Pairwise Fold-Change	False Discovery Rate (%)
YCL043C	PDI1	All	7.56816	4.70945	6.32349	5.41616	0	3.31316	-3.2906	0.01
YJR139C	HOM6	All	7.96459	5.68161	7.52951	5.74854	0	6.23135	-3.06527	0.02
YKL216W	URA1	All	8.80861	6.29379	7.98295	0	7.17923	7.02643	-2.95989	0.03
YMR120C	ADE17	All	7.55147	4.1336	5.59964	0	4.07148	4.36619	-2.94902	0.03
YMR260C	TIF11	All	6.26716	6.0502	8.46674	6.02794	5.96818	0	-2.92933	0.03
YCR081W	SRB8	All	0	12.3954	11.2997	11.5305	11.4716	11.7763	3.69445	0.03
YIL052C	RPL34B	All	0	10.3941	10.6229	10.7835	10.9218	10.7016	3.79664	0.03
YDR158W	HOM2	All	7.75951	6.2272	6.71817	0	5.53675	6.50971	-2.88614	0.04
YEL050C	RML2	All	0	6.00676	6.71817	7.10421	7.511	8.69156	3.52728	0.04
YLR167W	RPS31	All	0	9.99338	9.39995	10.1832	10.0991	9.82022	3.56973	0.04
YKL035W	UGP1	All	6.62708	6.90373	6.74188	6.40642	0	5.66115	-2.73504	0.07
YIL051C	MMF1	All	10.7341	0	10.3025	0	6.52112	6.40534	-2.70338	0.08
YOR224C	RPB8	All	7.06744	7.42651	7.23129	0	7.34711	6.59081	-2.59577	0.1
YNL098C	RAS2	All	6.21866	5.69262	6.82562	0	4.85756	6.18166	-2.5659	0.11
YHR208W	BAT1	All	7.94342	6.02429	5.95107	0	5.82381	6.44198	-2.551	0.11
YDL130W	RPP1B	All	0	9.80332	9.90182	9.65322	10.389	9.68664	3.34126	0.12
YNR021W	YNR021W	All	0	5.7778	6.04724	7.09076	7.27754	7.27854	3.27393	0.15
YJL124C	LSM1	All	0	6.62214	6.95748	7.08625	7.33448	8.70419	3.18177	0.19
YBR196C	PGI1	All	10.1905	5.96196	7.89169	5.7824	5.41724	5.77562	-2.35631	0.27
YDR155C	CPR1	All	10.4451	7.88815	9.45278	7.30389	7.20444	6.45698	-2.27358	0.36
YGR285C	ZUO1	All	6.22569	5.51795	6.10119	5.57912	0	5.74662	-2.17303	0.47
YFR004W	RPN11	All	6.47611	5.25676	5.46683	0	5.41724	5.3566	-2.14195	0.5
YOR257W	CDC31	All	0	6.08404	7.55799	6.99776	8.09558	6.94581	2.79904	0.65
YML022W	APT1	All	0	7.66597	8.11993	7.73405	8.35523	7.90099	2.73479	0.76
YOR361C	PRT1	All	0	7.23647	5.46683	6.96865	6.74764	6.98772	2.6669	0.89
YDL100C	GET3	All	6.13153	0	6.82562	6.49756	6.86823	7.5133	2.64064	0.93
YIL066C	RNR3	All	0	4.9669	3.3894	2.92512	6.36591	6.91355	2.6161	0.98
YMR241W	YHM2	All	0	6.14142	6.87649	6.69415	7.08283	6.99595	2.58501	1.04
YDR050C	TPI1	All	11.2558	6.67861	10.5314	7.6201	7.47001	7.72633	-1.88311	1.08
YCR012W	PGK1	All	12.5514	9.71159	11.5627	9.28133	9.38401	9.53236	-1.87598	1.11
YFR009W	GCN20	All	0	6.24974	6.79824	6.22135	7.43494	6.96272	2.52367	1.15
YJL069C	UTP18	All	0	6.92256	6.30592	7.41957	6.78896	6.52687	2.50231	1.19
YDR212W	TCP1	All	0	5.63672	6.30592	6.49075	6.41473	6.47771	2.48018	1.23
YLR147C	SMD3	All	0	6.21961	6.64181	6.45621	7.22649	6.59353	2.4716	1.24
YIL061C	SNP1	All	0	6.18104	6.06405	6.33977	7.17923	6.08843	2.45411	1.27
YLL050C	COF1	All	10.1449	6.96404	9.23803	6.88282	7.26161	6.80756	-1.79833	1.39
YEL034W	HYP2	All	10.2391	8.59947	9.93933	7.65402	8.04064	7.763	-1.77342	1.48
YLR179C	YLR179C	All	0	8.53975	8.31695	8.07184	8.8394	7.26326	2.43927	1.56
YLR027C	AAT2	All	7.09457	0	5.95558	3.92714	0	3.87416	-1.74962	1.57
YEL031W	SPF1	All	0	4.64063	5.32055	5.67835	5.40762	6.16714	2.43065	1.61
YLR109W	AHP1	All	10.927	8.73344	10.3717	8.07412	8.54263	8.20626	-1.73638	1.62
YNL147W	LSM7	All	0	7.57668	7.81925	6.009	8.13107	8.45061	2.39825	1.81
YOL059W	GPD2	All	0	6.28654	6.37494	6.58328	6.56936	6.65204	2.38107	1.91
YDR293C	SSD1	All	9.05541	5.49298	9.67088	4.66087	5.20046	9.39115	-1.6556	1.92
YLR449W	FPR4	All	0	7.13923	7.8438	7.2685	7.95905	6.87834	2.37428	1.95
YDL166C	FAP7	All	0	7.61769	7.39143	7.80714	7.40141	6.89825	2.36589	2
YDL171C	GLT1	All	9.46483	9.50071	10.3025	5.16387	9.46737	9.75497	-1.62728	2.02
YBR080C	SEC18	All	0	4.90955	5.98237	6.009	5.63067	6.25213	2.3333	2.2
YAR002C-A	ERP1	All	0	5.20695	6.92332	5.65418	6.73616	6.72324	2.32777	2.23
YJR133W	XPT1	All	0	7.28092	6.61923	6.99295	6.96319	6.9179	2.32463	2.25
YDR429C	TIF35	All	6.42816	6.70059	4.33281	0	6.14643	6.63368	-1.56048	2.27
YGR103W	NOP7	All	0	5.89682	5.95107	5.95065	6.20312	6.54382	2.28323	2.5
YKL172W	EBP2	All	0	8.41402	8.24503	8.19426	7.4952	7.73866	2.25635	2.67
YOL115W	PAP2	All	0	5.37492	5.41534	6.14534	5.62238	5.7804	2.25262	2.69
YLL013C	PUF3	All	0	6.31532	6.18814	6.22956	6.06924	6.9564	2.25058	2.7
YDR235W	PRP42	All	0	6.84573	6.29172	6.59603	6.37087	6.9179	2.24911	2.71
YKL145W	RPT1	All	6.43424	0	6.69945	6.34733	6.46659	7.05036	2.24353	2.74
YJR105W	ADO1	All	8.74888	0	8.23578	0	6.3954	6.27262	-1.43888	3.02
YIL079C	AIR1	All	0	6.47049	5.40217	5.71387	6.48042	6.25557	2.1924	3.05
YER055C	HIS1 =	All	0	6.48955	6.98423	6.9086	6.62021	6.52117	2.19207	3.06
YJR144W	MGM101	All	0	4.73949	5.44774	5.37681	5.77228	5.60301	2.18829	3.08
YPR074C	TKL1	All	8.93192	6.38484	7.92659	6.56395	6.07532	6.31274	-1.43045	3.09
YHR179W	OYE2	All	8.64784	5.9251	7.47082	6.01851	5.78719	5.94688	-1.43039	3.09
YLR150W	STM1	All	10.3914	9.85935	9.78939	8.63044	8.59652	8.54487	-1.42278	3.15
YHR052W	CIC1	All	0	7.78133	7.52648	7.22812	7.45375	7.1497	2.17459	3.16
YMR038C	CCS1	All	7.74735	0	7.08859	5.1741	5.39794	0	-1.4213	3.17
YAL025C	MAK16	All	0	6.47049	6.39502	6.68821	6.30505	6.37408	2.16728	3.21
YLR298C	YHC1	All	0	6.56338	7.18207	6.75793	6.52558	6.9179	2.15199	3.3
YGL101W	YGL101W	All	0	5.11009	6.24086	5.52682	6.18071	5.98876	2.11511	3.52
YOR317W	FAA1	All	0	5.25676	5.99995	5.39735	5.74963	6.44499	2.11175	3.54
YKL152C	GPM1	All	10.3718	8.07012	9.40408	7.69014	7.75993	8.29239	-1.36783	3.63
YJR065C	ARP3	All	0	5.50552	5.58223	5.5532	5.67944	6.14878	2.09789	3.63
YNL061W	NOP2	All	0	6.52077	6.76005	6.51108	6.31022	6.74539	2.09529	3.64
YGL099W	LSG1	All	0	6.18104	6.55227	6.36233	6.01959	6.56058	2.06973	3.8
YKL173W	SNU114	All	0	4.56596	5.27071	6.11022	4.65788	5.25042	2.06062	3.85
YDL160C	DHH1	All	0	6.28654	6.5876	6.16258	6.29465	6.59895	2.06068	3.85
YHR193C	EGD2	All	9.2403	6.74885	8.36863	7.15678	7.0492	6.17442	-1.32579	3.99
YGR135W	PRE9	All	0	5.84841	6.25557	5.92056	6.4573	5.81806	2.03065	4.03
YPL043W	NOP4	All	0	7.04358	6.28456	6.18806	6.38564	6.82847	2.02467	4.07
YMR246W	FAA4	All	0	6.29379	6.86933	5.99944	6.4243	6.80522	2.02195	4.09
YGL037C	PNC1	All	7.88024	0	6.95748	6.70596	7.31145	6.8099	1.99653	4.24
YBL041W	PRE7	All	0	7.16713	7.14895	6.58967	7.05538	6.64943	1.9928	4.26
YHR183W	GND1	All	8.72427	6.301	7.39143	5.7824	6.37581	6.38353	-1.29166	4.28
YGL100W	SEH1	All	0	5.55462	6.22225	5.95065	5.8382	5.94262	1.98487	4.31
YGR001C	EFM5	All	0	7.31694	7.66244	7.09526	6.76657	6.9711	1.95118	4.52
YGR254W	ENO1	All	13.3549	11.2022	12.7116	10.8008	11.1498	11.559	-1.25303	4.61
YDR341C	YDR341C	All	8.52501	6.37804	7.29678	6.29356	5.70321	6.53819	-1.22162	4.88
YKR059W	TIF1	All	11.2254	9.74502	9.97311	9.13615	8.7471	9.39893	-1.22046	4.89
YPL210C	SRP72	All	0	5.9251	5.97349	6.12789	5.57161	6.02946	1.94345	4.99
YDR211W	GCD6	All	0	5.45469	4.73264	5.19939	4.89107	5.92547	1.94287	5
YNL284C-B	TY1B-NL1	All	8.97427	9.94241	9.30588	7.58855	7.6743	9.33948	-1.20674	5.01
YER043C	SAH1	All	9.31635	7.78905	8.37706	7.42672	6.97301	7.46664	-1.20537	5.02
YLR354C	TAL1	All	8.24269	5.70355	7.3526	5.49994	5.84534	6.34857	-1.20166	5.06
YPR163C	TIF3	All	7.76675	7.82201	7.15092	6.10131	6.20312	6.83077	-1.20149	5.06
YJL101C	GSH1	All	0	5.45469	5.69449	5.61713	5.73432	5.60839	1.93689	5.08
YFR052W	RPN12	All	0	4.49981	4.94726	4.80398	5.44571	4.96169	1.92144	5.29
YHR174W	ENO2	All	13.4329	11.2022	12.72	10.8008	11.3654	11.6917	-1.1657	5.36
YNL313C	EMW1	All	0	5.29627	5.75788	5.56622	5.51899	5.71204	1.91437	5.39
YBR233W	PBP2	All	0	6.95492	5.36872	5.70213	5.92165	6.42072	1.90695	5.49
YLR276C	DBP9	All	0	3.79251	4.79441	4.89345	4.45994	4.93623	1.9009	5.58
YNL055C	POR1	All	6.72458	0	7.28965	5.45865	6.85059	7.39836	1.89779	5.62
YMR229C	RRP5	All	8.01414	8.37526	10.9156	7.60756	8.00601	8.32546	-1.12199	5.74
YNL135C	FPR1	All	8.40938	6.50837	7.12511	6.29356	6.71292	5.67147	-1.12164	5.74
YER073W	ALD5	All	0	5.20695	5.79864	5.2551	5.21156	6.20316	1.88808	5.75
YKL056C	TMA19	All	10.9773	10.0533	10.9917	9.58292	9.72136	9.35957	-1.11952	5.76
YNL132W	KRE33	All	0	5.85822	6.55822	5.85843	5.95504	6.23483	1.87729	5.9
YKL126W	YPK1	All	0	4.78546	5.32055	4.61901	5.29738	5.80874	1.87304	5.96
YPR033C	HTS1	All	6.8974	5.88726	6.8379	5.22751	5.65526	5.46146	-1.09278	5.99
YHR137W	ARO9	All	0	5.83853	6.14532	5.64193	5.85245	6.08457	1.86503	6.07
YGL202W	ARO8	All	7.73015	6.13336	7.02774	6.11022	5.41724	6.12269	-1.08037	6.1
YJL080C	SCP160	All	9.21403	9.18709	8.55117	7.37588	7.98353	8.51652	-1.02546	6.28
YJL167W	ERG20	All	7.24744	5.7778	6.83054	5.24542	5.46438	6.09611	-1.01662	6.46
YLR058C	SHM2	All	9.20517	7.64346	8.49802	7.52665	7.10976	7.66307	-1.01572	6.48
YLR342W	FKS1	All	0	4.0367	6.00432	4.67775	4.48942	6.35819	1.82811	6.57
YMR049C	ERB1	All	0	7.1352	6.63057	6.64592	6.25766	6.34535	1.82772	6.58
YPL160W	CDC60	All	8.0323	5.79833	6.69676	5.1724	5.67944	6.64682	-1.00958	6.6
YDR099W	BMH2	All	9.28304	8.62124	9.00208	7.89487	7.97542	8.0469	-0.996394	6.86
YBR017C	KAP104	All	0	5.16646	5.73706	5.5532	5.09656	5.62442	1.79022	7.09
YER021W	RPN3	All	0	5.18373	6.0345	5.52682	5.2335	5.82732	1.7898	7.1
YLR259C	HSP60	All	9.32456	7.67433	8.11993	7.39789	7.2401	7.54171	-0.979706	7.2
YER080W	AIM9	All	0	6.18104	6.58469	5.91039	5.90123	6.26582	1.77057	7.36
YMR079W	SEC14	All	6.8974	0	5.76818	0	4.65463	5.09804	-0.970968	7.37
YHR170W	NMD3	All	0	5.49298	6.29172	5.73708	5.40762	5.93407	1.76469	7.44
YEL071W	DLD3	All	7.91761	0	7.17046	5.62959	0	6.5578	-0.966896	7.45
YIL064W	EFM4	All	0	6.425	6.61067	6.30137	6.24152	5.7804	1.76254	7.47
YPL028W	ERG10	All	7.35392	5.80849	6.13739	5.08286	5.66336	5.67147	-0.960703	7.57
YML074C	FPR3	All	6.94927	7.26994	7.31972	6.24583	6.44325	5.98048	-0.956457	7.66
YIL021W	RPB3	All	0	6.87018	5.54078	7.40153	4.94525	5.27094	1.73558	7.84
YMR116C	ASC1	All	10.6582	8.89705	10.1211	9.28133	8.38003	9.1769	-0.946013	7.87
YER177W	BMH1	All	9.58585	8.62124	9.09705	8.08094	8.03284	8.35778	-0.944196	7.9
YDL084W	SUB2	All	8.72427	7.29904	8.21711	7.12195	6.79635	7.50898	-0.937712	8.03
YKR057W	RPS21A	All	11.5586	10.9617	12.078	10.5939	10.7962	10.4037	-0.934847	8.09
YJL136C	RPS21B	All	11.5586	10.9617	12.078	10.5939	10.7962	10.4037	-0.934847	8.09
YNL085W	MKT1	All	0	5.26563	5.61113	5.10978	5.25511	5.63501	1.70771	8.22
YIL034C	CAP2	All	0	6.10067	6.75488	5.70213	6.08742	6.16714	1.70038	8.32
YGL044C	RNA15	All	0	6.80573	6.67777	6.56395	5.64711	6.29949	1.67568	8.66
YAL012W	CYS3	All	7.32803	5.68161	7.05113	5.79351	5.49195	6.11136	-0.887986	9.03
YPL243W	SRP68	All	0	4.834	5.31354	4.78852	4.55883	5.73683	1.64555	9.07
YLR401C	DUS3	All	0	5.08858	4.91981	4.58616	5.03543	5.29784	1.63702	9.19
YGL111W	NSA1	All	0	7.61769	5.52872	6.63361	5.66336	5.7319	1.62749	9.32
YML062C	MFT1	All	0	7.02192	6.58177	6.47703	6.08138	5.92547	1.62673	9.33
YNL002C	RLP7	All	0	7.18283	7.07206	6.09234	6.37581	6.65465	1.62263	9.38
YIL094C	LYS12	All	6.9787	5.09025	6.6668	4.99319	4.99747	6.14509	-0.866664	9.45
YBR088C	POL30	All	5.78649	0	5.39554	0	3.9758	4.61109	-0.865047	9.48
YDR449C	UTP6	All	0	4.86742	5.23403	5.03123	4.90481	4.97842	1.60434	9.63
YDR328C	SKP1	All	0	6.16532	5.69988	5.70213	5.74199	5.17986	1.58626	9.88
YML049C	RSE1	All	0	5.16961	5.43487	5.62959	4.1123	5.59218	1.57653	10.01
YDR345C	HXT3	All	0	5.7778	5.58223	5.24218	5.2764	5.57028	1.57628	10.02
YPR062W	FCY1	All	6.93219	7.02628	7.06372	6.25389	6.36093	5.91247	-0.83163	10.15
YPR137W	RRP9	All	0	7.45588	5.92369	6.08331	6.06924	5.92547	1.56615	10.16
YHR163W	SOL3	All	0	5.7881	6.37831	5.56622	5.75722	5.51403	1.55702	10.28
YPL117C	IDI1	All	0	7.18673	7.2644	6.17962	6.9131	6.02544	1.55567	10.3
YJL050W	MTR4	All	0	5.49298	5.29228	5.57912	4.50393	5.33078	1.54286	10.47
YIL110W	HPM1	All	0	6.01555	5.90514	5.62959	5.41724	5.46146	1.5292	10.66
YNR035C	ARC35	All	6.26716	0	4.72209	0	3.98359	4.58948	-0.805391	10.67
YBR286W	APE3	All	0	5.79833	6.59629	5.71387	5.86655	5.38197	1.52259	10.75
YGR087C	PDC6	All	12.1624	11.6356	12.0453	11.5012	11.2185	10.7327	-0.796977	10.84
YNL162W	RPL42A	All	0	8.56394	9.36644	7.6387	7.94748	0	-0.781399	11.15
YER009W	NTF2	All	7.87578	10.2663	11.0324	11.2845	11.4454	10.9121	1.48919	11.21
YDL145C	COP1	All	5.44482	0	5.942	4.80837	5.21156	5.79935	1.47749	11.37
YGL246C	RAI1	All	0	5.0819	5.16556	4.70625	4.86741	5.09037	1.47219	11.44
YLL036C	PRP19	All	0	4.47961	4.66811	4.7039	4.51472	4.32754	1.46615	11.52
YDR214W	AHA1	All	6.17575	5.33332	6.40495	5.08286	4.83908	5.72201	-0.756693	11.65
YBR106W	PHO88	All	5.77695	0	5.32055	4.68254	5.34853	5.4314	1.45499	11.68
YPR041W	TIF5	All	7.47094	7.15524	7.31796	6.57687	6.13482	6.9711	-0.753788	11.7
YMR186W	HSC82	All	10.4823	8.37355	9.48045	8.61643	8.49801	9.01406	-0.735921	12.06
YPL240C	HSP82	All	10.4823	8.37355	9.48045	8.61643	8.49801	9.01406	-0.735921	12.06
YKL060C	FBA1	All	13.6967	13.2161	13.3268	12.5712	12.8105	12.6513	-0.735531	12.07
YHL034C	SBP1	All	12.304	12.8747	11.8394	11.8294	10.6304	12.3735	-0.728298	12.21
YLR060W	FRS1	All	7.33129	5.1806	6.35799	5.60457	5.31806	5.82732	-0.706645	12.65
YAL038W	CDC19	All	13.1906	12.2399	12.4369	11.9889	11.5692	12.2117	-0.699216	12.79
YGL009C	LEU1	All	7.27481	6.2272	6.11739	5.48631	5.28693	6.77202	-0.691383	12.95
YAL003W	EFB1	All	0	9.30835	9.73792	8.17951	0	8.80726	-0.686499	13.05
YGR204W	ADE3	All	7.04378	5.61373	6.40165	5.57912	5.51899	5.91247	-0.682858	13.12
YGL253W	HXK2	All	9.90877	9.09673	9.57514	8.42073	8.8394	9.2859	-0.678207	13.21
YHR064C	SSZ1	All	8.02426	7.08177	7.46291	6.99776	6.55636	6.99595	-0.672953	13.32
YKR001C	VPS1	All	6.78293	6.27925	5.91445	5.51344	5.40762	6.05728	-0.666097	13.45
YLR116W	MSL5	All	0	6.25718	5.67273	4.51545	5.3685	6.28276	1.41227	13.49
YMR217W	GUA1	All	7.81416	6.63932	7.8438	5.92056	7.01161	7.43062	-0.644829	13.88
YNL064C	YDJ1	All	6.61642	0	6.15712	5.98981	5.45507	5.51975	1.39703	13.91
YGL092W	NUP145	All	0	4.73311	4.67907	4.28926	4.52365	4.75395	1.38489	14.25
YLR061W	RPL22A	All	8.58089	7.33462	8.05832	5.88983	7.69816	8.50934	-0.6255	14.27
YLR029C	RPL15A	All	11.9266	13.7484	13.7747	14.5013	14.9566	14.145	1.38435	14.27
YHR167W	THP2	All	0	5.70355	5.86252	0	4.8646	4.82965	-0.62394	14.3
YOR341W	RPA190	All	6.00651	5.72516	6.11336	5.03311	4.58978	6.36456	-0.619191	14.39
YLR359W	ADE13	All	6.1902	4.28093	6.45362	5.25992	4.62506	5.2085	-0.610426	14.57
YOR198C	BFR1	All	7.75466	8.70653	8.12995	7.40515	7.36957	7.99646	-0.606651	14.64
YMR307W	GAS1	All	7.11743	6.95034	7.47239	6.7971	6.25766	6.67787	-0.602509	14.72
YNL207W	RIO2	All	0	6.63932	5.92369	5.45865	5.74963	5.45549	1.36692	14.75
YER156C	YER156C	All	0	5.61373	5.69449	4.82579	5.17801	5.38197	1.35918	14.96
YBL032W	HEK2	All	7.09457	8.58477	7.62043	7.031	6.77407	7.73866	-0.585347	15.07
YGL014W	PUF4	All	7.67473	8.86091	8.1399	7.61071	7.28806	8.05677	-0.57333	15.31
YGL105W	ARC1	All	8.3219	7.52218	7.50509	7.06807	6.97301	7.59691	-0.570392	15.36
YKL014C	URB1	All	0	3.99462	4.24704	4.18174	4.05678	4.01862	1.33849	15.54
YNL139C	THO2	All	0	4.96145	5.32055	4.67775	4.67722	4.93623	1.3364	15.59
YLR059C	REX2	All	9.84173	8.56244	8.84066	8.71905	8.27817	8.58638	-0.553741	15.7
YPL106C	SSE1	All	9.3081	8.44039	9.26555	8.3206	8.16856	8.87023	-0.551545	15.74
YML126C	ERG13	All	9.35693	8.69289	8.9408	8.29932	8.50929	8.53076	-0.550413	15.76
YML024W	RPS17A	All	10.4223	11.1357	10.7965	10.1017	10.0916	10.5171	-0.547996	15.81
YKL157W	APE2	All	6.87074	6.49585	6.7075	5.47255	6.04463	6.92222	-0.544898	15.87
YPR191W	QCR2	All	0	4.32405	5.41534	4.40678	4.56404	4.7442	1.32521	15.91
YDL074C	BRE1	All	0	5.402	5.02662	4.45516	4.87302	5.0749	1.32482	15.92
YGR178C	PBP1	All	0	5.24783	5.35512	4.05451	0	4.92764	-0.540265	15.97
YER091C	MET6	All	9.03555	5.22526	6.27014	10.6675	3.79288	4.45253	-0.539348	15.98
YOR230W	WTM1	All	5.89629	0	5.36872	4.6115	0	5.04345	-0.53669	16.04
YPR080W	TEF1	All	13.9597	13.2339	13.5057	12.9427	12.8218	13.3359	-0.532975	16.11
YBR084C-A	RPL19A	All	8.17712	8.79858	9.61492	9.78431	10.1396	10.6207	1.31799	16.11
YOR133W	EFT1	All	11.0851	10.2525	10.8775	10.2248	10.0224	10.3744	-0.531156	16.15
YNL281W	HCH1	All	0	6.33653	7.04901	6.36977	5.43628	0	-0.526497	16.24
YKL182W	FAS1	All	8.94263	8.20886	8.39379	7.9921	7.7158	8.25856	-0.52627	16.25
YGL200C	EMP24	All	6.07037	6.41174	6.08892	5.10622	6.10538	5.78991	-0.523175	16.31
YBR025C	OLA1	All	8.97427	7.77098	8.40208	7.81534	7.66625	8.10517	-0.52019	16.37
YJR148W	BAT2	All	8.12544	7.04358	7.53856	6.83523	7.00843	7.30364	-0.520094	16.37
YGL148W	ARO2	All	6.35312	5.38853	6.013	5.0628	5.46438	5.69696	-0.51017	16.57
YER160C	TY1B-ER2	All	10.1725	10.4108	10.4911	9.81189	9.18729	10.5664	-0.502966	16.71
YJR029W	TY1B-JR2	All	10.1725	10.4108	10.4911	9.81189	9.18729	10.5664	-0.502966	16.71
YLR227W-B	TY1B-LR3	All	10.1725	10.4108	10.4911	9.81189	9.18729	10.5664	-0.502966	16.71
YLR256W-B/YLR256W-C	TY1B-LR4	All	10.1725	10.4108	10.4911	9.81189	9.18729	10.5664	-0.502966	16.71
YML045W	TY1B-ML1	All	10.1725	10.4108	10.4911	9.81189	9.18729	10.5664	-0.502966	16.71
YNL054W-B	TY1B-NL2	All	10.1725	10.4108	10.4911	9.81189	9.18729	10.5664	-0.502966	16.71
YPR137C-B	TY1B-PR1	All	10.1725	10.4108	10.4911	9.81189	9.18729	10.5664	-0.502966	16.71
YPR158C-D	TY1B-PR3	All	10.1725	10.4108	10.4911	9.81189	9.18729	10.5664	-0.502966	16.71
YAR009C	TyB1-1	All	10.1725	10.4108	10.4911	9.81189	9.18729	10.5664	-0.502966	16.71
YGR159C	NSR1	All	7.41976	8.9089	7.80681	7.57574	6.68533	8.36575	-0.502886	16.71
YNL255C	GIS2	All	9.50149	10.3983	9.78305	9.21056	9.40832	9.57078	-0.497723	16.82
YKL204W	EAP1	All	0	5.57856	5.14989	0	4.7536	4.488	-0.495615	16.86
YOL040C	RPS15	All	12.5601	12.6723	11.9637	13.5354	13.928	13.6035	1.29027	16.87
YDL022W	GPD1	All	6.3659	6.18104	7.64857	7.78782	7.66625	8.60669	1.28842	16.93
YML073C	RPL6A	All	12.9988	12.3954	12.0715	11.9161	11.7103	12.3785	-0.486924	17.03
YLR448W	RPL6B	All	12.9988	12.3954	12.0715	11.9161	11.7103	12.3785	-0.486924	17.03
YLR153C	ACS2	All	7.38878	5.74644	6.81821	6.29356	5.77228	6.42682	-0.486921	17.03
YLR264W	RPS28B	All	11.1899	11.5225	12.2486	11.0955	11.3451	11.0789	-0.480535	17.16
YNL220W	ADE12	All	7.90234	7.07337	7.86795	7.08625	6.76657	7.56957	-0.473753	17.29
YOL142W	RRP40	All	0	4.5491	4.03653	3.2365	3.92817	0	-0.473652	17.3
YBR162C	TOS1	All	0	7.45911	7.28607	0	6.73616	6.59081	-0.472737	17.31
YOL121C	RPS19A	All	11.3147	10.576	11.5252	10.2851	10.9878	10.7358	-0.469042	17.39
YPL231W	FAS2	All	8.2904	7.92129	8.2904	7.50991	7.39656	8.20626	-0.463117	17.51
YBR079C	RPG1	All	7.65404	7.43637	7.64857	6.95387	6.89601	7.50466	-0.461481	17.54
YBR011C	IPP1	All	9.36491	0	8.61676	5.3694	5.29738	5.95112	-0.454589	17.68
YML028W	TSA1	All	11.6771	9.77122	10.644	10.3382	10.1966	10.1959	-0.453882	17.69
YLL018C	DPS1	All	7.61442	6.32949	6.87649	6.44216	6.23609	6.78397	-0.452728	17.71
YGR244C	LSC2	All	0	5.63672	5.7106	4.79738	5.06019	5.25042	1.25356	17.89
YDL167C	NRP1	All	0	6.67306	5.8186	5.27901	5.03543	5.91247	1.24509	18.13
YMR284W	YKU70	All	9.00524	9.05469	10.755	10.8145	10.7083	10.9786	1.22883	18.58
YOL123W	HRP1	All	9.53724	10.347	9.65709	9.21056	9.0238	9.9767	-0.443408	18.79
YHR196W	UTP9	All	10.1588	7.46554	7.13708	8.29932	7.77309	7.37959	-0.436458	19.04
YGR180C	RNR4	All	9.13223	8.7467	9.28361	8.56549	8.50929	8.78366	-0.434702	19.1
YAL027W	SAW1	All	10.0342	10.1363	10.3003	9.80505	9.12263	10.2421	-0.433675	19.14
YBL039C	URA7	All	7.61709	8.45339	8.16934	7.83429	7.12452	8.01685	-0.421389	19.58
YGR279C	SCW4	All	0	5.2671	5.53476	4.7411	0	4.80172	-0.419681	19.64
YCL050C	APA1	All	7.96669	7.77358	8.05832	7.77106	7.4677	7.30696	-0.417624	19.71
YEL046C	GLY1	All	9.12285	8.82383	9.23339	8.58	8.52049	8.83048	-0.41637	19.76
YML123C	PHO84	All	0	4.45396	4.52968	3.49246	0	4.247	-0.414725	19.81
YFL022C	FRS2	All	6.30083	5.69262	5.79361	5.28532	5.21156	6.04938	-0.4136	19.85
YPR069C	SPE3	All	9.38859	8.31419	9.05035	8.98685	8.14561	8.39719	-0.407828	20.06
YFR037C	RSC8	All	0	3.68195	4.52968	3.31878	0	3.70558	-0.395756	20.49
YMR045C	TY1B-MR1	All	7.19826	8.87305	8.00489	7.43384	7.6743	7.78693	-0.393712	20.56
YNR051C	BRE5	All	5.77695	8.49957	6.68322	6.17112	5.91487	7.70136	-0.390795	20.67
YEL015W	EDC3	All	0	4.90766	5.00936	4.15097	4.60669	4.61109	1.15058	20.75
YER165W	PAB1	All	14.0304	14.5941	13.7115	13.7196	13.5069	13.9682	-0.380457	21.04
YDR071C	PAA1	All	7.7449	7.06068	7.06163	7.31164	7.21551	6.20316	-0.378966	21.09
YPL273W	SAM4	All	7.07913	7.82951	8.05832	7.13074	7.52441	7.21996	-0.363951	21.63
YCR088W	ABP1	All	0	5.20541	6.11336	0	5.04787	5.17986	-0.36368	21.64
YDL051W	LHP1	All	0	5.68161	5.24882	4.18512	5.30776	4.79229	1.11824	21.64
YOL086C	ADH1	All	14.142	13.0588	13.4766	13.1186	12.9974	13.4874	-0.35801	21.84
YOR151C	RPB2	All	5.68814	6.63362	7.1211	6.02794	6.35594	6.00109	-0.352628	22.03
YGR162W	TIF4631	All	8.88829	9.7384	9.00208	8.8203	8.61753	9.13555	-0.351793	22.06
YMR290C	HAS1	All	7.04378	7.175	6.58469	7.01685	5.80195	6.95217	-0.344164	22.33
YOL021C	DIS3	All	0	5.14738	3.73221	4.71329	4.01433	3.42721	1.09175	22.38
YLR438W	CAR2	All	8.35753	7.75006	8.25422	7.28827	7.44672	8.59995	-0.342286	22.4
YPR004C	AIM45	All	7.55147	7.27361	7.46291	6.80261	7.20166	7.26155	-0.340722	22.46
YER025W	GCD11	All	6.4995	5.62527	6.63057	6.04664	5.42679	6.26582	-0.338693	22.53
YGR234W	YHB1	All	9.29979	9.06531	9.80822	8.92505	9.34675	8.89247	-0.336356	22.61
YCL040W	GLK1	All	7.31161	5.69262	4.93817	6.13664	4.77769	6.02141	-0.335555	22.64
YCL037C	SRO9	All	9.74108	10.7342	9.85729	9.79817	9.71162	9.81732	-0.335162	22.65
YPL266W	DIM1	All	7.50312	6.78016	7.63457	6.94891	6.93335	7.03645	-0.333045	22.73
YDL195W	SEC31	All	0	3.7843	4.52968	0	3.37016	3.95074	-0.331026	22.8
YNL112W	DBP2	All	9.1039	9.19679	9.21938	8.95009	8.7471	8.85333	-0.323187	23.08
YOR323C	PRO2	All	0	5.04285	5.25615	0	4.45808	4.87502	-0.321969	23.13
YIL053W	RHR2	All	9.86442	8.93231	9.72806	8.91236	9.23565	9.41438	-0.320799	23.17
YHR019C	DED81	All	8.56712	7.81447	8.61676	8.00172	7.76182	8.27557	-0.319747	23.21
YPR016C	TIF6	All	9.2746	8.77287	9.05561	9.11416	8.70845	8.32546	-0.318337	23.26
YLR432W	IMD3	All	10.6086	10.4025	10.017	10.1457	9.86443	10.065	-0.317636	23.28
YBR249C	ARO4	All	8.63469	9.00034	8.79732	8.41175	8.5316	8.53783	-0.317058	23.3
YHR216W	IMD2	All	10.6086	10.4025	10.0034	10.1457	9.86443	10.065	-0.313117	23.44
YJR070C	LIA1	All	9.03555	10.2431	9.59697	9.14702	9.77377	9.01912	-0.311919	23.48
YER133W	GLC7	All	7.39815	6.36433	6.3614	7.07264	6.40026	5.72201	-0.30966	23.57
YOR276W	CAF20	All	0	6.00676	6.26287	0	5.98121	5.36298	-0.30848	23.61
YLR175W	CBF5	All	7.68497	9.59174	8.9004	9.80505	9.67201	9.83177	1.04391	23.7
YBR127C	VMA2	All	9.75936	9.77122	10.0034	9.3675	9.24917	10.0076	-0.303244	23.79
YLR043C	TRX1	All	6.49368	5.71439	7.12711	5.79351	6.72845	5.90812	-0.301704	23.85
YDL229W	SSB1	All	11.6658	10.546	10.7173	10.5577	10.4635	11.0043	-0.301184	23.87
YNL209W	SSB2	All	11.6658	10.546	10.7173	10.5577	10.4635	11.0043	-0.301184	23.87
YGR214W	RPS0A	All	13.7736	14.0454	13.6969	13.5711	13.6055	13.448	-0.29709	24.01
YLR048W	RPS0B	All	13.7736	14.0454	13.6969	13.5711	13.6055	13.448	-0.29709	24.01
YML056C	IMD4	All	10.3992	10.2617	9.91636	10.0621	9.63127	9.99992	-0.29468	24.1
YLR249W	YEF3	All	11.4122	10.7898	11.2432	10.7084	10.7229	11.1383	-0.291834	24.2
YOR332W	VMA4	All	7.68497	5.08357	6.87649	5.98981	6.16937	6.6124	-0.291145	24.23
YCL030C	HIS4	All	6.71462	7.37959	8.84675	8.9747	7.55523	9.48192	1.02363	24.26
YMR146C	TIF34	All	7.20183	7.09012	7.19739	6.94393	6.50318	7.1735	-0.289578	24.28
YDR138W	HPR1	All	0	5.79833	5.99558	4.9874	4.49669	5.37567	1.02195	24.31
YPL081W	RPS9A	All	13.2129	12.8595	12.7075	12.6593	12.569	12.6915	-0.286718	24.38
YBR189W	RPS9B	All	13.2129	12.8595	12.7075	12.6593	12.569	12.6915	-0.286718	24.38
YPL169C	MEX67	All	5.18983	4.93202	5.57051	5.06096	4.91842	4.85704	-0.285316	24.43
YOL039W	RPP2A	All	10.4823	10.6343	11.2661	10.7048	10.6736	10.1505	-0.284571	24.46
YBR143C	SUP45	All	7.2883	6.45117	6.65852	6.57687	6.20867	6.76722	-0.281745	24.56
YNR053C	NOG2	All	6.3659	7.1352	6.74449	6.65813	6.4573	6.29616	-0.277999	24.7
YPR112C	MRD1	All	0	4.84391	4.91054	4.15097	0	4.77325	-0.276745	24.74
YGL206C	CHC1	All	5.86061	5.14417	6.043	4.80398	5.26579	6.15615	-0.273953	24.84
YNL007C	SIS1	All	5.05742	4.74373	5.51043	4.53677	4.91842	5.03548	-0.27364	24.85
YIL142W	CCT2	All	5.80538	5.21766	6.09711	5.32568	5.17801	5.80405	-0.270803	24.95
YLR340W	RPP0	All	12.3945	12.0656	12.1226	12.1119	11.872	11.7986	-0.266752	25.1
YML008C	ERG6	All	6.07816	5.27298	6.68322	4.78407	6.09942	6.35499	-0.265297	25.15
YMR142C	RPL13B	All	8.40009	9.56203	9.54925	10.4212	9.95387	10.0844	0.982697	25.4
YDL126C	CDC48	All	8.62143	7.72882	8.18864	7.7484	7.88128	8.16119	-0.249342	25.72
YPL190C	NAB3	All	9.7654	10.7606	10.2914	10.0849	9.85562	10.1296	-0.249117	25.73
YKL211C	TRP3	All	0	7.47195	7.93804	7.22402	4.01433	7.07973	0.969364	25.77
YLR134W	PDC5	All	12.1276	11.9122	12.1226	11.9366	11.7103	11.7838	-0.2439	25.91
YBL091C	MAP2	All	0	5.24783	5.39554	0	4.91842	4.99495	-0.243335	25.93
YFL039C	ACT1	All	12.2512	12.7402	12.7075	11.9568	12.3274	12.6875	-0.242394	25.97
YKL156W	RPS27A	All	13.0115	13.736	13.3855	12.8789	13.5553	12.9813	-0.239154	26.08
YHR027C	RPN1	All	8.24615	8.70653	8.58069	8.3641	8.08656	8.36575	-0.238986	26.09
YNL141W	AAH1	All	7.27819	7.9119	7.80681	7.17389	7.56607	7.54171	-0.238409	26.11
YDR301W	CFT1	All	0	4.01582	4.65707	4.41544	3.87053	3.25669	0.956591	26.12
YGL137W	SEC27	All	6.98285	7.15921	7.46608	6.93392	6.485	7.4755	-0.237905	26.13
YDR432W	NPL3	All	12.0431	12.5734	11.7691	11.9161	11.5692	12.2117	-0.229555	26.42
YJL052W	TDH1	All	14.8413	14.4721	14.5761	14.1357	14.401	14.6754	-0.225791	26.56
YOR136W	IDH2	All	8.44896	8.2781	8.06877	7.97024	7.90197	8.24997	-0.224552	26.6
YER003C	PMI40	All	8.28872	8.12804	8.52863	7.90002	8.10751	8.27557	-0.220764	26.74
YDR353W	TRR1	All	7.97087	5.64807	7.52344	6.72349	7.13329	6.64682	-0.212929	27.02
YOR204W	DED1	All	9.12285	9.20642	9.11734	8.91236	8.84831	9.05406	-0.210624	27.1
YER110C	KAP123	All	7.81649	5.94365	7.235	6.4492	6.78154	7.14415	-0.206749	27.24
YMR125W	STO1	All	8.04824	7.65476	7.74298	8.16675	7.44907	7.21467	-0.205162	27.3
YPR010C	RPA135	All	6.09361	5.95283	6.6362	5.7712	5.98768	6.30944	-0.204774	27.31
YCL064C	CHA1	All	7.3667	7.90007	8.00489	7.67219	7.7021	7.28527	-0.20403	27.34
YMR099C	YMR099C	All	0	5.37492	6.16883	5.32262	0	5.61375	-0.20246	27.39
YER151C	UBP3	All	6.25347	7.16317	7.05323	6.60236	6.4573	6.81456	-0.19855	27.53
YCR077C	PAT1	All	0	5.34732	5.44774	3.53015	4.42986	5.62972	0.931557	27.57
YJL034W	KAR2	All	7.41054	10.3117	10.7517	10.3239	10.4576	10.4736	0.927057	27.74
YML124C	TUB3	All	8.52501	8.98922	8.5437	8.06727	8.7279	8.68521	-0.192517	27.75
YHR200W	RPN10	All	6.62708	6.62214	6.86933	7.00733	6.34086	6.20316	-0.189065	27.87
YBR169C	SSE2	All	8.72427	8.23921	8.9408	8.27575	8.22441	8.84195	-0.187393	27.93
YGL245W	GUS1	All	7.83499	7.30981	7.48337	7.07264	7.23195	7.78693	-0.178885	28.23
YOR048C	RAT1	All	0	6.33653	5.76818	5.37829	0	6.19245	-0.17799	28.27
YPL235W	RVB2	All	7.02375	6.51458	5.53476	6.63978	5.60566	6.30944	-0.17274	28.45
YJR123W	RPS5	All	11.8717	11.9839	11.8771	11.4991	11.6351	12.0846	-0.17131	28.5
YNL016W	PUB1	All	16.5236	16.204	15.438	16.2329	15.7115	15.71	-0.17039	28.54
YKL029C	MAE1	All	6.1902	5.82859	6.51912	5.48631	6.06924	6.48943	-0.16431	28.75
YIL041W	GVP36	All	6.22569	0	5.88162	4.23487	5.1203	5.44951	0.899124	28.82
YJR009C	TDH2	All	15.0675	14.6678	14.8372	14.5301	14.5755	14.9812	-0.161903	28.84
YGR192C	TDH3	All	15.0675	14.6678	14.8372	14.5301	14.5755	14.9812	-0.161903	28.84
YDR037W	KRS1	All	11.6867	12.18	11.8845	11.6951	11.7819	11.7912	-0.161024	28.87
YGL122C	NAB2	All	7.99781	9.06531	8.98009	8.53767	8.55357	8.48028	-0.157234	29.01
YIL078W	THS1	All	8.09697	6.9955	7.52192	7.33844	7.18487	7.63697	-0.151368	29.22
YOR335C	ALA1	All	7.39815	4.48722	6.38836	5.85843	5.71885	6.24524	-0.1504	29.25
YLR344W	RPL26A	All	11.8233	12.2747	12.2658	11.7425	12.1763	11.9976	-0.149123	29.3
YGR034W	RPL26B	All	11.8233	12.2747	12.2658	11.7425	12.1763	11.9976	-0.149123	29.3
YOR117W	RPT5	All	6.9149	7.78133	7.9494	7.5366	7.57254	7.08938	-0.149033	29.3
YMR235C	RNA1	All	8.34144	9.26291	9.15707	8.54262	8.98392	8.7896	-0.148427	29.32
YNL014W	HEF3	All	10.8438	10.3941	10.8398	10.3382	10.4779	10.8252	-0.145459	29.43
YPR110C	RPC40	All	6.19737	6.36433	6.31298	5.61713	6.67334	6.15247	-0.143909	29.48
YPL154C	PEP4	All	7.29833	6.82086	6.43758	6.81356	6.83274	6.48065	-0.143275	29.51
YCL011C	GBP2	All	8.8433	8.43712	8.30815	8.17951	8.11491	8.86462	-0.143176	29.51
YAL005C	SSA1	All	12.018	11.4874	11.5719	11.5775	11.3181	11.7763	-0.135151	29.8
YLL024C	SSA2	All	12.018	11.4874	11.5719	11.5775	11.3181	11.7763	-0.135151	29.8
YIR001C	SGN1	All	7.74246	8.35288	7.2182	8.48039	8.90921	8.54487	0.873646	29.81
YJL109C	UTP10	All	4.21477	6.47687	6.58469	6.29356	6.37087	7.23047	0.872859	29.84
YPL178W	CBC2	All	7.57368	6.92723	6.99084	6.85127	6.66125	7.58331	-0.131971	29.91
YBL026W	LSM2	All	7.25776	6.57533	7.9494	7.98727	7.4677	8.93593	0.869472	29.97
YOL097C	WRS1	All	6.97453	7.03496	7.58882	6.85658	7.36957	6.98358	-0.129526	30
YLR287BC	RPS30A	All	10.9616	11.8839	11.3648	10.78	11.7584	11.2925	-0.126466	30.11
YER103W	SSA4	All	11.3987	11.0948	11.4066	11.137	11.1677	11.2175	-0.125962	30.12
YGL195W	GCN1	All	4.93583	4.28966	5.46683	4.32032	4.54486	5.45549	-0.123882	30.2
YDR487C	RIB3	All	5.76735	0	6.14136	0	5.73432	5.80405	-0.123447	30.21
YLR325C	RPL38	All	11.8434	11.8459	12.1037	11.6385	12.2622	11.5238	-0.122853	30.23
YBR166C	TYR1	All	7.16574	7.29544	7.48493	7.19499	7.13912	7.27007	-0.113978	30.55
YBL024W	NCL1	All	0	5.30203	4.98307	3.87788	4.03696	4.919	0.84958	30.74
YBR111C	YSA1	All	7.09073	6.79556	8.42667	6.03732	8.0076	7.94421	-0.107942	30.77
YDR465C	RMT2	All	6.42206	5.27298	7.01266	5.86897	6.39053	6.12645	-0.107252	30.79
YDR441C	APT2	All	0	5.48033	6.38166	5.45865	0	6.08457	-0.106255	30.83
YJL008C	CCT8	All	7.58466	7.49414	8.88274	8.10566	8.92615	9.46348	0.844585	30.93
YER086W	ILV1	All	4.82911	5.20695	6.42136	6.07423	6.13482	6.78158	0.844407	30.94
YJL111W	CCT7	All	6.25347	4.84588	6.13342	5.67835	5.38819	5.88168	-0.0948469	31.23
YLR044C	PDC1	All	14.4375	14.0251	14.0533	13.9111	14.0705	14.2603	-0.0913428	31.36
YMR039C	SUB1	All	6.86174	6.85066	7.45656	6.63978	6.77033	7.49161	-0.0890809	31.44
YML010W	SPT5	All	0	5.59038	6.05987	4.82146	4.11939	5.2014	0.830667	31.47
YLR129W	DIP2	All	4.97973	7.76056	7.37804	8.08998	7.0798	7.4291	0.826852	31.62
YPL111W	CAR1	All	7.57643	6.47687	6.68049	6.51108	6.95661	7.02442	-0.0805586	31.74
YOR063W	RPL3	All	10.9929	11.9839	12.065	12.6012	12.6219	12.287	0.822753	31.78
YNL004W	HRB1	All	7.04378	8.0973	7.38475	7.33844	7.1068	7.84509	-0.0784978	31.82
YHR020W	YHR020W	All	8.23225	8.45015	8.45085	8.28365	8.19676	8.42796	-0.0749625	31.94
YBL087C	RPL23A	All	10.7186	10.7107	10.6717	11.1039	11.157	9.62158	-0.0728621	32.02
YCR028C-A	RIM1	All	15.8377	16.1426	15.2426	16.2007	15.7858	15.0446	-0.0639333	32.34
YLR196W	PWP1	All	7.94555	8.65117	8.45882	8.42073	8.16856	8.27557	-0.063559	32.35
YOL077C	BRX1	All	7.71024	9.08634	8.30815	8.5864	8.60707	7.72633	-0.0616455	32.42
YBR248C	HIS7	All	0	4.43047	5.55275	0	4.16348	5.64027	-0.0598214	32.48
YGL062W	PYC1	All	6.76856	6.29379	7.00179	6.44216	6.31537	7.14044	-0.0553877	32.64
YBR218C	PYC2	All	6.76856	6.29379	7.00179	6.44216	6.31537	7.14044	-0.0553877	32.64
YKL181W	PRS1	All	7.80949	7.85423	7.72986	7.75125	7.78429	7.7139	-0.0480493	32.9
YNL178W	RPS3	All	13.1962	12.18	12.6302	12.5813	12.6088	12.6875	-0.0429244	33.09
YML085C	TUB1	All	8.52501	8.98922	8.9004	8.47177	8.93455	8.88694	-0.0404609	33.18
YJR077C	MIR1	All	7.38251	7.02628	7.78162	7.87931	8.16856	8.50213	0.786531	33.18
YPR035W	GLN1	All	7.34104	5.402	5.6782	7.17813	5.63891	5.51403	-0.030054	33.55
YGL103W	RPL28	All	11.2342	11.0284	11.5901	12.1663	11.8611	12.1553	0.776657	33.56
YFR044C	DUG1	All	7.66958	6.89899	7.70327	7.37218	6.81466	7.99646	-0.0295117	33.57
YEL054C	RPL12A	All	12.1851	11.8351	11.5627	11.321	12.2284	11.9717	-0.0205837	33.89
YHR025W	THR1	All	6.76856	7.76578	7.59172	6.82985	7.15357	8.08601	-0.0188783	33.95
YIL133C	RPL16A	All	10.1495	10.0954	10.6317	10.4696	11.3623	11.3439	0.766355	33.96
YLR355C	ILV5	All	9.55828	8.42726	9.85427	8.89957	9.04722	9.84037	-0.0175504	33.99
YDL061C	RPS29B	All	7.36033	9.33494	9.90765	8.44559	9.23565	8.87023	-0.0171502	34.01
YBL075C	SSA3	All	11.7626	11.2189	10.6086	11.3282	10.8415	11.3738	-0.0155804	34.06
YBL099W	ATP1	All	9.21403	8.77287	9.05035	8.73643	8.95944	9.29844	-0.0143139	34.11
YKL127W	PGM1	All	7.58739	8.051	7.52496	7.24441	7.7787	8.10517	-0.0116864	34.2
YNR016C	ACC1	All	7.79774	7.31694	7.71663	7.37588	7.53107	7.88998	-0.0114575	34.21
YHL011C	PRS3	All	7.10985	7.71269	7.52648	7.11754	7.5939	7.61039	-0.00906492	34.3
YGR094W	VAS1	All	7.24398	0	6.7729	7.38693	0	6.6124	-0.00584804	34.41
YGL123W	RPS2	All	11.0851	11.023	11.6781	11.7317	12.2454	12.0293	0.740047	34.98
YNL069C	RPL16B	All	10.3558	10.229	10.6631	10.7158	11.3885	11.3639	0.740067	34.98
YPR165W	RHO1	All	7.80949	7.00436	7.24056	7.49637	7.94416	8.75361	0.713244	36.02
YML125C	PGA3	All	5.85155	6.48323	6.68594	6.95387	7.20166	7.0021	0.712306	36.05
YPL198W	RPL7B	All	11.7259	10.8463	11.9138	11.9722	12.3033	12.3385	0.709325	36.17
YGL076C	RPL7A	All	11.7259	10.9066	11.9138	12.0009	12.3033	12.3385	0.698792	36.58
YKL210W	UBA1	All	6.57299	0	5.73706	4.38931	4.7414	5.26413	0.694933	36.73
YLR333C	RPS25B	All	11.4836	12.2043	12.1037	12.4337	12.7758	12.6594	0.692477	36.82
YER112W	LSM4	All	7.55984	8.94387	7.93804	9.25143	8.39227	8.87582	0.69259	36.82
YER029C	SMB1	All	7.75951	8.05527	7.80681	8.86048	8.5859	8.24997	0.691589	36.86
YJR109C	CPA2	All	5.22393	5.24783	8.27242	6.42797	7.00843	7.37486	0.689026	36.95
YOL120C	RPL18A	All	11.1233	11.7893	12.457	12.2694	12.4928	12.6431	0.67859	37.36
YDR238C	SEC26	All	5.3321	5.23433	6.03022	6.13664	5.94842	6.51545	0.667953	37.77
YJL173C	RFA3	All	13.4329	12.9697	12.7075	13.7511	13.8302	13.5078	0.659661	38.09
YPL131W	RPL5	All	12.516	13.6459	13.4741	13.8375	13.9411	13.8165	0.653028	38.35
YPL184C	MRN1	All	9.9518	10.5307	10.0516	11.2522	10.735	10.4937	0.648908	38.51
YLR222C	UTP13	All	5.39581	7.10668	6.88834	7.34223	6.97951	6.96482	0.631912	39.16
YLR441C	RPS1A	All	11.7398	12.0389	12.1351	12.5913	12.589	12.5846	0.61702	39.74
YML063W	RPS1B	All	11.7626	12.0389	12.1351	12.5913	12.589	12.5846	0.609409	40.04
YJR064W	CCT5	All	6.88413	7.22515	7.15681	7.36847	7.5399	8.06658	0.569625	41.58
YOR310C	NOP58	All	8.98467	9.72505	9.63264	10.1512	9.87755	9.98706	0.557802	42.03
YGR250C	YGR250C	All	8.37027	8.637	8.16934	8.98685	8.68874	9.16781	0.555598	42.12
YPL090C	RPS6A	All	12.2185	12.4059	12.6213	13.0333	12.8498	13.0197	0.55237	42.24
YER070W	RNR1	All	6.87074	7.69637	7.55055	7.84501	7.81189	8.11466	0.5513	42.28
YBR009C	HHF1	All	8.94263	9.40355	9.19573	9.87862	9.55709	9.68346	0.525754	43.27
YKL020C	SPT23	All	12.3847	12.6102	12.7888	13.2122	13.0848	13.007	0.506759	44.01
YOL061W	PRS5	All	5.83326	6.20431	6.69406	6.69415	6.53002	7.02442	0.505651	44.05
YFR031C-A	RPL2A	All	11.5144	12.2861	12.457	12.7242	12.8935	12.138	0.499425	44.29
YER006W	NUG1	All	6.13899	7.28092	7.19739	7.35354	7.32429	7.40301	0.487844	44.74
YPL048W	CAM1	All	7.67216	8.0251	7.71663	8.40633	8.15426	8.30902	0.48524	44.84
YAR007C	RFA1	All	13.8573	13.736	12.9529	14.3241	13.8553	13.822	0.485027	44.85
YDL143W	CCT4	All	6.80186	6.61637	7.41783	7.78504	7.20722	7.28527	0.480488	45.03
YML046W	PRP39	All	5.67793	7.24023	7.06372	7.48271	6.95661	6.97943	0.478956	45.08
YBL092W	RPL32	All	10.6086	11.7288	11.9776	11.8742	11.8611	12.0167	0.47898	45.08
YMR093W	UTP15	All	7.4739	8.51205	7.66244	8.35663	8.36768	8.35778	0.477899	45.13
YPL093W	NOG1	All	7.69766	8.34592	8.32569	8.46136	8.66875	8.64648	0.469107	45.47
YHR010W	RPL27A	All	11.1256	11.4248	11.8164	11.946	11.9466	11.8633	0.46302	45.7
YML032C	RAD52	All	10.186	10.6765	10.4518	11.0842	10.7059	10.9121	0.462639	45.72
YKL180W	RPL17A	All	11.4502	11.8597	11.4965	12.0697	12.1674	11.952	0.460891	45.78
YJL177W	RPL17B	All	11.4502	11.8597	11.4965	12.0697	12.1674	11.952	0.460891	45.78
YLR409C	UTP21	All	6.4702	7.516	6.72611	7.71665	6.94336	7.41227	0.453324	46.08
YGR061C	ADE6	All	12.0306	8.31775	11.6781	10.773	11.2046	11.4031	0.451433	46.15
YGL234W	ADE5,7	All	8.68656	8.44202	9.00752	8.79288	8.67878	8.91978	0.0851169	46.26
YDR127W	ARO1	All	4.94267	5.68161	6.14136	5.60457	6.09343	6.40534	0.445899	46.55
YDR025W	RPS11A	All	12.6928	13.2397	13.2882	13.6733	13.4856	13.3635	0.433894	47.06
YOR234C	RPL33B	All	11.2665	11.8351	11.2774	11.8726	12.113	11.6837	0.430118	47.22
YDL182W	LYS20	All	9.43482	9.28126	9.3451	9.90447	9.81527	9.6082	0.422257	47.55
YOL127W	RPL25	All	11.6529	10.8339	11.626	12.2694	11.6981	11.4031	0.419277	47.68
YPL004C	LSP1	All	7.6926	8.03595	7.28427	7.99451	8.26491	7.98616	0.410925	48.03
YPR183W	DPM1	All	7.17303	5.6021	6.95748	6.75225	7.23467	6.9564	0.403569	48.34
YGR282C	BGL2	All	7.51751	5.7778	7.68979	7.36102	7.33194	7.50032	0.402728	48.38
YNL290W	RFC3	All	0	3.87987	4.48042	0	4.71513	4.8204	0.391748	48.84
YDL131W	LYS21	All	9.43482	9.28126	9.3451	9.90447	9.71162	9.6082	0.387708	49.01
YJR045C	SSC1	All	9.43482	8.38377	8.79732	9.92987	8.5316	9.29844	0.381336	49.28
YPL143W	RPL33A	All	11.6132	11.9557	11.5992	12.1257	12.3353	11.8492	0.380713	49.31
YLR388W	RPS29A	All	7.3083	0	10.1261	0	9.00798	9.56387	0.379155	49.37
YBR191W	RPL21A	All	12.0431	12.6102	12.9027	12.9111	12.9721	12.7984	0.375197	49.54
YPL079W	RPL21B	All	12.0431	12.6102	12.9027	12.9111	12.9721	12.7984	0.375197	49.54
YGR264C	MES1	All	6.75405	6.39161	7.49582	7.28434	7.01161	7.45473	0.369732	49.77
YAL042W	ERV46	All	5.49222	0	5.32753	5.74854	0	6.14509	0.357958	50.27
YPR043W	RPL43A	All	9.84173	10.7175	10.7759	10.6485	10.8702	10.8847	0.356106	50.35
YEL026W	SNU13	All	9.63288	8.33366	9.3408	9.4042	9.56793	9.37939	0.34806	50.68
YGL030W	RPL30	All	11.5896	11.3267	11.2199	11.7585	11.8611	11.559	0.347464	50.71
YJR145C	RPS4A	All	11.9534	11.8839	12.2658	12.2316	12.3589	12.528	0.338481	51.09
YLR075W	RPL10	All	12.9663	13.8784	13.3268	13.8788	13.9201	13.3709	0.332785	51.33
YBR121C	GRS1	All	9.06524	9.23494	9.22874	9.26146	9.46157	9.76706	0.320393	51.85
YDR064W	RPS13	All	11.3249	10.9589	11.4671	11.6746	11.5143	11.5238	0.320571	51.85
YLR447C	VMA6	All	6.61642	7.79927	7.56391	7.45148	8.02185	7.45473	0.316154	52.03
YBR084W	MIS1	All	0	4.08095	5.0772	4.75026	0	5.35019	0.314099	52.12
YDR324C	UTP4	All	7.59283	8.60967	7.86795	8.76493	8.16856	8.06658	0.309878	52.3
YHL033C	RPL8A	All	11.8276	12.3634	11.8394	12.2316	12.3898	12.3335	0.308116	52.37
YLL045C	RPL8B	All	11.8276	12.3634	11.8394	12.2316	12.3898	12.3335	0.308116	52.37
YFR053C	HXK1	All	6.96616	7.98536	8.62386	7.86621	7.84789	8.7777	0.305472	52.48
YGR148C	RPL24B	All	9.90877	11.1128	10.378	10.6599	11.3514	10.2868	0.299521	52.73
YHR128W	FUR1	All	7.34104	7.82201	7.85592	7.75694	7.96889	8.1884	0.298421	52.78
YGL031C	RPL24A	All	9.90877	11.1128	10.4113	10.6825	11.3514	10.2931	0.298065	52.8
YMR230W	RPS10B	All	12.6769	12.4059	12.8544	12.3887	13.2786	13.1407	0.290273	53.12
YLR293C	GSP1	All	12.092	13.3029	13.0352	12.9111	13.401	12.978	0.286722	53.27
YLR197W	NOP56	All	8.31697	9.15759	8.92937	9.18969	9.0238	9.04912	0.286228	53.3
YCR057C	PWP2	All	6.12402	8.16803	7.1231	7.86358	7.22101	7.18255	0.283995	53.39
YGL008C	PMA1	All	9.15082	9.24432	9.78939	9.22089	9.49601	10.3097	0.280706	53.53
YDL189W	RBS1	All	6.1902	7.59734	6.99961	7.71665	7.2749	6.63104	0.278481	53.62
YFL005W	SEC4	All	7.07525	6.45117	7.68979	7.15678	7.43257	7.45324	0.27546	53.75
YDR398W	UTP5	All	7.31491	8.419	7.54007	8.16461	7.90026	7.95481	0.248569	54.89
YML012W	ERV25	All	6.96196	6.90846	6.53126	6.77485	7.07677	7.28695	0.24563	55.01
YGL048C	RPT6	All	6.87074	5.88726	6.76777	6.07423	6.98276	7.19155	0.24092	55.21
YBL076C	ILS1	All	7.63304	7.79927	8.34302	8.07639	7.78243	8.62673	0.236738	55.38
YER036C	ARB1	All	9.11341	9.80332	9.7703	9.87862	9.7262	9.77006	0.229287	55.7
YDL007W	RPT2	All	6.48785	6.03298	5.98237	6.81356	6.22518	6.13019	0.221914	56.01
YNL312W	RFA2	All	13.9955	14.5522	14.0318	14.6182	14.3972	14.2197	0.218554	56.15
YDR240C	SNU56	All	6.1902	6.9821	6.16883	7.02158	6.41952	6.54943	0.216469	56.24
YAL036C	RBG1	All	5.94821	5.41536	5.49191	5.71387	5.92165	5.86828	0.216111	56.26
YPL220W	RPL1A	All	13.2402	13.1676	13.5248	13.4773	13.4892	13.6098	0.214546	56.32
YER125W	RSP5	All	0	4.00526	4.32026	0	4.32546	4.64292	0.214285	56.33
YPL126W	NAN1	All	7.99781	8.24296	8.49802	8.53767	8.22441	8.62008	0.214456	56.33
YLR406C	RPL31B	All	11.9796	12.2163	12.078	12.1928	12.4422	12.2765	0.212551	56.41
YKL081W	TEF4	All	10.5951	10.6449	11.0976	10.9291	10.9716	11.0668	0.209936	56.52
YDR091C	RLI1	All	7.54867	7.66038	8.23578	7.84234	7.96234	8.26709	0.208977	56.56
YNL010W	YNL010W	All	8.27014	8.2671	8.66578	8.75075	8.5316	8.54487	0.208067	56.6
YBR160W	CDC28	All	5.87856	5.86797	6.39169	5.92056	6.47122	6.35819	0.203914	56.77
YFL045C	SEC53	All	11.5947	11.6338	11.5061	11.9065	11.9257	11.4968	0.198149	57.01
YMR080C	NAM7	All	7.68751	8.0973	7.38475	8.40452	7.57684	7.77501	0.195604	57.12
YFL037W	TUB2	All	9.34083	9.28126	9.18135	9.31063	9.58403	9.48192	0.191045	57.31
YLR244C	MAP1	All	6.72458	6.81079	7.22942	6.55744	7.13329	7.63697	0.187638	57.46
YER178W	PDA1	All	8.39387	7.87613	8.23578	8.34723	8.08506	8.62673	0.184414	57.59
YBR212W	NGR1	All	6.19737	6.25718	6.43435	6.04664	6.19755	7.18255	0.179282	57.81
YDL075W	RPL31A	All	11.4199	12.2747	12.3539	12.1663	12.287	12.1321	0.178995	57.82
YKL006W	RPL14A	All	10.3558	8.59361	9.73135	9.39511	9.6261	10.1892	0.176537	57.93
YPR102C	RPL11A	All	12.5944	13.5451	13.4062	13.2057	13.3896	13.4736	0.174381	58.02
YLR262C	YPT6	All	0	5.68161	6.70214	6.47703	0	6.42987	0.174381	58.02
YGR240C	PFK1	All	8.53918	7.60026	8.92362	8.03486	8.5859	8.96245	0.173383	58.06
YJL191W	RPS14B	All	12.3945	12.7319	12.6346	12.5303	12.799	12.9385	0.168934	58.25
YGR081C	SLX9	All	9.09434	9.43667	9.61492	9.50057	9.3655	9.76706	0.162402	58.52
YDL137W	ARF2	All	10.8749	10.4919	11.1601	10.7554	11.166	11.091	0.161839	58.55
YML117W	NAB6	All	6.81124	8.93231	7.85592	8.68067	6.97951	8.42033	0.160347	58.61
YMR143W	RPS16A	All	13.3944	13.781	13.7219	13.7732	13.7282	13.877	0.160372	58.61
YGL189C	RPS26A	All	12.7997	13.1981	12.8544	13.1992	13.0658	13.0571	0.156609	58.77
YMR315W	YMR315W	All	6.79243	5.1329	6.07654	5.72552	6.09942	6.63368	0.15225	58.95
YHL001W	RPL14B	All	10.3558	8.59361	9.73135	9.32026	9.6261	10.1892	0.151587	58.98
YBR031W	RPL4A	All	12.5859	13.149	13.3403	13.2505	13.4347	12.8419	0.150602	59.02
YDR012W	RPL4B	All	12.5859	13.149	13.3403	13.2505	13.4347	12.8419	0.150602	59.02
YDL185W	VMA1	All	8.62143	8.0973	8.48247	8.18374	8.40441	9.05406	0.147006	59.17
YGR218W	CRM1	All	0	4.37415	5.57051	4.42404	0	5.95957	0.146318	59.2
YIL118W	RHO3	All	6.82055	7.35901	7.09269	7.08173	7.30887	7.30198	0.140108	59.46
YOL139C	CDC33	All	10.8721	11.0739	10.861	11.1505	10.8855	11.1614	0.130129	59.89
YGL147C	RPL9A	All	12.7164	13.3633	13.6649	13.3121	13.347	13.4597	0.124742	60.11
YNL067W	RPL9B	All	12.7164	13.3633	13.6649	13.3121	13.347	13.4597	0.124742	60.11
YBL072C	RPS8A	All	13.0115	13.7566	13.5484	13.7992	13.4998	13.3783	0.120286	60.3
YDL014W	NOP1	All	9.06524	9.36106	8.53619	9.14702	8.9758	9.19937	0.119901	60.32
YGL173C	XRN1	All	8.24095	9.08634	8.59523	8.60859	8.79399	8.87582	0.118627	60.37
YDR382W	RPP2B	All	11.1854	11.05	11.5992	11.6152	11.7225	10.8281	0.110394	60.72
YGL026C	TRP5	All	7.12497	6.69512	6.63057	6.89319	6.63676	7.24954	0.109614	60.75
YDR502C	SAM2	All	11.0875	11.7321	11.7448	11.7153	11.5557	11.6018	0.102751	61.04
YGR128C	UTP8	All	7.30166	8.45824	7.74298	8.19216	7.73515	7.87889	0.101109	61.11
YLR074C	BUD20	All	5.50383	6.34353	6.53126	6.11908	6.38073	6.17442	0.0985337	61.22
YJL130C	URA2	All	8.97427	8.5367	8.83455	8.44735	8.81232	9.37939	0.0978493	61.25
YGR209C	TRX2	All	0	5.42859	6.50379	6.34733	0	5.86828	0.0944115	61.39
YJR121W	ATP2	All	8.87717	8.25415	8.78469	8.36224	8.45197	9.37939	0.0925271	61.47
YER074W	RPS24A	All	12.5601	12.4772	12.4767	12.6967	12.7758	12.3182	0.0922253	61.49
YCL009C	ILV6	All	8.60804	7.69089	8.7396	8.44911	8.62792	8.23265	0.0903796	61.56
YDR190C	RVB1	All	6.19737	6.24974	6.61923	6.57687	6.3358	6.41151	0.0859457	61.75
YER057C	HMF1	All	7.30166	0	6.25557	4.4326	4.70261	4.67406	0.0840084	61.83
YDR023W	SES1	All	8.64784	8.29445	8.67949	8.54591	8.36768	8.95718	0.0830002	61.88
YGL049C	TIF4632	All	7.37621	8.19538	6.18814	7.33844	7.60866	7.05825	0.0818809	61.92
YDR361C	BCP1	All	0	6.24227	6.45362	0	5.90807	7.02442	0.0788667	62.05
YHR047C	AAP1	All	6.44633	7.26257	7.19929	6.86713	6.71682	7.55571	0.077157	62.12
YHL015W	RPS20	All	13.2618	13.5308	13.8467	13.2692	13.8469	13.7458	0.0742154	62.25
YPL249C-A	RPL36B	All	9.35693	8.86091	8.37706	8.91236	8.61753	9.2859	0.0736314	62.27
YPL218W	SAR1	All	8.32681	7.31338	8.21711	7.86621	8.10155	8.10517	0.0718814	62.35
YJR069C	HAM1	All	7.62509	7.23271	7.81925	7.33084	7.84433	7.7139	0.0706731	62.4
YBR072W	HSP26	All	10.3718	9.70481	10.3885	10.371	10.3488	9.95573	0.070172	62.42
YMR012W	CLU1	All	6.99524	7.25516	6.67777	6.72349	7.04611	7.36853	0.0699861	62.43
YOR096W	RPS7A	All	12.7086	12.3086	12.5717	12.3062	12.5486	12.9251	0.0636962	62.69
YPL050C	MNN9	All	6.02274	5.72516	6.24086	5.67835	6.39053	6.11136	0.0638285	62.69
YMR108W	ILV2	All	7.92411	7.72615	7.87987	7.7541	7.82278	8.13345	0.0600701	62.84
YGR210C	YGR210C	All	0	5.04457	5.65063	0	5.1203	5.7515	0.0588664	62.89
YGL120C	PRP43	All	6.26033	6.06722	6.32349	6.09234	6.12311	6.60972	0.0580441	62.93
YBR119W	MUD1	All	7.1362	7.19836	7.23315	7.31935	7.37944	7.04044	0.0571768	62.97
YDL192W	ARF1	All	11.2728	11.001	11.7202	11.3659	11.4336	11.3639	0.0564596	63
YJL190C	RPS22A	All	12.08	11.5321	12.5624	11.9444	12.0755	12.3182	0.0545202	63.08
YOR369C	RPS12	All	12.1851	12.646	12.447	12.3421	12.6477	12.4505	0.0540524	63.1
YJL026W	RNR2	All	8.31697	9.02233	9.3494	9.10304	8.70845	9.02919	0.0506651	63.24
YDL055C	PSA1	All	10.7124	10.1613	10.3114	10.3143	10.1213	10.8985	0.0497017	63.28
YBR221C	PDB1	All	8.99499	8.66521	8.79732	8.2797	9.28244	9.04416	0.0495949	63.29
YER090W	TRP2	All	6.17575	5.65934	6.30945	6.02794	5.86655	6.38353	0.044492	63.5
YKL104C	GFA1	All	7.18028	7.40659	7.41947	6.9137	7.61286	7.61039	0.0435346	63.54
YDL140C	RPO21	All	5.50383	6.2272	7.01482	5.98012	6.07532	6.81921	0.0429307	63.57
YHR086W	NAM8	All	8.35433	8.39561	8.1399	8.23761	8.52049	8.25856	0.0422751	63.6
YER031C	YPT31	All	7.70019	7.56475	8.27242	7.63253	8.1485	7.87889	0.0408525	63.66
YGL210W	YPT32	All	7.70019	7.56475	8.27242	7.63253	8.1485	7.87889	0.0408525	63.66
YGR253C	PUP2	All	6.28746	6.9955	7.15289	6.54435	7.20999	6.79817	0.038889	63.74
YOR051C	ETT1	All	4.80491	5.99791	4.58898	5.01993	5.18928	5.28445	0.0339531	63.95
YDR225W	HTA1	All	8.29542	8.20886	8.89454	8.77898	8.47517	8.23265	0.0293278	64.14
YMR309C	NIP1	All	6.57849	6.83584	6.99304	6.71767	6.44325	7.32995	0.0278345	64.2
YNL096C	RPS7B	All	12.5514	12.3086	12.4962	12.2316	12.2788	12.915	0.0230447	64.41
YDR378C	LSM6	All	8.50493	7.29904	8.05832	7.84501	7.67229	8.40494	0.0199847	64.54
YOR374W	ALD4	All	5.00119	0	4.04672	4.71563	0	4.39139	0.0197049	64.55
YGR155W	CYS4	All	8.59453	7.42321	7.47082	7.41598	7.69025	8.43555	0.0177391	64.63
YMR205C	PFK2	All	8.69924	8.65117	8.99113	8.50425	8.69863	9.19042	0.0172547	64.65
YDR172W	SUP35	All	0	6.3505	7.01914	0	6.34086	7.06414	0.0117879	64.88
YPL061W	ALD6	All	10.9107	10.8057	11.1103	10.8042	10.8008	11.2501	0.00945305	64.98
YNL251C	NRD1	All	7.1911	8.54735	7.91505	7.953	8.10304	7.62374	0.0087609	65.01
YLR180W	SAM1	All	11.4909	11.8053	11.7448	11.826	11.6221	11.6185	0.00854717	65.02
YPL226W	NEW1	All	7.06353	7.84439	8.00489	7.34601	7.7021	7.87889	0.00473037	65.18
YDR226W	ADK1	Untreated	9.72876	6.3712	8.58069	0	0	5.95112	-6.24318	0
YJR104C	SOD1	Untreated	9.52305	0	9.09705	0	0	0	-6.2067	0
YOL109W	ZEO1	Untreated	8.77307	0	8.30815	0	0	0	-5.69374	0
YDR454C	GUK1	Untreated	8.59453	0	7.48181	0	0	0	-5.35878	0
YGR211W	ZPR1	Untreated	5.2379	5.31206	5.38889	0	0	0	-5.31295	0
YFL017W-A	SMX2	Untreated	7.1839	0	7.98295	0	0	0	-5.05562	0
YML106W	URA5	Untreated	7.78828	0	6.67229	0	0	0	-4.82019	0
YCR053W	THR4	Untreated	7.46798	0	6.62207	0	0	0	-4.69669	0
YAR015W	ADE1	Untreated	7.27481	0	6.18044	0	0	0	-4.48508	0
YBR078W	ECM33	Untreated	7.51464	0	5.85288	0	0	0	-4.45584	0
YDL046W	NPC2	Untreated	0	6.52077	6.78816	0	0	0	-4.43631	0
YNL244C	SUI1	Untreated	7.85326	0	5.40217	0	0	0	-4.41848	0
YOR101W	RAS1	Untreated	0	5.7778	7.13111	0	0	0	-4.30297	0
YOR027W	STI1	Untreated	7.20894	0	5.48568	0	0	0	-4.23154	0
YER148W	SPT15	Untreated	0	6.12526	6.51301	0	0	0	-4.21275	0
YDR129C	SAC6	Untreated	6.16848	0	5.96457	0	0	0	-4.04435	0
YJR093C	FIP1	Untreated	0	6.3712	5.68365	0	0	0	-4.01828	0
YNL134C	YNL134C	Untreated	6.60029	0	5.40217	0	0	0	-4.00082	0
YHR068W	DYS1	Untreated	5.97348	4.76683	5.44774	0	0	4.32754	-3.9535	0
YGR152C	RSR1	Untreated	5.93968	0	5.62252	0	0	0	-3.85407	0
YKL085W	MDH1	Untreated	5.75769	0	5.44132	0	0	0	-3.733	0
YML078W	CPR3	Untreated	6.30747	0	4.77411	0	0	0	-3.69386	0
YFL014W	HSP12	Untreated	0	5.45469	5.60539	0	0	0	-3.68669	0
YLL039C	UBI4	Untreated	8.72427	0	9.70479	0	0	7.4291	-3.66665	0
YHR104W	GRE3	Untreated	5.77695	0	4.82433	0	0	0	-3.53376	0
YMR318C	ADH6	Untreated	6.57849	0	3.99679	0	0	0	-3.52509	0
YOR184W	SER1	Untreated	4.75719	0	5.66724	0	0	0	-3.47481	0
YJR016C	ILV3	Untreated	5.27903	0	4.99189	0	0	0	-3.42364	0
YLL026W	HSP104	Untreated	5.51535	0	4.61204	0	0	0	-3.3758	0
YCR084C	TUP1	Untreated	0	5.27592	4.80445	0	0	0	-3.36012	0.01
YOR209C	NPT1	Untreated	4.99297	0	4.89182	0	0	0	-3.29493	0.01
YNR001C	CIT1	Untreated	5.43272	0	4.44234	0	0	0	-3.29169	0.01
YOR046C	DBP5	Untreated	5.42052	0	4.42942	0	0	0	-3.28331	0.01
YOR298C-A	MBF1	Untreated	8.69924	0	8.82841	0	0	7.72633	-3.26711	0.01
YEL047C	FRD1	Untreated	5.40822	0	4.36302	0	0	0	-3.25708	0.01
YOR375C	GDH1	Untreated	7.66442	0	6.03022	0	0	4.37884	-3.10527	0.02
YLR216C	CPR6	Untreated	6.62708	0	6.29528	0	0	4.23313	-2.89641	0.04
YGR124W	ASN2	Untreated	6.66894	0	6.67777	0	0	4.7442	-2.8675	0.05
YKL054C	DEF1	Untreated	0	7.42651	7.13906	0	0	6.15983	-2.80192	0.06
YDR381W	YRA1	Untreated	7.05171	0	7.63457	0	0	6.29949	-2.79559	0.06
YKR095W	MLP1	Untreated	0	3.82088	4.33696	0	0	0	-2.71928	0.08
YPR145W	ASN1	Untreated	6.45831	0	6.29172	0	0	4.61109	-2.71298	0.08
YML004C	GLO1	Untreated	4.07853	0	3.95051	0	0	0	-2.67635	0.08
YLR195C	NMT1	Untreated	0	7.44941	7.52344	0	0	7.37644	-2.53214	0.11
YER120W	SCS2	Untreated	6.26033	0	6.24086	0	0	5.42531	-2.35862	0.27
YOR168W	GLN4	Untreated	5.97348	0	5.36194	0	0	4.42838	-2.30235	0.33
YDL124W	YDL124W	Untreated	7.42588	0	5.96904	0	6.57796	0	-2.27232	0.36
YOR128C	ADE2	Untreated	5.86962	0	4.81443	0	0	4.09424	-2.1966	0.44
YLR304C	ACO1	Untreated	6.41592	0	6.57592	0	0	6.49525	-2.16553	0.47
YGR106C	VOA1	Untreated	0	6.36433	6.22599	6.10131	0	0	-2.163	0.48
YDL029W	ARP2	Untreated	6.12402	0	6.56414	0	6.57367	0	-2.03817	0.51
YJL200C	ACO2	Untreated	0	4.44357	5.01801	3.15615	0	0	-2.10181	0.54
YFR051C	RET2	Untreated	0	6.65065	6.17271	0	0	6.54943	-2.09131	0.55
YPR129W	SCD6	Untreated	0	5.45469	5.36872	0	0	4.66375	-2.05322	0.59
YHR012W	VPS29	Untreated	0	5.42859	4.85364	0	0	4.60033	-1.89397	1.04
YDL178W	DLD2	Untreated	0	5.22829	4.88237	0	0	4.64292	-1.82258	1.3
YDR234W	LYS4	Untreated	0	4.73524	5.24144	0	0	4.64292	-1.77792	1.47
YDR020C	DAS2	Untreated	0	4.37961	6.5463	0	5.60566	0	-1.77342	1.48
YHR069C	RRP4	Untreated	0	4.41726	4.99189	0	0	4.12761	-1.76051	1.53
YDR032C	PST2	Untreated	8.31861	4.56596	0	0	7.7787	0	-1.70196	1.75
YGR013W	SNU71	Untreated	0	4.72883	4.65707	0	0	4.47627	-1.63654	1.99
YAL035W	FUN12	Untreated	0	4.70945	5.48568	0	0	5.35019	-1.61498	2.07
YLR300W	EXG1	Untreated	0	4.29834	5.32753	0	0	4.7828	-1.61436	2.07
YKL007W	CAP1	Untreated	0	4.82602	5.38889	0	0	5.4314	-1.5945	2.14
YGL107C	RMD9	Untreated	0	4.31553	4.24998	0	0	3.8195	-1.582	2.19
YLR314C	CDC3	Untreated	0	4.76683	4.91054	0	0	5.03548	-1.5473	2.32
YIL109C	SEC24	Untreated	0	4.16556	4.81443	0	0	4.35342	-1.54219	2.33
YNL241C	ZWF1	H2O2	0	0	0	4.50197	4.47476	4.28784	4.42152	0
YEL051W	VMA8	H2O2	0	0	0	6.59603	0	6.77681	4.45761	0
YER146W	LSM5	H2O2	0	0	7.50509	6.84594	7.2696	7.12925	4.5799	0
YLR421C	RPN13	H2O2	0	0	6.80326	6.57042	7.37944	6.71577	4.62079	0
YOR261C	RPN8	H2O2	0	0	0	5.10086	4.7368	4.1835	4.67372	0
YLR275W	SMD2	H2O2	7.17666	0	0	7.42315	7.40383	6.46293	4.70442	0
YLR250W	SSP120	H2O2	0	0	6.87649	6.58328	7.41588	7.49888	4.87385	0
YKL110C	KTI12	H2O2	0	0	0	4.76839	4.99747	4.97008	4.91198	0
YDR171W	HSP42	H2O2	0	8.1621	0	8.30903	8.27817	7.55571	5.32694	0
YDR224C	HTB1	H2O2	0	8.10967	0	8.44383	7.81189	7.86771	5.33792	0
YBL030C	PET9	H2O2	0	0	8.11993	7.95052	8.01554	8.57267	5.47293	0
YMR314W	PRE5	H2O2	0	0	0	5.51344	5.51003	5.47919	5.50089	0
YHR089C	GAR1	H2O2	0	0	7.64857	8.07867	7.87082	8.26709	5.52267	0
YCL026C-A	FRM2	H2O2	0	0	0	5.90015	5.80195	4.97008	5.55739	0
YLR229C	CDC42	H2O2	4.17465	0	0	7.43384	7.53107	7.2547	6.01499	0
YDR483W	KRE2	H2O2	0	0	0	10.7303	0	9.89371	6.87466	0
YHR088W	RPF1	H2O2	0	5.83853	0	6.43508	6.44325	5.50828	4.18269	0.01
YMR145C	NDE1	H2O2	0	0	5.18875	6.57042	6.11131	5.05926	4.18408	0.01
YER099C	PRS2	H2O2	0	0	6.45362	6.52448	6.07532	6.42377	4.18999	0.01
YDR394W	RPT3	H2O2	0	0	5.61113	4.77513	6.81829	6.71577	4.23269	0.01
YFL038C	YPT1	H2O2	0	0	6.79069	6.63978	6.66932	6.23831	4.25224	0.01
YBR039W	ATP3	H2O2	0	0	6.1996	6.08331	6.68134	6.47477	4.34661	0.01
YJR072C	NPA3	H2O2	0	0	5.65619	5.72552	5.81656	5.74173	3.87588	0.02
YDR533C	HSP31	H2O2	0	0	6.24823	6.59603	6.57796	4.76363	3.89646	0.02
YPR189W	SKI3	H2O2	0	0	0	3.99416	4.04691	3.88839	3.97648	0.02
YDR087C	RRP1	H2O2	0	0	5.84317	6.22135	5.82381	5.93407	4.04536	0.02
YLR220W	CCC1	H2O2	0	0	0	4.02842	3.78695	4.36619	4.06052	0.02
YNL104C	LEU4	H2O2	0	0	5.25615	5.85843	5.21156	6.42377	4.0792	0.02
YER089C	PTC2	H2O2	0	0	6.53428	5.18933	6.10538	6.11515	3.62519	0.03
YDR011W	SNQ2	H2O2	0	0	5.44132	4.94219	5.71105	5.71204	3.64132	0.03
YER126C	NSA2	H2O2	0	0	0	5.23242	0	5.70703	3.64648	0.03
YOL038W	PRE6	H2O2	0	0	5.65619	5.48631	5.51899	5.702	3.68371	0.03
YOR157C	PUP1	H2O2	0	0	0	0	5.42679	5.71703	3.71461	0.03
YKR014C	YPT52	H2O2	0	0	5.24144	5.74854	5.69533	4.96169	3.72137	0.03
YBR077C	SLM4	H2O2	0	0	5.89578	5.57912	6.01959	5.60839	3.77044	0.03
YKL190W	CNB1	H2O2	0	0	0	0	5.67944	5.65596	3.77846	0.03
YLR347C	KAP95	H2O2	0	0	5.8721	5.52682	5.88746	5.87723	3.80647	0.03
YOR089C	VPS21	H2O2	0	0	5.8721	5.73708	5.78719	5.95112	3.86776	0.03
YNL121C	TOM70	H2O2	0	0	5.44774	5.1151	5.08454	5.74662	3.49951	0.04
YJL014W	CCT3	H2O2	0	0	6.0345	5.18764	5.40762	5.97215	3.51097	0.04
YPR036W	VMA13	H2O2	0	0	4.50526	5.0628	4.61339	5.36934	3.51342	0.04
YBR010W	HHT1	H2O2	0	8.9089	0	9.6834	9.46157	0	3.41203	0.08
YBR126C	TPS1	H2O2	0	0	0	4.90374	0	5.36298	3.42224	0.08
YGR072W	UPF3	H2O2	0	0	4.19608	5.05728	4.05678	5.35019	3.42272	0.08
YKL128C	PMU1	H2O2	0	0	5.36194	5.18933	5.26579	5.04345	3.37887	0.1
YEL036C	ANP1	H2O2	0	0	4.86328	4.84515	5.10848	4.92764	3.33933	0.12
YKR082W	NUP133	H2O2	0	0	4.28913	4.70154	4.57267	4.92764	3.30424	0.13
YIL125W	KGD1	H2O2	0	0	0	0	4.61172	5.25729	3.28967	0.14
YNL071W	LAT1	H2O2	0	0	5.80366	4.97769	4.8632	5.78991	3.27571	0.15
YLR397C	AFG2	H2O2	0	0	4.61204	4.52081	5.01024	4.91031	3.27644	0.15
YDR395W	SXM1	H2O2	0	0	5.25615	5.11156	5.10848	4.76363	3.24251	0.16
YCR093W	CDC39	H2O2	0	0	4.61204	4.56038	4.54486	5.09037	3.19452	0.19
YBR052C	RFS1	H2O2	0	0	5.21909	4.98933	4.86038	4.84797	3.15953	0.2
YJR088C	EMC2	H2O2	0	0	0	4.50468	0	4.81109	3.10526	0.23
YDL213C	NOP6	H2O2	0	5.53028	0	4.96595	4.91842	4.88392	3.07934	0.24
YER002W	NOP16	H2O2	0	0	4.83417	4.24785	5.02289	4.83883	3.0918	0.24
YNL180C	RHO5	H2O2	0	0	0	0	4.33969	4.76363	3.03444	0.26
YJR007W	SUI2	H2O2	0	0	0	0	4.55535	4.41616	2.9905	0.28
YMR234W	RNH1	H2O2	0	4.7224	0	5.10444	4.29865	4.34054	3.00708	0.28
YBR164C	ARL1	H2O2	0	0	7.58008	8.51268	0	7.92276	2.95179	0.3
YER094C	PUP3	H2O2	0	0	4.55369	4.28296	4.55361	4.46445	2.91578	0.43
YKL139W	CTK1	H2O2	0	0	0	0	4.07148	4.56754	2.87967	0.5
YBR227C	MCX1	H2O2	0	0	0	4.38344	0	4.26074	2.8814	0.5
YLR258W	GSY2	H2O2	0	0	0	0	4.30281	4.25251	2.85177	0.55
YNL175C	NOP13	H2O2	0	6.44467	0	5.35147	4.90481	4.70454	2.83871	0.57
YLR274W	MCM5	H2O2	0	0	0	4.28926	0	4.1907	2.82665	0.6
YDR189W	SLY1	H2O2	0	0	3.97561	3.70037	3.98876	4.69445	2.80265	0.64
YOR370C	MRS6	H2O2	0	0	0	4.58104	0	3.68942	2.75682	0.72
YGL178W	MPT5	H2O2	0	0	0	0	4.10518	4.06635	2.72384	0.78
YGL016W	KAP122	H2O2	0	0	0	0	4.31726	3.8195	2.71226	0.8
YHR165C	PRP8	H2O2	0	0	3.28137	3.8398	3.76603	3.68535	2.66994	0.88
YOR108W	LEU9	H2O2	0	0	4.89182	6.19646	0	6.64158	2.64874	0.92
YHR005C	GPA1	H2O2	0	0	0	4.25751	0	3.63137	2.62963	0.95
YOR099W	KTR1	H2O2	0	0	5.13405	7.81261	0	5.11327	2.59728	1.01
YHR051W	COX6	H2O2	0	0	0	0	4.33361	3.41497	2.58286	1.04
YJL006C	CTK2	H2O2	0	0	0	0	3.82213	3.85617	2.55943	1.08
YBR244W	GPX2	H2O2	0	0	4.26315	3.80509	4.65137	3.26761	2.48697	1.21
YLL034C	RIX7	H2O2	0	0	5.00065	3.97477	3.87333	4.488	2.44515	1.52
YOR270C	VPH1	H2O2	0	0	5.3822	4.42975	3.78101	4.46445	2.431	1.61
YLR438C-A	LSM3	H2O2	0	0	8.19819	0	7.77309	7.70136	2.42542	1.64
YOR259C	RPT4	H2O2	0	0	5.83829	0	6.47122	6.59895	2.41063	1.73
YKL080W	VMA5	H2O2	0	0	4.48042	2.97282	3.46593	4.92764	2.29532	2.43
YOL151W	GRE2	H2O2	0	0	5.52265	6.42082	0	5.92547	2.27455	2.56
YPL023C	MET12	H2O2	0	0	4.41638	6.95881	0	4.26074	2.26772	2.6
YBR109C	CMD1	H2O2	5.86061	0	0	6.10131	0	6.4659	2.23553	2.79
YKR081C	RPF2	H2O2	0	6.17321	0	0	6.59924	6.22435	2.2168	2.91
YIL043C	CBR1	H2O2	0	0	6.05987	5.95065	0	6.60972	2.16683	3.21
YDR194C	MSS116	H2O2	0	0	3.4874	4.83012	5.04787	0	2.13019	3.43
YPL055C	LGE1	H2O2	0	0	0	0	2.96069	3.42233	2.12767	3.45
YFL034C-A	RPL22B	H2O2	0	0	7.55353	0	5.32829	8.54487	2.10654	3.57
YMR243C	ZRC1	H2O2	0	0	5.58223	0	5.87356	5.77083	2.02072	4.09
YGL001C	ERG26	H2O2	0	0	5.50428	0	5.54554	5.88168	1.97431	4.38
YNL118C	DCP2	H2O2	0	0	4.14641	4.91396	0	5.12082	1.96279	4.45
YLR017W	MEU1	H2O2	0	0	5.85288	6.18806	0	5.52546	1.95355	4.5
YDR074W	TPS2	H2O2	0	0	4.58898	4.66813	0	5.73683	1.93866	5.06
YOR153W	PDR5	H2O2	0	0	5.84803	0	5.02289	6.448	1.87429	5.94
YMR011W	HXT2	H2O2	0	5.16488	0	4.90169	0	5.80405	1.84695	6.31
YKR066C	CCP1	H2O2	0	0	5.40877	0	5.57161	5.36298	1.84194	6.38
YDR515W	SLF1	H2O2	0	0	5.49811	0	5.48282	5.51403	1.83291	6.51
YPL212C	PUS1	H2O2	5.06685	0	0	5.5919	0	4.97008	1.83171	6.52
YPL086C	ELP3	H2O2	0	0	4.49289	0	4.91842	5.05137	1.82563	6.61
YGL019W	CKB1	H2O2	0	0	6.2034	0	6.13482	5.53114	1.82085	6.67
YML001W	YPT7	H2O2	0	0	7.28786	0	5.72661	6.92869	1.78915	7.1
YLR301W	HRI1	H2O2	0	0	6.05567	5.81547	0	5.58674	1.78218	7.2
YER183C	FAU1	H2O2	0	0	5.29228	0	5.28693	5.35019	1.78161	7.21
YNL037C	IDH1	H2O2	0	0	6.31649	0	5.67944	5.92547	1.76281	7.46
YDL175C	AIR2	H2O2	0	0	4.96528	0	4.83046	5.34375	1.73631	7.83
YIL020C	HIS6	H2O2	0	0	5.42188	0	5.37838	5.24352	1.73334	7.87
YGL201C	MCM6	H2O2	0	0	4.36302	0	4.63663	4.83883	1.70415	8.27
YJL010C	NOP9	H2O2	0	0	5.44132	5.15355	0	5.32425	1.67883	8.61
YGL091C	NBP35	H2O2	0	0	5.58806	4.58361	0	5.97215	1.6559	8.93
YMR240C	CUS1	H2O2	0	0	4.37655	0	4.53606	4.76363	1.64105	9.13
YJR068W	RFC2	H2O2	0	0	4.83417	0	4.75208	4.95325	1.62372	9.37
YPR108W	RPN7	H2O2	0	0	5.74229	0	4.70732	5.56475	1.50993	10.92
YER049W	TPA1	H2O2	0	0	4.83417	0	4.23047	5.12082	1.50571	10.98
YPR181C	SEC23	H2O2	0	0	4.79441	0	4.30902	4.99495	1.50319	11.02
YER012W	PRE1	H2O2	0	0	6.67777	4.6115	0	6.54101	1.49158	11.18
YEL002C	WBP1	H2O2	0	0	4.75353	0	4.91842	4.30119	1.48869	11.21
YNL197C	WHI3	H2O2	0	0	4.56555	0	4.27558	4.64292	1.45098	11.73
YNL090W	RHO2	H2O2	0	0	5.78349	5.25027	0	4.88392	1.45023	11.74
YLL062C	MHT1	H2O2	0	0	6.10119	0	4.37169	6.07294	1.44781	12.51
YOR187W	TUF1	H2O2	0	0	5.25615	0	4.49851	5.0671	1.43648	12.82
YKL142W	MRP8	H2O2	0	0	5.2994	0	4.77918	4.80172	1.42717	13.08
YIL075C	RPN2	H2O2	0	0	5.45413	4.20855	0	5.51403	1.42282	13.2
YMR131C	RRB1	H2O2	0	0	5.69988	5.03123	0	4.88392	1.40509	13.69
YNL330C	RPD3	H2O2	0	0	4.96528	0	4.61339	4.55644	1.40152	13.79
YML048W	GSF2	H2O2	0	0	5.32753	4.68254	0	4.81109	1.3887	14.15
YOR197W	MCA1	H2O2	0	0	4.26606	0	4.03446	4.37884	1.38241	14.32
YOR326W	MYO2	H2O2	0	0	3.65883	0	3.54175	4.2387	1.37387	14.56
YOR319W	HSH49	H2O2	0	0	4.33558	0	4.27769	4.1617	1.36794	14.72
YGR090W	UTP22	H2O2	0	0	4.60055	0	4.21512	4.488	1.36752	14.73
YKL078W	DHR2	H2O2	0	0	4.61204	0	4.15201	4.54526	1.36174	14.89
YOL144W	NOP8	H2O2	0	0	4.61204	0	4.06415	4.54526	1.33246	15.7
YPL217C	BMS1	H2O2	0	0	4.82433	0	3.81923	4.83883	1.27791	17.22
YJL001W	PRE3	H2O2	0	0	4.65707	4.32032	0	4.14993	1.27106	17.41
YLL032C	YLL032C	H2O2	0	0	3.77165	0	3.50614	3.97761	1.23737	18.34
YMR300C	ADE4	H2O2	0	0	6.14136	0	4.39134	5.36934	1.20644	19.2
YNL129W	NRK1	H2O2	0	6.49585	0	0	5.44571	4.61109	1.18698	19.74
YDR505C	PSP1	H2O2	0	0	4.37655	0	4.01939	3.9147	1.18585	19.77
YGL039W	YGL039W	H2O2	0	0	4.17611	0	3.76302	3.69145	1.09279	22.35
YDL215C	GDH2	H2O2	0	0	4.16835	0	3.44352	3.67717	0.984114	25.36
YPL009C	RQC2	H2O2	0	0	3.63876	3.31262	0	3.25119	0.975015	25.61
YGR198W	YPP1	H2O2	0	0	3.44695	2.98062	0	3.10042	0.87803	29.64
YKL212W	SAC1	H2O2	0	0	4.73264	2.61025	0	4.03311	0.636905	38.97
YLR384C	IKI3	H2O2	0	0	5.54078	0	3.46222	3.32629	0.415909	47.82

## Sheet: Table S1B
Protein IDs	ORF (SGD)	Gene Name	WT_1	WT_2	WT_3	H202 _1	H202 _2	H202 _3	Average Pairwise Fold-Change	False Discovery Rate (%)
P04710	YMR056C	AAC1	0	0	5.86124	5.70007	5.72259	5.8725	3.81131	0
P15891	YCR088W	ABP1	6.66955	5.81027	6.30433	0	5.1411	5.21877	-2.80809	0
P49089	YPR145W	ASN1	6.24489	4.36922	5.69324	0	4.65369	4.1264	-2.50909	0
Q05791	YLR215C	CDC123	0	0	0	3.96621	3.823	3.33718	3.70879	0
P00890	YNR001C	CIT1	5.53171	0	4.46727	0	0	0	-3.33299	0
P19454	YOR061W	CKA2	0	0	6.2058	6.47411	6.13796	6.16001	4.18876	0
P38845	YHR146W	CRP1	0	3.78999	3.35751	0	0	0	-2.3825	0
P53859	YNL232W	CSL4	3.83546	3.43606	3.24781	0	3.01528	0	-2.50135	0
P20449	YOR046C	DBP5	5.16474	0	4.45445	0	0	0	-3.2064	0
Q03921	YDR141C	DOP1	0	0	0	0	5.04657	5.49509	3.51389	0
P34216	YBL047C	EDE1	0	4.51477	4.30232	0	0	0	-2.93903	0
P37261	YCL026C-A	FRM2	0	0	0	5.49731	5.34087	4.41139	5.08319	0
P50107	YML004C	GLO1	0	4.8305	5.10685	0	0	0	-3.31245	0
Q03835	YDR098C	GRX3	3.33663	6.04771	4.25866	0	4.24347	4.63286	-2.45304	0
Q04178	YDR399W	HPT1	6.0401	4.53119	5.86639	0	0	4.76781	-3.88996	0
P09624	YFL018C	LPD1	5.72048	0	4.54893	0	0	3.84518	-2.14141	0
P49367	YDR234W	LYS4	0	5.18429	5.60394	0	0	4.8386	-1.98321	0
P05694	YER091C	MET6	10.6505	6.13989	8.01725	5.19619	4.91485	6.28927	-2.80245	0
P33201	YKL009W	MRT4	6.16351	4.32267	4.14552	0	3.9734	3.96455	-2.23125	0
Q12408	YDL046W	NPC2	0	3.99318	4.89696	0	2.89627	0	-1.99796	0
P07274	YOR122C	PFY1	5.06579	0	5.27598	0	0	4.05408	-2.0959	0
P06197	YPR113W	PIS1	0	0	5.92367	5.72879	6.45897	6.01236	4.09215	0
P39985	YEL055C	POL5	0	0	0	0	4.72545	5.27397	3.33314	0
P53043	YGR123C	PPT1	0	3.49849	3.81863	0	0	0	-2.43904	0
P00729	YMR297W	PRC1	0	0	5.7643	5.96983	4.96801	5.43289	3.53548	0
P43123	YDL103C	QRI1	5.35814	3.77438	4.38882	0	3.58634	3.30615	-2.20961	0
P32611	YEL050C	RML2	0	6.33175	6.62551	7.28991	7.2624	8.48351	3.35952	0
P36160	YKR081C	RPF2	0	4.95511	0	5.36821	5.16102	5.07542	3.54985	0
P41056	YOR234C	RPL33B	7.76092	7.56332	0	0	7.3446	0	-2.65988	0
P32599	YDR129C	SAC6	5.63718	4.75819	4.94896	0	3.5303	3.49096	-2.77436	0
P40204	YFL017W-A	SMX2	6.15374	6.93085	5.02017	0	6.00087	4.75369	-2.45007	0
P54999	YPR182W	SMX3	0	0	0	5.67249	0	5.57195	3.74815	0
P36077	YKL086W	SRX1	0	0	0	0	5.78916	5.17797	3.65571	0
P41895	YGR186W	TFG1	0	3.43873	3.48458	0	0	0	-2.30777	0
P47089	YJR014W	TMA22	3.98416	0	3.78288	0	0	0	-2.58901	0
P39714	YAL060W	BDH1	0	0	4.68047	4.6844	4.4045	4.79818	3.06887	0.01
P33307	YGL238W	CSE1	0	0	4.23415	4.42871	4.00998	4.72765	2.9774	0.01
P46962	YJL006C	CTK2	0	0	0	3.3563	3.18293	3.13103	3.22342	0.01
Q12084	YDR020C	DAS2	0	5.15633	0	4.89478	5.20417	4.67553	3.20605	0.01
P47133	YJR088C	EMC2	0	0	4.81579	5.07253	4.34574	5.07229	3.22492	0.01
P51601	YGR267C	FOL2	0	0	4.72211	4.54259	5.25814	4.2156	3.09807	0.01
P27472	YLR258W	GSY2	3.87308	0	0	4.96047	4.17108	3.56857	3.14535	0.01
P47093	YJR022W	LSM8	0	0	4.31049	4.63893	4.61477	4.70982	3.21767	0.01
P16603	YHR042W	NCP1	0	0	4.6034	4.77183	4.28403	4.71275	3.05507	0.01
P32495	YDL208W	NHP2	0	6.62913	7.71431	8.15276	7.48662	7.94239	3.07944	0.01
P39966	YER089C	PTC2	0	0	0	0	4.32383	4.92111	3.08165	0.01
P0CX28	YHR141C	RPL42B	8.88412	0	8.42592	8.94172	8.9709	9.11552	3.0851	0.01
P34162	YHR041C	SRB2	0	0	0	3.20472	2.884	3.17602	3.08825	0.01
P20424	YPR088C	SRP54	0	0	4.89017	4.55304	4.27469	5.10972	3.01576	0.01
Q00402	YDR150W	NUM1	0	5.34037	5.44739	0	0	5.16098	-1.8756	0.02
P20051	YLR420W	URA4	5.28326	0	4.6314	0	0	4.20728	-1.90246	0.02
P12754	YGR083C	GCD2	0	0	4.44165	5.07342	3.88376	4.27822	2.93125	0.03
P19524	YOR326W	MYO2	4.09121	0	0	4.2521	4.19054	3.80554	2.90943	0.03
P40215	YMR145C	NDE1	0	9.06991	9.21991	9.2925	8.53354	9.27689	2.9377	0.03
P00410	Q0250	COX2	0	0	4.84464	4.87011	4.45744	4.17227	2.88506	0.04
P31539	YLL026W	HSP104	5.41008	0	4.38405	0	0	4.44308	-1.78368	0.04
P10363	YIR008C	PRI1	7.45775	0	8.16777	8.15487	7.8011	8.31904	2.88316	0.04
P13298	YML106W	URA5	4.1613	7.59334	4.95704	4.83893	4.49749	6.26223	-1.77163	0.04
Q12220	YLR129W	DIP2	0	8.80274	8.35376	9.01266	8.31033	8.39564	2.85404	0.05
P30656	YPR103W	PRE2	0	0	4.58173	4.50016	4.24253	4.37023	2.84373	0.05
Q06698	YLR419W	YLR419W	0	8.45342	8.58212	8.55823	8.36505	8.677	2.85491	0.05
P38116	YBR164C	ARL1	6.37144	6.1786	6.92465	7.2971	0	7.24796	-1.64321	0.06
P39522	YJR016C	ILV3	5.17013	4.02118	5.86477	0	5.17272	4.88613	-1.66575	0.06
P53905	YNL147W	LSM7	0	5.72931	7.19357	6.82189	6.92495	7.55216	2.79204	0.06
Q02455	YKR095W	MLP1	0	3.76464	4.47695	0	0	3.22613	-1.67182	0.06
P47018	YJL123C	MTC1	4.80498	4.22615	4.40595	4.26104	0	4.11654	-1.6865	0.06
P24000	YGR148C	RPL24B	0	6.74098	7.0785	7.44004	7.5358	7.2318	2.79606	0.06
P49166	YLR185W	RPL37A	0	8.20481	8.28622	7.73295	9.21644	7.98069	2.81302	0.06
P28789	YDL205C	HEM3	0	3.4697	4.18413	0	2.89078	0	-1.58768	0.07
P40040	YER063W	THO1	0	3.96677	4.15042	0	0	3.23188	-1.62843	0.07
Q06672	YLR435W	TSR2	0	4.79983	3.59098	0	0	3.56791	-1.60763	0.07
P53723	YNR021W	YNR021W	0	6.44194	7.22592	7.25971	7.07939	7.58696	2.75273	0.07
Q99260	YLR262C	YPT6	0	0	4.07763	4.39627	3.90569	4.06437	2.7629	0.07
Q03862	YDR101C	ARX1	0	3.98955	4.65023	0	0	3.91852	-1.57375	0.08
P38719	YHR169W	DBP8	0	0	4.85393	4.35136	4.43396	4.21985	2.71708	0.08
P32644	YER176W	ECM32	0	0	4.4358	4.50616	4.23539	3.83759	2.71445	0.08
P25574	YCL045C	EMC1	0	0	4.20561	4.03898	4.15564	4.14629	2.71177	0.08
P23585	YMR011W	HXT2	0	3.96059	4.83545	4.42242	4.30636	4.69218	-1.54164	0.08
Q03776	YDR235W	PRP42	0	7.37055	7.55235	8.11878	7.3124	7.65953	2.72261	0.08
P41058	YDL061C	RPS29B	0	9.13502	9.28693	8.37202	9.10237	9.16009	2.73751	0.08
P47818	YLR220W	CCC1	0	0	4.13996	4.07665	3.87271	4.23126	2.68022	0.09
Q03337	YDR472W	TRS31	0	0	3.75496	3.85334	4.17427	3.86124	2.7113	0.09
P43582	YFL010C	WWM1	0	3.70303	3.6105	0	2.77012	0	-1.51447	0.09
P38180	YBL081W	YBL081W	0	4.05874	3.61853	0	0	3.149	-1.50942	0.09
P34217	YBL051C	PIN4	0	0	0	0	4.24064	3.54849	2.59638	0.11
Q12452	YLR100W	ERG27	0	0	4.24184	3.77649	3.84165	4.38909	2.58847	0.12
P33327	YDL215C	GDH2	0	0	4.4627	3.9415	4.27975	4.02262	2.59372	0.12
P38688	YPL210C	SRP72	0	6.22857	6.52888	6.9592	6.27382	7.1151	2.53022	0.13
Q02199	YGL172W	NUP49	0	0	0	0	3.55969	3.93602	2.49857	0.14
P32561	YNL330C	RPD3	0	0	3.85298	3.77739	3.80566	3.79686	2.50898	0.14
P07806-2	YGR094W	VAS1	5.45766	7.93697	4.63837	4.68036	4.45328	6.32199	-1.43534	0.18
Q06146	YLR257W	YLR257W	0	3.52741	3.79271	0	0	3.10732	-1.40427	0.22
P23254	YPR074C	TKL1	9.45349	7.36747	8.87171	7.56939	6.84097	7.14556	-1.37892	0.25
P39954	YER043C	SAH1	10.4202	8.12016	8.88825	7.88482	7.5432	7.99058	-1.33667	0.31
P32832	YMR091C	NPL6	0	3.30364	3.80221	0	0	3.13065	-1.32507	0.32
P32337	YMR308C	PSE1	0	0	4.58755	3.90292	3.85624	4.16007	2.44389	0.34
P07262	YOR375C	GDH1	5.02807	7.73199	5.11654	5.32934	4.7517	6.16731	-1.30225	0.35
P23615	YGR116W	SPT6	0	9.52276	9.62383	9.33093	8.44582	8.69433	2.4415	0.35
Q12221	YPR042C	PUF2	0	0	3.02895	2.96858	3.54533	3.80946	2.43147	0.39
P24279	YEL032W	MCM3	0	0	3.52235	3.81911	3.60765	3.37986	2.42809	0.4
P38891	YHR208W	BAT1	6.62865	4.78499	5.86395	3.94426	4.57752	5.01295	-1.24762	0.43
Q04175	YDR395W	SXM1	0	4.66314	5.51002	5.75742	5.40776	6.2713	2.42111	0.43
P29496	YLR274W	MCM5	0	0	3.63841	3.8428	3.33872	3.70816	2.41709	0.44
P33297	YOR117W	RPT5	8.11065	8.78818	8.54618	7.49392	7.43227	7.40021	-1.03954	0.47
P36069	YKL128C	PMU1	0	0	4.09916	3.55515	3.81612	3.94676	2.40629	0.48
P00358	YJR009C	TDH2	11.0944	9.71724	10.2778	8.50539	9.75004	9.72149	-1.03751	0.49
O14467	YOR298C-A	MBF1	8.63356	7.61677	8.66167	6.73632	7.13228	7.52387	-1.17317	0.53
P38205	YBL024W	NCL1	6.63594	5.88959	5.80128	4.97218	4.84102	5.41864	-1.03165	0.53
P29469	YBL023C	MCM2	0	0	3.11114	3.01956	3.01699	4.24071	2.38871	0.54
P13188	YOR168W	GLN4	6.77539	4.59584	5.45818	4.90875	4.18581	4.27583	-1.153	0.55
P38786	YHR062C	RPP1	0	0	0	0	3.82097	3.33707	2.38601	0.55
P54783	YML086C	ALO1	0	0	3.5041	3.66659	3.3831	3.61041	2.38533	0.56
P39111	YGR020C	VMA7	0	0	3.90721	3.44138	4.2431	3.37732	2.38486	0.56
Q05506	YDR341C	YDR341C	7.86528	9.04826	7.39928	7.11413	6.58286	8.56263	-1.1493	0.56
P49090	YGR124W	ASN2	6.40027	5.72263	6.53364	5.43292	4.4243	5.37499	-1.14144	0.57
P22515	YKL210W	UBA1	7.33875	5.31522	6.30449	5.01327	5.04179	5.82842	-1.02499	0.58
P32614	YEL047C	FRD1	5.58692	0	3.12239	0	2.85033	2.47502	-1.12799	0.59
P41921	YPL091W	GLR1	6.52997	0	4.41496	0	3.56171	4.03589	-1.11578	0.6
P38720	YHR183W	GND1	6.80411	9.40003	6.91362	6.97633	6.9873	7.81808	-1.12133	0.6
P26637	YPL160W	CDC60	7.8144	9.29579	7.77179	7.06712	7.20752	8.34412	-1.10756	0.62
P21269-3	YER168C	CCA1	3.10592	4.38909	0	3.38746	0	3.78682	2.36522	0.63
P38625	YMR217W	GUA1	8.88703	7.31905	8.5767	7.15809	6.67004	7.66084	-1.09794	0.63
P36049	YKL172W	EBP2	0	8.44337	8.55119	7.97959	8.03519	8.04898	2.3564	0.66
P05986	YKL166C	TPK3	0	0	3.24269	4.02114	3.24113	3.05166	2.35708	0.66
P38791	YHR068W	DYS1	5.9202	4.71563	5.63978	4.52204	4.15091	4.57399	-1.00956	0.69
Q12189	YOR095C	RKI1	0	0	4.29304	3.65184	3.52299	4.16634	2.34938	0.69
P19073	YLR229C	CDC42	0	6.0823	6.85592	6.61288	6.72459	6.63635	2.3452	0.7
P10614	YHR007C	ERG11	0	0	4.50822	4.16393	3.67447	3.70774	2.34597	0.7
P32502	YLR291C	GCD7	0	4.27527	5.19774	5.66422	5.16301	5.67965	2.34462	0.7
P38248	YBR078W	ECM33	6.82279	4.70465	5.47332	4.90436	4.67709	4.40838	-1.00364	0.73
P06738	YPR160W	GPH1	0	0	3.6716	3.51373	2.96276	4.20442	2.33644	0.73
P17967	YCL043C	PDI1	8.02332	6.46434	7.3008	6.34384	6.16059	6.27053	-1.0045	0.73
P38626	YIL043C	CBR1	0	5.98716	6.0469	6.32808	6.39268	6.29992	2.32887	0.76
P34221	YBL056W	PTC3	0	0	3.48643	3.25762	3.26401	3.94376	2.32632	0.77
Q06252	YLR179C	YLR179C	0	7.53204	8.17441	7.79835	7.9948	6.88776	2.32482	0.77
Q02256	YIR026C	YVH1	0	0	2.94416	4.16723	2.69119	3.06255	2.3256	0.77
P40961	YGR132C	PHB1	0	0	3.45456	3.3664	3.43021	3.62314	2.32173	0.79
P37291	YLR058C	SHM2	10.0602	8.87194	9.67716	8.51329	8.10498	9.00542	-0.995201	0.79
P29704	YHR190W	ERG9	5.79756	0	4.99924	6.81487	5.36703	5.56567	2.31692	0.8
P38805	YHR088W	RPF1	0	5.86969	5.8643	6.25252	6.25914	6.17855	2.31874	0.8
P81449	YDR322C-A	TIM11	0	0	0	0	3.79063	3.15974	2.31679	0.8
P39931	YLR250W	SSP120	0	7.55868	7.71061	7.39094	7.48574	7.33807	2.31516	0.81
P06182	YAL039C	CYC3	0	7.38526	7.38768	7.60176	7.39176	6.70469	2.30842	0.83
P39015	YLR150W	STM1	10.033	10.5521	10.3611	8.97096	9.67865	9.33505	-0.987199	0.85
P25847	YOL090W	MSH2	0	7.5958	7.18701	7.44908	6.90026	7.33583	2.30079	0.86
P35178	YDR087C	RRP1	0	5.23201	5.86954	6.362	5.8354	5.80465	2.30017	0.86
P06105	YJL080C	SCP160	11.1083	11.0731	10.6432	9.37181	9.92268	10.5898	-0.980108	0.9
Q12329	YDR171W	HSP42	0	7.52051	7.03277	7.22916	7.17042	6.97402	2.27344	0.96
P53136	YGL111W	NSA1	0	7.47412	6.82726	7.69089	6.63177	6.77337	2.26488	0.99
P40303	YOL038W	PRE6	0	5.19719	5.46707	6.15816	5.49656	5.80595	2.26547	0.99
P38934	YOR198C	BFR1	9.21563	10.4132	9.62503	8.70476	8.72605	8.92439	-0.966237	1
P25655	YCR093W	CDC39	0	5.60856	6.2229	6.28435	5.99451	6.30243	2.24995	1.05
P40523	YIL055C	YIL055C	0	0	2.89586	2.97027	3.53039	3.13617	2.24699	1.06
Q04894	YMR318C	ADH6	6.07694	0	4.88772	4.23945	3.85391	0	-0.957101	1.07
P47077	YJL010C	NOP9	0	4.90346	5.93065	5.94705	5.4858	6.10764	2.23546	1.1
P53927	YNL110C	NOP15	0	5.00619	0	6.17014	5.52713	0	2.23036	1.12
P39517	YDL160C	DHH1	0	6.31539	6.79941	6.90686	6.25109	6.57883	2.20733	1.2
Q96VH5	YCL057C-A	MIC10	0	4.20276	5.06775	4.87148	5.6144	5.37353	2.1963	1.24
P43321	YLR147C	SMD3	0	5.32499	5.62963	5.87004	6.2317	5.43198	2.19303	1.25
Q07478	YDL084W	SUB2	9.22576	7.73411	8.52589	7.67929	7.12057	7.89765	-0.929413	1.27
P34167	YPR163C	TIF3	7.68153	8.11338	7.28752	6.4226	6.31412	7.56238	-0.927776	1.28
Q05900	YLR298C	YHC1	0	6.65365	7.01086	7.04192	6.52257	6.64999	2.18332	1.29
P36048	YKL173W	SNU114	0	5.85222	5.61137	6.49641	5.65308	5.84478	2.17689	1.31
P47100	YJR029W	TY1B-JR2	0	3.20911	3.30704	0	0	0	2.17205	1.33
Q04660	YMR049C	ERB1	0	8.30324	7.94025	7.88869	7.45386	7.38955	2.16287	1.36
P38631	YLR342W	FKS1	6.76115	0	5.32473	5.9784	5.87144	6.79545	2.1636	1.36
P33399	YDL051W	LHP1	6.88314	6.49283	6.33365	5.71888	5.43986	5.80833	-0.914182	1.38
P21954	YDL066W	IDP1	6.3034	5.17303	5.70812	5.11634	4.72571	4.60696	-0.911849	1.4
P38130	YBR205W	KTR3	0	0	3.56431	3.15157	3.28532	3.56912	2.14723	1.42
P53915	YNL129W	NRK1	0	6.8349	7.00473	6.74613	6.87329	6.64142	2.14041	1.44
Q12117	YDR033W	MRH1	0	4.9146	5.95131	5.82599	5.59353	5.85751	2.13704	1.45
P47165	YJR133W	XPT1	0	5.58058	6.00739	5.54205	6.14862	6.29936	2.13402	1.46
P41318	YNL006W	LST8	0	0	0	0	3.09448	3.29589	2.13012	1.48
Q12453	YOR112W	CEX1	0	0	2.63055	2.93968	2.88162	3.18112	2.12396	1.5
P49687	YGL092W	NUP145	0	7.25049	6.88785	6.93851	6.78444	6.77708	2.12056	1.51
P25296	YKL190W	CNB1	0	4.6951	5.69394	5.57338	5.40372	5.76159	2.11655	1.53
P40545	YIL020C	HIS6	0	5.32259	5.6147	5.76175	5.71132	5.79797	2.11125	1.55
Q06218	YLR276C	DBP9	0	5.09815	5.70896	5.88279	5.43198	5.79125	2.09964	1.59
Q05775	YLR192C	HCR1	0	0	5.272	3.94215	3.54422	4.0651	2.09316	1.61
P36152	YKR071C	DRE2	0	0	0	0	3.21809	3.05341	2.0905	1.62
P41807	YPR036W	VMA13	0	4.26348	4.88462	5.23485	4.59702	5.56239	2.08206	1.65
P12688	YKL126W	YPK1	0	6.00563	6.50122	6.31678	6.13274	6.29377	2.07881	1.66
P40507	YIL079C	AIR1	0	6.78247	5.82562	6.09523	6.39291	6.34892	2.07632	1.67
P32477	YJL101C	GSH1	0	5.66249	6.02658	6.27617	6.07509	5.56905	2.07708	1.67
Q00416	YLR430W	SEN1	0	0	4.14472	3.55781	3.4269	3.38481	2.07493	1.68
P20107	YMR243C	ZRC1	0	3.52921	4.57517	4.66209	4.77448	4.88877	2.07365	1.68
P38153	YBR288C	APM3	0	0	3.2851	3.08058	2.96005	3.44483	2.06679	1.71
P21576	YKR001C	VPS1	7.81596	6.59979	7.07245	6.55481	5.93976	6.3916	-0.867343	1.72
P07263-2	YPR033C	HTS1	6.00202	7.42239	6.45989	6.40321	5.69277	6.80752	-0.863933	1.74
P40078	YER126C	NSA2	0	4.41681	5.0686	5.55413	4.88076	5.21777	2.05575	1.75
P53011	YGL100W	SEH1	0	4.80136	5.52482	5.94728	5.20587	5.3273	2.05142	1.76
Q12176	YDR060W	MAK21	0	6.37326	6.59343	6.88842	6.05618	6.17274	2.05021	1.77
P33441	YML062C	MFT1	7.62645	7.46611	7.45022	7.20492	6.44982	6.32401	-0.854676	1.81
P16370	YIL021W	RPB3	0	6.70058	6.92773	6.63405	6.43488	6.66275	2.03445	1.83
P41543	YJL002C	OST1	0	6.39359	6.72147	6.39169	6.08058	6.67022	2.00914	1.92
Q04740	YMR234W	RNH1	0	5.83655	5.56124	6.25609	5.83705	5.31279	2.00271	1.94
P27809	YDR483W	KRE2	0	5.4526	5.65515	5.94947	5.17333	5.97985	1.9983	1.96
P47047	YJL050W	MTR4	0	6.47047	6.20951	6.17713	5.96837	6.50748	1.991	1.98
P00427	YHR051W	COX6	0	4.74305	4.62396	5.31379	5.33438	4.67743	1.98619	2
P34730	YDR099W	BMH2	6.76085	6.03547	6.68634	5.91199	5.32261	5.77788	-0.823393	2.04
P32352	YMR202W	ERG2	0	0	3.9253	3.28834	3.29515	3.25776	1.97198	2.05
Q12496	YOL098C	YOL098C	0	6.00143	6.21701	5.87351	5.74838	6.49131	1.96492	2.08
P13393	YER148W	SPT15	0	5.52698	6.14411	5.71287	5.68252	6.15181	1.9587	2.1
P15496	YPL117C	IDI1	0	6.75345	6.68117	5.97553	6.41294	6.91189	1.95525	2.11
P49626	YDR012W	RPL4B	7.81991	8.68569	8.50726	6.77974	7.79155	8.05499	-0.795529	2.24
Q04225	YMR131C	RRB1	5.68456	5.18124	5.88574	5.17348	4.45504	4.75402	-0.789665	2.28
P53090	YGL202W	ARO8	7.9331	6.4208	7.36116	6.56593	6.20829	6.63014	-0.770233	2.42
P05739	YLR448W	RPL6B	10.5227	10.8228	10.0202	9.90783	9.30186	9.8914	-0.754892	2.53
P07991	YLR438W	CAR2	9.50224	8.66644	9.15558	8.2015	7.77314	9.08729	-0.75411	2.54
P19097	YPL231W	FAS2	10.7791	9.82339	10.666	9.3806	9.43361	10.2169	-0.745763	2.6
P40032	YER049W	TPA1	0	5.09637	5.8519	5.72369	5.14755	5.92656	1.94984	2.6
P32589	YPL106C	SSE1	11.1679	9.51809	10.4667	9.63993	9.40782	9.91927	-0.728557	2.72
Q05874	YLR195C	NMT1	0	6.58423	6.22317	6.12724	6.28746	6.21102	1.93944	2.74
Q02354	YDR449C	UTP6	0	5.33254	5.63211	5.75443	5.28326	5.74474	1.93926	2.74
P32791	YLR214W	FRE1	0	3.54987	3.4529	3.98684	4.40852	4.41907	1.93722	2.77
P22146	YMR307W	GAS1	7.6818	6.70867	7.28071	6.54097	6.32615	6.64054	-0.721172	2.77
P32770	YDL167C	NRP1	0	6.28768	6.36664	6.54265	5.6921	6.22789	1.93611	2.78
P38219	YBR025C	OLA1	9.60171	8.49245	9.24741	8.21423	8.30463	8.70462	-0.706026	2.88
P14127	YDR447C	RPS17B	10.6305	10.9129	11.1293	10.3449	10.1083	11.1418	-0.700077	2.93
P46956	YJL117W	PHO86	0	0	0	0	3.45727	2.31015	1.92247	2.96
P53262	YGR106C	VOA1	0	4.97246	5.05258	5.1471	5.32015	5.32219	1.92147	2.97
P31412	YKL080W	VMA5	6.40047	4.53144	5.36252	4.45969	4.70145	5.0749	-0.68613	3.03
P19414	YLR304C	ACO1	7.3185	5.58208	7.01307	5.75323	5.62497	6.49033	-0.681709	3.06
P50109	YML017W	PSP2	5.86554	5.54608	5.31802	4.94996	4.64274	5.09888	-0.679353	3.08
Q04067	YDR429C	TIF35	6.48232	6.08043	5.58422	5.49186	5.29606	5.36146	-0.665861	3.17
P36114	YKR018C	YKR018C	0	5.42292	6.15451	5.37269	5.71702	6.2076	1.90663	3.17
P04802	YLL018C	DPS1	8.78982	7.02942	8.23512	7.27059	7.01454	7.80134	-0.655965	3.24
P07245	YGR204W	ADE3	8.16934	6.87794	8.11123	7.02505	6.80835	7.39185	-0.64442	3.33
Q04432	YDR533C	HSP31	0	5.52765	6.32369	6.08224	6.1258	5.32095	1.89255	3.35
P38628	YEL058W	PCM1	5.88928	4.82656	5.16936	4.54125	4.4174	5.00356	-0.640998	3.35
P16550	YCL050C	APA1	8.52545	8.56522	8.83245	7.99966	7.88531	8.12451	-0.637879	3.37
P32481	YER025W	GCD11	7.27458	5.90542	6.98749	6.3485	5.8663	6.03579	-0.638965	3.37
P15624	YLR060W	FRS1	7.59554	6.05524	6.87798	6.32669	5.76483	6.52454	-0.637568	3.38
Q99383	YOL123W	HRP1	9.93686	10.3635	10.0626	9.32315	9.30397	9.83411	-0.633901	3.4
P22141	YER012W	PRE1	5.64997	4.414	4.89213	4.16946	4.55985	4.32737	-0.633144	3.41
P39079	YDR188W	CCT6	0	4.66846	4.88444	5.36675	4.74384	5.10487	1.88752	3.42
P27476	YGR159C	NSR1	8.9172	9.05321	9.36127	8.85045	8.01701	8.57636	-0.629284	3.44
P53312	YGR244C	LSC2	6.34135	5.93157	6.55788	5.28293	5.79059	5.87651	-0.626924	3.45
P53199	YGL001C	ERG26	0	4.60815	5.34151	5.17122	4.95618	5.47505	1.88426	3.46
P52910	YLR153C	ACS2	7.18631	8.12597	6.95432	7.03709	6.70932	7.72615	-0.624577	3.47
P32074	YNL287W	SEC21	0	4.49637	5.72694	5.18871	4.87746	5.80835	1.88374	3.47
P28241	YOR136W	IDH2	9.15392	8.6534	8.12414	7.84318	8.04686	8.17223	-0.623061	3.48
P32861	YKL035W	UGP1	7.86152	7.21945	7.20669	7.07757	6.27983	7.06858	-0.62056	3.5
P38691	YHR082C	KSP1	0	5.74786	6.26897	6.25396	5.7961	5.60872	1.88065	3.51
P54839	YML126C	ERG13	10.2449	9.61349	9.85915	9.21319	9.17546	9.49016	-0.612925	3.55
P25644	YCR077C	PAT1	0	6.17411	6.26603	5.95515	5.77522	6.34148	1.87723	3.55
P32496	YFR052W	RPN12	0	5.28864	5.89968	5.61557	5.74748	5.45417	1.8763	3.56
P57743	YLR438C-A	LSM3	0	5.67323	6.2742	5.94413	5.42789	6.16562	1.8634	3.73
P32527	YGR285C	ZUO1	6.26122	5.44079	6.01884	5.45424	5.00488	5.50374	-0.585995	3.75
Q02792	YOR048C	RAT1	6.81539	5.85779	5.93567	5.87325	5.06087	5.92932	-0.581807	3.78
P56628	YFL034C-A	RPL22B	0	0	0	0	3.25532	2.32124	1.85885	3.79
P42942	YGR210C	YGR210C	0	4.83334	5.54836	5.06391	5.3745	5.51999	1.8589	3.79
P32468	YHR107C	CDC12	5.00443	4.42	4.96666	4.34143	3.85678	4.46422	-0.576219	3.82
P15625	YFL022C	FRS2	7.52176	6.09017	6.53504	6.26242	5.69082	6.4695	-0.574743	3.83
Q12223	YDL059C	RAD59	0	3.86584	4.58809	5.0539	4.84064	4.11267	1.85109	3.89
P00937	YKL211C	TRP3	0	5.03536	5.27491	5.40845	4.86748	5.5882	1.85129	3.89
P17629	YDR138W	HPR1	7.15426	6.87411	6.92773	6.50946	6.09433	6.6584	-0.564637	3.9
Q02908	YPL086C	ELP3	0	4.76763	4.52501	5.296	4.63203	4.91142	1.84893	3.92
Q04231	YML011C	RAD33	0	0	0	0	2.65251	2.89239	1.8483	3.93
P53741	YNR051C	BRE5	8.07336	8.92015	8.29807	7.71564	7.61581	8.28982	-0.556769	3.96
P25567	YCL037C	SRO9	10.5088	11.1163	10.1639	9.99858	9.89608	10.2247	-0.556582	3.96
Q12680	YDL171C	GLT1	13.5888	11.6808	12.0827	11.7141	11.7707	12.2347	-0.544242	4.05
P32558	YGL207W	SPT16	4.51607	3.94968	3.91427	3.65751	3.53664	3.55833	-0.542511	4.06
P53552	YNL139C	THO2	7.00977	6.83611	6.63946	5.9939	6.47009	6.39761	-0.541248	4.07
P10964	YOR341W	RPA190	7.65537	6.63623	7.48104	6.69382	6.34469	7.11883	-0.538434	4.09
Q07938	YLR017W	MEU1	5.73613	0	6.05516	5.01265	0	5.18001	-0.532878	4.13
P53909	YNL141W	AAH1	8.09059	8.30711	8.35503	7.4485	7.86619	7.85282	-0.528404	4.16
P43621	YFR051C	RET2	5.75716	6.18805	5.86783	5.34908	5.04215	5.83435	-0.529152	4.16
P39976	YEL071W	DLD3	7.01426	6.1903	6.26951	5.88989	5.54429	6.45829	-0.527202	4.17
P33734	YBR248C	HIS7	6.55075	5.86567	6.89429	5.97073	5.59076	6.17111	-0.526038	4.18
P21242	YOR362C	PRE10	6.1077	6.07389	5.66209	5.40184	5.47133	5.39267	-0.525948	4.18
P32794	YLR397C	AFG2	0	4.9821	5.36883	5.53562	5.17544	5.12279	1.82764	4.2
P13663	YDR158W	HOM2	7.44831	5.86767	6.38654	5.95666	5.77406	6.40425	-0.522517	4.21
P53550	YNL118C	DCP2	0	4.53936	5.3708	4.98577	4.46522	5.9371	1.82598	4.22
P53140	YGL107C	RMD9	0	5.06663	4.77926	0	4.06129	4.22032	-0.521426	4.22
P00498	YER055C	HIS1 =	8.4022	6.54248	7.06638	7.13739	6.79841	6.52502	-0.516749	4.25
P38629	YNL290W	RFC3	0	4.92365	5.4695	5.12052	5.21251	5.52928	1.82306	4.26
P32445	YCR028C-A	RIM1	16.0458	16.0681	14.6844	15.2526	15.4763	14.5383	-0.510356	4.3
Q12522	YPR016C	TIF6	10.0726	9.18937	9.63108	9.41686	9.05412	8.89714	-0.508305	4.31
P14843	YDR035W	ARO3	0	0	4.72827	0	4.88811	5.29008	1.81664	4.34
P28777	YGL148W	ARO2	6.20498	5.5701	6.33841	5.25721	5.52414	5.85442	-0.492575	4.42
P05453	YDR172W	SUP35	7.55012	7.46833	7.59922	6.92415	6.86634	7.34769	-0.493162	4.42
P60010	YFL039C	ACT1	8.66639	7.72786	8.45109	7.75224	7.44222	8.17976	-0.490372	4.44
P09032	YOR260W	GCD1	6.01342	5.72848	5.25387	5.17125	5.34802	5.00965	-0.488953	4.45
P25694	YDL126C	CDC48	10.1821	8.74699	9.37461	8.87624	8.77396	9.19126	-0.487424	4.46
P38353	YBR283C	SSH1	0	5.00899	5.60861	5.08182	5.41242	5.54325	1.80663	4.47
P40159	YNL208W	YNL208W	5.14967	0	3.79495	0	3.62783	3.87922	-0.47919	4.52
P39004	YDR342C	HXT7	5.16143	0	5.82013	0	0	5.58901	1.79752	4.59
Q02326	YML073C	RPL6A	13.129	12.3569	12.2458	11.7616	12.0106	12.5556	-0.468	4.6
P10080	YHL034C	SBP1	12.7864	12.8752	11.2196	11.4363	11.6267	12.4171	-0.467037	4.61
Q12034	YDR515W	SLF1	0	5.84946	5.66885	5.50826	5.74827	5.64551	1.79458	4.63
P27692	YML010W	SPT5	6.9588	6.9491	7.25222	6.40492	6.37272	6.99685	-0.461879	4.65
P37303	YFL017C	GNA1	9.53809	9.32314	9.63116	8.97682	8.97321	9.16364	-0.459571	4.66
P53617	YNL251C	NRD1	9.06561	9.53532	8.48479	8.70631	8.66913	8.34224	-0.456016	4.69
Q03677	YMR009W	ADI1	0	4.90411	5.02546	4.47548	4.08992	0	-0.454725	4.7
P32629	YEL036C	ANP1	0	5.55542	5.64344	5.59324	5.48529	5.48481	1.78816	4.71
P07703	YPR110C	RPC40	7.41021	7.04253	7.15177	6.39924	7.03048	6.82171	-0.451026	4.72
P32864	YOR370C	MRS6	0	4.38545	5.06308	5.00119	4.84247	4.95768	1.78427	4.76
Q06142	YLR347C	KAP95	0	5.56032	5.86439	5.73104	5.441	5.59777	1.7817	4.8
P38323	YBR227C	MCX1	0	4.26131	4.35917	5.18705	4.077	4.70003	1.7812	4.8
P32915	YLR378C	SEC61	0	4.35992	5.02375	5.06641	4.67868	4.98064	1.78069	4.81
P38063	YBL068W	PRS4	0	5.43202	5.83	5.75074	5.18318	5.6607	1.77754	4.85
P38333	YBR247C	ENP1	0	4.60545	5.52201	5.25347	4.95497	5.24963	1.77687	4.86
P32565	YIL075C	RPN2	0	5.03838	5.52401	5.36084	4.88032	5.64608	1.77495	4.88
P36068	YKL130C	SHE2	0	0	0	2.83781	0	2.47423	1.77068	4.94
Q07844	YLL034C	RIX7	0	4.84789	5.01941	5.54598	4.69113	4.93822	1.76934	4.96
P47122	YJR072C	NPA3	0	5.12824	5.20432	5.64172	4.78771	5.20103	1.76597	5
P39109	YDR135C	YCF1	5.24118	5.44698	0	0	0	5.39996	1.76273	5.04
Q12517	YOL149W	DCP1	0	0	3.79803	4.82313	0	4.25559	1.76023	5.08
Q08965	YPL217C	BMS1	0	4.76852	4.91256	4.90085	4.91898	5.12978	1.75617	5.13
P32621	YEL042W	GDA1	0	0	4.76981	0	4.87019	5.10461	1.735	5.41
P47117	YJR065C	ARP3	0	4.93645	5.02725	4.93967	4.83144	5.39502	1.73414	5.42
P04051	YOR116C	RPO31	0	0	5.37832	0	5.15149	5.4209	1.73136	5.45
P12695	YNL071W	LAT1	0	3.88245	5.4044	5.1932	4.28225	4.99261	1.72707	5.51
P38861	YHR170W	NMD3	0	6.20967	6.67041	6.12845	5.70297	6.22798	1.72644	5.52
P28000	YNL113W	RPC19	0	5.18645	6.1453	5.90424	5.57765	5.02642	1.72552	5.53
P53877	YNL182C	IPI3	0	0	3.39699	2.88243	2.78612	2.89207	1.7212	5.59
P36084	YKL074C	MUD2	0	4.99447	4.8542	5.17903	4.6837	5.14431	1.71946	5.61
Q07623	YDL213C	NOP6	0	5.64393	5.00835	5.51309	4.85222	5.44569	1.71957	5.61
Q04867	YMR310C	YMR310C	0	4.72313	4.15165	5.13005	4.36482	4.53737	1.71916	5.61
P53729	YNR029C	YNR029C	0	4.34118	4.11508	5.02316	4.35362	4.22844	1.71632	5.65
P50108	YDR245W	MNN10	0	5.10525	5.60039	5.44596	5.12857	5.25312	1.70734	5.77
P46682	YGR261C	APL6	0	0	4.35753	0	4.16512	5.30846	1.70535	5.79
P38247	YBR077C	SLM4	0	4.36906	4.93054	4.54699	5.15894	4.69626	1.70087	5.85
P53295	YGR173W	RBG2	0	4.506	4.28151	4.43935	4.87699	4.57261	1.70048	5.86
P03871	R0020C	REP1	0	4.68539	4.83886	4.87985	4.68332	5.05585	1.69825	5.88
Q03161	YMR099C	YMR099C	6.86613	6.46943	6.69922	6.13274	6.16017	6.39631	-0.448525	5.89
P20967	YIL125W	KGD1	0	0	4.77992	0	4.64896	5.22016	1.6964	5.91
Q12159	YDR381W	YRA1	6.67538	6.81165	7.27103	6.67253	6.20305	6.54612	-0.445448	5.98
Q12019	YLR106C	MDN1	0	5.36647	6.27879	5.5374	5.4233	5.74119	1.68554	6.05
Q06053	YLR401C	DUS3	0	5.03109	5.08246	4.91387	4.99148	5.26011	1.68397	6.07
P39730	YAL035W	FUN12	6.63537	5.7132	6.52031	5.74255	5.50053	6.2988	-0.442331	6.07
P25303	YMR214W	SCJ1	0	4.8984	4.55841	5.13273	4.66253	4.71061	1.68302	6.08
P38999	YNR050C	LYS9	0	4.6435	5.98862	5.19238	4.84658	5.63408	1.6803	6.12
P38331	YBR242W	YBR242W	0	4.65629	4.82892	0	4.21338	3.95138	-0.44015	6.13
P52923	YNR074C	AIF1	0	3.28161	3.53848	4.15098	4.17179	3.49798	1.66689	6.29
P41819	YPL266W	DIM1	6.71713	6.86591	6.86427	6.56026	6.24809	6.33604	-0.434308	6.31
P38922	YNL004W	HRB1	7.9324	8.39853	7.86891	7.38327	7.51118	8.01038	-0.431671	6.38
Q07457	YDL074C	BRE1	6.10163	6.1927	5.95897	5.73318	5.40912	5.81643	-0.431524	6.39
P07264	YGL009C	LEU1	7.3349	6.36768	6.93727	6.13886	5.94244	7.27029	-0.429416	6.45
Q08162	YOL021C	DIS3	0	6.22507	5.71715	5.76801	5.572	5.55756	1.65178	6.49
Q06103	YPR108W	RPN7	0	5.80172	5.88983	5.52693	5.15402	5.94297	1.64412	6.59
Q00764	YBR126C	TPS1	0	4.02161	0	0	3.92853	5.0207	1.64254	6.61
P25627	YCR047C	BUD23	0	4.50631	5.22651	4.66741	4.76616	5.21924	1.64	6.64
P34241	YKL014C	URB1	0	4.27897	4.99579	4.8219	4.58046	4.79057	1.63939	6.65
P07347	YHR013C	ARD1	0	4.53428	4.95932	4.82218	4.68532	4.89547	1.63646	6.69
P53254	YGR090W	UTP22	0	5.4356	5.91448	5.75215	5.00405	5.50423	1.63679	6.69
P38858	YHR163W	SOL3	6.16285	5.53487	6.01376	5.64928	5.32565	5.47695	-0.419866	6.73
Q04493	YML094W	GIM5	0	0	3.75199	2.96415	2.79597	2.87609	1.62807	6.8
P00546	YBR160W	CDC28	6.96189	7.34032	7.29175	6.81843	6.90969	7.30572	-0.415924	6.85
P21243	YGL011C	SCL1	0	4.34312	4.18206	4.31616	4.35894	4.71928	1.62307	6.87
P25298	YMR061W	RNA14	5.46734	5.27565	5.54647	5.02765	4.98389	5.03503	-0.414297	6.89
P32473	YBR221C	PDB1	9.62213	8.4983	8.71284	8.25174	8.9038	8.4352	-0.414181	6.9
P23776	YLR300W	EXG1	0	4.39079	5.20379	0	3.8548	4.49897	-0.413605	6.92
P35207	YLR398C	SKI2	0	5.06177	5.14542	4.77252	5.19487	5.08919	1.61646	6.95
Q04697	YML048W	GSF2	0	3.99593	4.97187	4.53596	4.54221	4.73626	1.61554	6.96
P15703	YGR282C	BGL2	7.64282	6.98372	7.38729	7.07277	7.04849	6.65731	-0.411757	6.97
P38199	YBL032W	HEK2	7.77074	8.85022	8.04358	7.89452	7.13975	8.39893	-0.410445	7.01
P25451	YER094C	PUP3	0	4.63423	5.10625	4.45104	5.24346	4.87643	1.61015	7.03
P47039	YJL060W	BNA3	6.38841	5.51078	5.47989	5.25551	5.00142	5.90064	-0.407168	7.1
P38972	YGR061C	ADE6	11.239	10.1251	10.8768	10.1583	10.2389	10.6253	-0.406115	7.14
P43639	YGL019W	CKB1	0	5.6207	5.59438	5.59472	4.99217	5.42231	1.59804	7.19
P38886	YHR200W	RPN10	6.69886	6.61977	6.59731	6.47574	6.16998	6.05939	-0.403611	7.21
P45978	YPR129W	SCD6	0	5.8503	5.58414	5.07769	0	5.1463	-0.403482	7.21
P39935	YGR162W	TIF4631	10.3632	11.2081	10.5631	10.1729	10.1732	10.5816	-0.402234	7.25
P07149	YKL182W	FAS1	10.8697	10.434	10.8235	10.2271	10.1425	10.5559	-0.400553	7.3
P21304	YLR196W	PWP1	9.22079	9.55698	9.52951	9.3051	8.68299	9.12576	-0.397805	7.38
P49334	YNL131W	TOM22	0	0	2.41472	0	5.07875	2.08475	1.58293	7.39
P32610	YEL051W	VMA8	0	0	5.53262	0	5.52043	4.75789	1.5819	7.4
P32523	YLL036C	PRP19	0	5.60373	5.45009	6.04946	4.91777	4.82287	1.57876	7.44
P38217	YBR017C	KAP104	0	5.34251	5.17241	4.98048	5.0123	5.25384	1.57724	7.46
P05374	YGR157W	CHO2	0	4.0236	4.04562	4.66921	3.95363	4.17677	1.5768	7.47
P39940	YER125W	RSP5	0	4.55211	4.68279	4.71944	4.5219	4.7078	1.57141	7.54
P40462	YIL137C	TMA108	0	4.05151	4.26052	4.39992	3.90741	4.71753	1.57094	7.54
P53849	YNL255C	GIS2	9.74128	10.7679	10.349	9.72377	9.8641	10.0986	-0.390571	7.59
P05748	YLR029C	RPL15A	11.4126	14.0625	14.271	14.8083	14.9533	14.6731	1.56287	7.65
P38828	YHR121W	LSM12	0	0	5.11475	0	5.13474	4.66126	1.56042	7.68
P43609	YFR037C	RSC8	5.78258	5.22986	4.69878	5.04493	4.6767	4.83139	-0.386061	7.73
P40160	YNL207W	RIO2	0	7.21953	6.92102	6.41254	6.18259	6.20416	1.55291	7.78
P40509	YIL076W	SEC28	5.9146	5.12686	6.51267	5.59673	5.14802	5.65999	-0.383132	7.81
P38174	YBL091C	MAP2	0	5.50815	5.78639	5.15696	5.13242	5.64832	1.54772	7.85
P13517	YIL034C	CAP2	0	5.97973	6.19545	5.54359	5.59566	5.66567	1.54325	7.91
P53256	YGR095C	RRP46	0	4.21008	3.89569	4.87312	4.4516	3.40697	1.54197	7.92
P38698	YHR201C	PPX1	0	4.14884	5.57485	4.23531	4.8406	5.25759	1.5366	7.99
P21147	YGL055W	OLE1	0	3.98875	5.33482	4.14607	4.63474	5.14829	1.53518	8.01
P50095	YLR432W	IMD3	11.352	11.0087	10.7402	10.6979	10.5763	10.703	-0.374597	8.06
Q05567	YDR294C	DPL1	0	3.67365	4.31369	4.46611	3.80984	4.3025	1.53037	8.07
P11972	YLR452C	SST2	0	0	0	0	2.41143	2.17649	1.52931	8.09
P46151	YPL023C	MET12	0	3.86521	4.08672	4.46338	3.77746	4.29237	1.5271	8.12
P04147	YER165W	PAB1	15.2262	15.7127	15.0135	14.6841	15.004	15.1522	-0.370676	8.18
P43558	YFL044C	OTU1	0	5.2643	5.42247	5.35042	4.92998	4.96291	1.51885	8.22
Q06706	YLR384C	IKI3	4.74893	4.58673	4.52034	4.41706	4.32115	4.01216	-0.368546	8.24
P18239	YBL030C	PET9	8.77458	6.32529	5.87772	8.16592	8.20472	8.39237	1.51661	8.25
Q03690	YMR012W	CLU1	8.60284	8.45246	8.46251	8.08131	7.87411	8.46074	-0.367214	8.28
P39998	YEL015W	EDC3	0	4.78541	4.77426	4.58915	5.01442	4.49927	1.51439	8.28
P04046	YMR300C	ADE4	0	5.40456	5.96209	5.52392	5.10517	5.26967	1.51071	8.33
P25491	YNL064C	YDJ1	6.99797	5.73255	6.78176	6.37039	6.05865	5.99018	-0.364352	8.37
Q08208	YOL041C	NOP12	0	5.54825	4.98619	5.16083	4.71733	5.15633	1.50002	8.47
Q99181	YOR319W	HSH49	0	4.18408	3.69167	4.20264	4.30062	3.86819	1.49857	8.49
P36161	YKR082W	NUP133	0	4.76313	5.37355	5.14489	4.23859	5.24888	1.49856	8.49
P25294	YNL007C	SIS1	5.18659	5.02893	6.20688	5.38996	5.24422	4.70944	-0.359596	8.51
P40099	YER183C	FAU1	0	5.17393	5.60779	5.27363	5.10702	4.88799	1.49564	8.53
P35719	YKL142W	MRP8	6.42902	4.77009	5.80531	5.28163	5.50878	5.13805	-0.358652	8.53
P51401	YNL067W	RPL9B	0	3.74126	4.53202	4.63534	3.96263	4.16229	1.49566	8.53
P33767	YEL002C	WBP1	4.5014	0	4.50885	0	4.2271	3.70698	-0.358721	8.53
Q06106	YPR112C	MRD1	0	4.6922	5.17309	4.73562	4.69147	4.90494	1.48892	8.61
P22138	YPR010C	RPA135	6.82678	6.726	7.36116	6.48636	6.30462	7.05491	-0.356018	8.61
Q12074	YPR069C	SPE3	9.95476	9.20473	9.9867	9.71038	9.09643	9.29043	-0.349656	8.8
P25043	YOR157C	PUP1	0	5.2936	5.1336	4.94721	4.93024	4.96903	1.4731	8.82
P32497	YMR309C	NIP1	7.44782	7.67024	7.81418	7.2988	7.0755	7.52232	-0.345208	8.93
P53953	YNL049C	SFB2	0	0	2.39344	2.10326	2.18497	2.49837	1.46439	8.93
Q12186	YLR116W	MSL5	0	6.04741	5.82676	5.7519	4.93922	5.56678	1.46124	8.98
P39007	YGL022W	STT3	4.40322	0	4.44462	4.38258	4.17124	4.66317	1.45638	9.04
P53883	YNL175C	NOP13	0	6.49436	5.59858	5.66263	4.98066	5.80729	1.45254	9.09
P46673	YJR042W	NUP85	0	3.50379	3.45574	0	2.93004	3.03126	-0.332742	9.3
P40016	YER021W	RPN3	6.60943	5.78896	6.49736	6.10777	5.61343	6.17949	-0.331683	9.33
P39729	YAL036C	RBG1	8.80948	7.96988	8.65241	8.17502	7.89338	8.36953	-0.331278	9.34
P15646	YDL014W	NOP1	8.99612	9.57733	8.9737	9.16354	8.80017	8.59864	-0.328266	9.43
P46672	YGL105W	ARC1	7.57349	7.00608	7.29001	7.00259	6.58235	7.30541	-0.326409	9.48
P16140	YBR127C	VMA2	11.4451	11.3812	11.3812	10.7949	11.0108	11.4237	-0.326041	9.49
Q08745	YOR293W	RPS10A	11.9563	12.4894	12.3344	11.6352	12.2653	12.002	-0.32301	9.58
P40693	YNL002C	RLP7	6.444	6.87233	6.69586	6.15468	6.13444	6.77738	-0.31523	9.81
P25555	YCL011C	GBP2	9.07928	8.78583	8.53065	8.49716	8.30099	8.65811	-0.313166	9.87
P38239	YBR062C	YBR062C	0	4.65487	4.57745	0	4.25572	4.04398	-0.310875	9.94
P39958	YER136W	GDI1	5.03483	0	4.47648	0	4.24053	4.34744	-0.307778	10.03
P38764	YHR027C	RPN1	9.68115	10.0627	10.0966	9.74578	9.38385	9.78969	-0.307051	10.05
P33203	YKL012W	PRP40	0	2.87138	3.21855	0	2.55128	2.62215	-0.3055	10.1
Q03305	YDR465C	RMT2	6.58552	7.41858	7.34246	6.7537	6.69418	6.99081	-0.302625	10.18
P08518	YOR151C	RPB2	8.30796	8.00149	8.97056	8.02109	7.96377	8.3944	-0.300252	10.25
P38968	YDL195W	SEC31	0	4.70185	5.01737	4.69814	4.73165	4.63494	1.4485	10.26
P52920	YGL091C	NBP35	0	4.73232	4.68531	5.02309	4.38342	4.353	1.44729	10.3
P32598	YER133W	GLC7	7.63828	6.19221	7.11844	7.02471	6.26817	6.76226	-0.297933	10.32
Q12046	YDL209C	CWC2	0	4.68063	5.01277	4.64309	4.59255	4.79628	1.44617	10.34
P32803	YGL200C	EMP24	7.16505	6.19286	7.08871	6.3689	6.45174	6.73805	-0.295974	10.38
P32379	YGR253C	PUP2	6.57047	6.25628	6.78246	6.16407	6.55034	6.00796	-0.295616	10.39
P40422	YHR143W-A	RPC10	5.42402	5.73821	5.84959	5.48238	5.19376	5.4554	-0.293428	10.46
P32505	YGL122C	NAB2	8.4806	9.25156	9.07782	8.78869	8.42841	8.71691	-0.291989	10.5
P35729	YKL057C	NUP120	0	3.45777	4.70633	0	3.67516	3.62323	-0.288567	10.6
P40053	YER080W	AIM9	7.23877	6.93567	6.98933	6.86121	6.52462	6.91308	-0.288286	10.61
Q02648	YPL030W	TRM44	0	4.1944	4.37716	4.42227	4.15386	4.30862	1.43773	10.63
P15303	YPR181C	SEC23	0	4.91885	5.30979	4.97005	4.54353	5.02699	1.43731	10.64
Q03778	YDR236C	FMN1	0	3.45787	3.78306	3.53767	3.79535	4.21654	1.43621	10.68
P53834	YNL281W	HCH1	5.95577	6.15635	6.8529	6.35424	6.10798	5.65049	-0.284103	10.73
Q05022	YMR229C	RRP5	9.83653	10.4968	10.7035	9.85673	9.84061	10.4881	-0.283816	10.74
P38624	YJL001W	PRE3	0	4.18972	4.45729	4.50493	4.4628	3.97766	1.4328	10.8
P48412	YGR072W	UPF3	0	0	3.78729	3.68172	0	4.40372	1.43272	10.8
P40481	YIL110W	HPM1	5.93156	5.86038	5.87202	5.84424	5.56966	5.40839	-0.280552	10.83
P46367	YOR374W	ALD4	5.20378	3.84285	4.16232	4.56823	3.94606	3.85472	-0.279978	10.85
P38911	YML074C	FPR3	6.7894	7.06133	7.16851	6.79279	6.87625	6.517	-0.277738	10.92
P0CX34	YOR182C	RPS30B	10.3278	9.21563	11.1193	9.53182	10.1989	10.5467	-0.274373	11.02
Q00711	YKL148C	SDH1	4.2815	4.23012	4.52729	4.0525	4.11869	4.51808	-0.274271	11.02
P15424	YDR194C	MSS116	0	4.64623	5.1177	5.19604	4.3087	4.53804	1.42628	11.03
P33334	YHR165C	PRP8	0	4.15197	4.03807	4.40883	4.10935	3.94683	1.42499	11.07
Q08601	YOR197W	MCA1	4.24893	4.18643	3.8023	4.80487	3.04031	3.57799	-0.271494	11.1
P26783	YJR123W	RPS5	12.5292	12.5612	12.4621	12.0382	12.2358	12.4796	-0.266308	11.25
P38996	YPL190C	NAB3	10.2195	11.1943	10.7946	10.575	10.2806	10.5553	-0.265833	11.27
P46655	YGL245W	GUS1	9.5586	8.49558	9.03698	8.56814	8.68118	9.0512	-0.263548	11.34
P17709	YCL040W	GLK1	7.64883	6.17744	6.3802	6.94822	5.85708	6.61305	-0.262708	11.36
Q99258	YDR487C	RIB3	4.97016	4.84009	5.50267	5.12472	4.73206	4.67127	-0.261626	11.39
P25293	YKR048C	NAP1	0	3.91382	4.83274	0	3.69474	4.26786	-0.261319	11.4
Q12480	YPR004C	AIM45	7.16742	7.10652	7.66408	7.01369	6.96518	7.17623	-0.260972	11.41
P04050	YDL140C	RPO21	7.89127	8.05952	8.97704	7.74596	7.88317	8.52294	-0.258584	11.48
P40516	YIL064W	EFM4	6.42456	6.5553	6.3363	6.23087	6.36396	5.9497	-0.257212	11.52
P32476	YGR175C	ERG1	0	3.04986	3.71216	0	2.49396	3.50158	-0.255493	11.57
P32831	YBR212W	NGR1	6.91386	6.45266	5.25207	5.88347	5.93365	6.03505	-0.25547	11.57
P08539	YHR005C	GPA1	0	3.94279	3.60753	4.99582	3.08924	3.6959	1.41021	11.58
P04801	YIL078W	THS1	8.59232	7.58634	8.69612	7.87192	7.78366	8.46074	-0.25282	11.65
P06208-2	YNL104C	LEU4	9.81848	10.745	9.64252	10.0029	9.96931	10.1584	-0.251715	11.68
Q01477	YER151C	UBP3	7.29455	7.49206	7.40878	7.01084	7.19343	7.23889	-0.250742	11.71
P40217	YMR146C	TIF34	7.25692	7.04647	7.52464	7.08991	6.81117	7.176	-0.250314	11.73
P32332	YKL120W	OAC1	0	0	3.79393	0	3.60561	4.40507	1.40558	11.74
P54000	YMR039C	SUB1	7.04695	6.68395	7.60594	6.74613	6.3726	7.47649	-0.247209	11.82
O13539	YHR167W	THP2	0	5.74255	6.60504	5.5971	5.72679	5.22843	1.40158	11.88
P34253	YKL110C	KTI12	0	4.60217	5.06571	4.44725	4.74754	4.67437	1.40043	11.92
P06103	YOR361C	PRT1	7.89443	8.14272	8.57338	8.13349	7.56703	8.17995	-0.243353	11.93
P38143	YBR244W	GPX2	0	2.28518	3.6612	3.43448	4.13734	2.57073	1.39872	11.98
P32891	YDL174C	DLD1	0	0	3.89325	4.3917	0	3.69131	1.39659	12.06
P22137	YGL206C	CHC1	7.48139	6.25429	7.41524	6.40479	6.477	7.55521	-0.237972	12.09
P11745	YMR235C	RNA1	10.353	10.2455	10.5908	9.95695	10.1413	10.3783	-0.23759	12.1
P11154	YGL062W	PYC1	0	0	4.26383	4.10053	0	4.34555	1.39408	12.14
P40069	YER110C	KAP123	9.01413	7.04034	8.7471	7.75074	7.78109	8.58008	-0.229891	12.33
P29547	YPL048W	CAM1	7.27101	6.2612	6.97993	6.91373	6.22615	6.6843	-0.22932	12.34
Q04491	YLR208W	SEC13	5.74805	4.94798	5.84386	5.36829	5.31029	5.17572	-0.228528	12.37
P25299	YGL044C	RNA15	6.334	6.33714	6.16306	6.21243	5.95088	5.98743	-0.227822	12.39
Q08723	YOR261C	RPN8	0	4.53737	4.62946	4.64099	4.24179	4.44354	1.3865	12.41
P53879	YNL180C	RHO5	0	4.71949	5.04915	4.58456	4.51377	4.82613	1.38527	12.45
P39936	YGL049C	TIF4632	6.60626	8.09719	7.18123	6.60005	6.99649	7.61585	-0.2241	12.5
Q08972	YPL226W	NEW1	9.47108	9.67535	9.9244	9.45128	9.31472	9.63477	-0.223354	12.52
P54837	YML012W	ERV25	7.1283	5.34623	0	0	5.94738	5.8603	-0.222283	12.55
P27810	YOR099W	KTR1	4.97773	4.21002	4.97331	4.21477	4.63857	4.64046	-0.222417	12.55
P05738	YGL147C	RPL9A	12.7132	13.0254	13.2238	12.6338	12.929	12.7357	-0.221258	12.58
P33204	YKL013C	ARC19	5.2091	0	4.88378	5.04009	4.41169	4.78295	1.38061	12.61
P00447	YHR008C	SOD2	0	0	5.4413	0	2.44054	2.34315	-0.219202	12.64
P0CX85	YDL136W	RPL35B	10.7201	11.0119	10.6674	10.5828	10.7679	11.0418	-0.216773	12.71
P20049	YBR166C	TYR1	0	0	4.99608	0	4.53949	4.58755	1.37699	12.74
P53207	YGR013W	SNU71	0	4.45353	4.72176	0	4.1965	4.33807	-0.213577	12.81
P38181	YBL079W	NUP170	0	0	3.81256	0	4.13869	3.79678	1.3743	12.83
P38701	YHL015W	RPS20	13.3808	13.7972	13.8287	13.2093	13.452	13.7204	-0.208328	12.96
P52286	YDR328C	SKP1	0	4.90215	4.77421	4.59941	4.85493	4.3301	1.36936	13
P12962	YOR276W	CAF20	0	5.56793	5.60023	5.17984	5.30672	4.78878	1.36905	13.01
Q12476	YDL175C	AIR2	0	5.22761	5.0386	4.94866	4.60987	4.80889	1.36707	13.08
P01120	YNL098C	RAS2	6.50281	6.01501	6.66622	5.78631	6.07689	6.70869	-0.20405	13.09
P36516	YMR024W	MRPL3	0	0	3.58732	3.62639	0	4.0597	1.36626	13.11
P47119	YJR069C	HAM1	8.28868	7.65829	8.5515	8.02996	7.99697	7.8667	-0.201611	13.16
P40157	YNL212W	VID27	0	0	3.62736	3.6319	0	4.08959	1.36471	13.16
P46654	YLR048W	RPS0B	13.5582	13.7333	13.619	13.4116	13.4679	13.427	-0.201348	13.17
P41939	YLR174W	IDP2	0	0	4.77929	4.98369	4.54769	5.34966	-0.199186	13.23
P09440	YBR084W	MIS1	9.03327	7.65617	8.65366	8.101	7.97543	8.6763	-0.19679	13.3
P38249	YBR079C	RPG1	9.57337	10.04	10.9373	9.09787	10.0723	10.793	-0.195818	13.33
P26786	YOR096W	RPS7A	13.0171	12.9677	12.8109	12.7954	12.726	12.691	-0.194424	13.37
P15873	YBR088C	POL30	0	4.50244	5.57713	4.83955	4.72372	4.58494	1.35622	13.46
Q08287	YOL144W	NOP8	0	5.01379	5.26148	5.07994	4.54871	4.70956	1.35431	13.52
P0CX26	YJR094W-A	RPL43B	10.3945	10.3561	11.3532	11.0149	10.6859	10.9527	-0.188923	13.53
P12904	YGL115W	SNF4	0	3.87429	4.2829	4.22615	3.93755	4.05527	1.35393	13.54
P32454	YKL157W	APE2	7.80613	6.62153	7.27863	6.95579	6.71074	7.47432	-0.188479	13.55
P53145	YGL099W	LSG1	6.56673	6.59418	7.18417	6.61527	6.25239	6.91636	-0.187019	13.59
P32939	YML001W	YPT7	6.15664	5.72593	6.15068	5.84058	6.28327	5.34859	-0.18694	13.59
P40302	YMR314W	PRE5	6.17093	4.74968	5.57192	5.61509	5.26777	5.0521	-0.185852	13.62
P38697	YHR216W	IMD2	3.97818	4.8868	0	5.15455	5.10475	4.8613	1.35116	13.63
P16862	YMR205C	PFK2	10.5149	10.2269	10.5994	10.0053	10.1105	10.6681	-0.18576	13.63
P30665	YPR019W	MCM4	0	0	3.92436	3.64641	0	4.32874	1.35026	13.66
P53200	YGR001C	EFM5	7.25516	8.14704	8.40089	7.60875	7.96384	7.68456	-0.181982	13.74
P17883	YPR189W	SKI3	0	3.94998	4.15689	4.05894	3.95677	4.13488	1.34791	13.74
P53929	YNL108C	YNL108C	0	3.29814	3.14256	0	2.97864	2.91752	-0.181513	13.75
P50896	YDR505C	PSP1	4.61519	0	5.21084	5.07634	4.67317	5.11483	1.34635	13.8
P00899	YER090W	TRP2	6.52043	5.9008	6.53056	6.09463	5.60196	6.71969	-0.178505	13.84
P00330	YOL086C	ADH1	14.4155	13.8073	14.2865	13.9959	13.6833	14.2988	-0.177139	13.88
P36421	YGR185C	TYS1	6.22236	6.55922	6.62891	6.26149	6.25486	6.36262	-0.177178	13.88
P27614	YJL172W	CPS1	5.07292	4.54683	4.46428	4.08055	4.28606	5.18959	-0.175943	13.92
P38620	YER099C	PRS2	5.06025	4.67936	4.83805	4.54106	4.80083	4.71698	-0.172931	14.01
Q03940	YDR190C	RVB1	7.38757	6.56545	7.29858	6.66595	6.84408	7.23553	-0.168683	14.13
P07267	YPL154C	PEP4	7.99565	6.88616	7.14292	7.27694	7.27928	6.96445	-0.168017	14.15
P38288	YBR162C	TOS1	0	6.72152	6.4079	5.90353	5.43549	5.79719	1.3356	14.17
P33750	YLL011W	SOF1	0	5.19413	4.54161	4.89947	4.45942	4.38172	1.33496	14.19
P47176	YJR148W	BAT2	8.10006	8.18598	8.82091	8.31202	7.77187	8.52623	-0.16561	14.22
P16521	YLR249W	YEF3	12.2722	12.0373	11.8331	11.8857	11.7772	12.5564	-0.163837	14.27
P09733	YML085C	TUB1	9.15709	8.92747	9.26607	8.73803	9.10777	9.01693	-0.162632	14.31
P49167	YLR325C	RPL38	10.8429	11.2542	11.49	11.1855	11.1213	10.7973	-0.160995	14.36
P47120	YJR070C	LIA1	9.6306	10.9958	10.8229	10.2117	10.7084	10.0472	-0.160659	14.37
P22276	YOR207C	RET1	0	3.94166	4.12883	3.93786	3.83396	4.28821	1.32985	14.37
P53731	YNR035C	ARC35	0	4.8175	5.70291	4.62823	4.75442	5.10321	1.32181	14.65
P38711	YHR021C	RPS27B	12.5447	12.1166	13.0768	12.4858	12.7479	13.0373	-0.150764	14.66
P32767	YGL016W	KAP122	0	0	3.74949	0	3.76963	3.94054	1.32023	14.7
P46951	YGR198W	YPP1	0	0	3.17021	3.39766	0	3.7283	1.31858	14.76
P50094	YML056C	IMD4	8.06228	8.15824	8.15552	8.38363	7.3536	8.20013	-0.146228	14.79
Q03612	YER138C	TY1B-ER1	5.32447	0	5.33203	0	5.73509	5.35077	-0.143119	14.88
P53184	YGL037C	PNC1	7.43667	5.55865	6.35642	6.13191	6.60981	6.1852	-0.141609	14.93
P22213	YDR189W	SLY1	4.517	4.35603	4.62732	4.26534	4.28051	4.53196	-0.140842	14.95
P0CS90	YJR045C	SSC1	10.4846	10.8189	9.63957	10.0676	9.76652	10.2714	-0.137031	15.06
P48164	YNL096C	RPS7B	10.4497	10.1166	10.5031	10.015	10.4226	10.2276	-0.134779	15.13
P53221	YGR034W	RPL26B	11.3827	12.8203	12.2189	11.8316	12.1324	12.0689	-0.129674	15.28
P25379	YCL064C	CHA1	7.86219	8.20681	8.55969	8.32681	8.18417	7.73205	-0.128551	15.31
P06242	YDL108W	KIN28	0	3.66812	3.56912	3.88391	3.72392	3.53774	1.30278	15.31
P02400	YDR382W	RPP2B	11.4212	10.5898	11.2743	10.9925	11.1179	10.7903	-0.128231	15.32
P38779	YHR052W	CIC1	7.77274	8.96097	8.6112	8.3978	8.33095	8.23753	-0.126211	15.38
P06786	YNL088W	TOP2	0	4.56977	4.77874	4.54115	4.26812	4.43888	1.29988	15.41
Q01560	YDR432W	NPL3	11.5295	12.6266	11.8207	11.4468	11.7909	12.3663	-0.124291	15.44
P37838	YPL043W	NOP4	6.31993	7.18844	6.85111	6.6429	6.20682	7.1547	-0.118354	15.61
Q06408	YDR380W	ARO10	0	0	2.57729	3.63495	0	2.82234	1.29333	15.64
Q05584	YDR272W	GLO2	0	0	3.70899	0	3.82069	3.76824	1.29331	15.64
P0C2I9	YPR137C-B	TY1B-PR1	10.5388	10.5744	11.1657	10.5966	10.8147	11.2187	-0.117034	15.65
P41057	YLR388W	RPS29A	7.86759	8.61683	9.57596	7.88906	8.64749	9.17462	-0.116405	15.67
P40327	YDL007W	RPT2	7.02669	6.52264	6.51083	6.62774	6.6037	6.48235	-0.115455	15.7
P05030	YGL008C	PMA1	10.9252	10.4886	9.9133	9.86609	10.0005	10.7293	-0.113124	15.77
P24783	YNL112W	DBP2	9.43261	9.82173	10.0473	9.87111	9.46999	9.62825	-0.110753	15.84
P25367	YCL028W	RNQ1	0	0	5.00687	0	4.68204	4.18254	1.28591	15.89
P05317	YLR340W	RPP0	12.1321	12.0922	12.1985	12.2659	11.9816	11.8535	-0.107255	15.94
P32449	YBR249C	ARO4	8.67555	9.11933	9.26712	9.02615	8.99162	8.72387	-0.106785	15.95
P53914	YNL132W	KRE33	6.66677	6.63913	6.96633	6.76944	6.51327	6.67206	-0.105819	15.98
P38234	YBR052C	RFS1	0	3.34195	4.13819	0	3.44458	3.71931	-0.105419	15.99
P0CX54	YDR418W	RPL12B	11.0087	11.7326	11.4067	11.4112	11.6163	11.2113	-0.104788	16.01
P09734	YML124C	TUB3	6.43485	6.76251	6.28702	6.37241	6.45649	6.34039	-0.105029	16.01
P42842	YNL313C	EMW1	6.3065	6.28983	6.56788	6.48586	6.11994	6.24513	-0.104422	16.02
P53091	YGL201C	MCM6	0	2.95971	3.26365	3.02178	3.45772	3.58671	1.28095	16.07
P38112	YBR142W	MAK5	0	0	3.18107	3.55277	0	3.46897	1.28023	16.09
P39016	YGL178W	MPT5	0	4.34834	4.33622	4.35894	3.9138	4.24432	1.2775	16.19
P23644	YMR203W	TOM40	4.69039	0	0	0	4.83154	3.68876	1.27664	16.22
P36013	YKL029C	MAE1	7.17703	6.5788	7.28761	6.7676	6.84796	7.14354	-0.0947809	16.31
P39078	YDL143W	CCT4	13.9424	13.8836	13.7728	14.7677	15.4167	15.2345	1.27342	16.33
P36973	YDR441C	APT2	5.93286	5.46721	5.40642	5.4016	5.67602	5.45113	-0.0925752	16.37
P53063	YGL246C	RAI1	0	4.56719	4.84013	4.69379	4.38835	4.14212	1.27232	16.37
P38426	YMR261C	TPS3	0	0	3.91203	3.73593	0	3.99281	1.27223	16.37
P36525	YMR193W	MRPL24	0	2.63892	2.42716	3.67955	2.75997	2.4247	1.26604	16.58
P07244	YGL234W	ADE5,7	9.42365	9.32034	9.85943	9.33296	9.40428	9.61639	-0.0832617	16.65
P0CX44	YGL135W	RPL1B	12.5441	12.7446	12.51	12.3241	12.4825	12.3426	-0.0821716	16.68
P05749	YLR061W	RPL22A	8.57268	7.02109	7.42574	6.99237	7.93014	7.85206	-0.0816443	16.69
P34160	YMR125W	STO1	8.453	8.20426	8.09092	8.76386	7.80305	7.93952	-0.080581	16.73
Q04869	YMR315W	YMR315W	6.59512	5.50944	5.58853	5.97973	5.45993	6.01933	-0.0780316	16.8
Q99257	YPL169C	MEX67	6.56594	5.99036	5.83973	6.51582	5.78028	5.87013	-0.0765992	16.84
P46990	YJL177W	RPL17B	8.10675	8.37044	7.50703	7.79454	7.90971	8.05945	-0.0735084	16.93
Q08235	YOL077C	BRX1	7.80252	8.43702	8.0158	8.51802	7.76851	7.75356	-0.0717517	16.99
P11412	YNL241C	ZWF1	5.16095	0	4.16275	4.40356	4.45852	4.22445	1.25428	16.99
Q12102	YLR115W	CFT2	0	0	4.51282	4.11246	0	4.15416	1.25126	17.1
P32588	YNL016W	PUB1	15.8599	15.6601	14.7975	15.5805	15.411	15.134	-0.0640125	17.21
P13586	YGL167C	PMR1	0	0	3.57304	0	3.59826	3.71345	1.24622	17.27
P0CX83	YBL027W	RPL19B	11.0562	8.34747	9.30937	9.99201	10.3196	9.98683	1.24138	17.44
P25339	YGL014W	PUF4	8.09111	9.09054	8.30737	8.55307	8.09428	8.68525	-0.0521414	17.56
P32501	YDR211W	GCD6	6.06749	5.40469	6.0491	5.78918	5.60445	5.97545	-0.0507335	17.61
P42943	YJL111W	CCT7	6.47608	5.53337	6.27152	6.06709	5.83717	6.22624	-0.0501585	17.62
P07259	YJL130C	URA2	11.3674	11.0236	11.6963	11.1853	11.1062	11.6451	-0.0502765	17.62
P00360	YJL052W	TDH1	7.70002	6.62106	7.62796	7.13715	7.09948	7.56262	-0.0499334	17.63
P33759	YBR251W	MRPS5	0	0	3.44971	0	3.74566	3.40987	1.23527	17.65
P20459	YJR007W	SUI2	5.28187	0	4.08854	5.89729	4.08058	3.09532	1.23426	17.69
P17255	YDL185W	VMA1	10.2919	9.88012	10.4046	9.9171	9.76595	10.7524	-0.0470394	17.71
P53742	YNR053C	NOG2	7.03556	7.70175	7.59447	7.63544	7.3273	7.2318	-0.0457487	17.75
P32327	YBR218C	PYC2	8.08955	7.32129	8.98985	7.78171	7.57579	8.90618	-0.0456735	17.75
P38344	YBR267W	REI1	0	4.33393	4.23408	3.86435	3.98321	4.41788	1.23247	17.75
P32457	YLR314C	CDC3	0	4.84102	5.06114	4.53553	4.24687	4.81285	1.23103	17.8
P09064	YPL237W	SUI3	0	4.67828	4.91295	0	4.78918	4.66976	-0.0440964	17.8
P38875	YHR188C	GPI16	0	3.37916	3.71166	3.36347	3.60577	3.8097	1.22937	17.86
Q12211	YPL212C	PUS1	0	0	3.33512	0	3.29454	3.7168	1.22541	17.99
P06781	YNL090W	RHO2	0	4.75862	4.47904	4.06649	4.31604	4.53154	1.22547	17.99
Q00578	YIL143C	SSL2	0	0	4.00887	0	3.87737	3.8012	1.22323	18.07
P10662	YDR347W	MRP1	0	3.98329	4.27236	3.97993	4.1638	3.77766	1.22191	18.11
P25605	YCL009C	ILV6	8.29116	7.28407	8.23443	8.04931	8.1651	7.496	-0.0330879	18.13
P53549	YOR259C	RPT4	6.21661	5.46386	5.90839	5.87775	5.74026	5.87282	-0.0326786	18.14
O14455	YPL249C-A	RPL36B	8.66959	8.26954	8.50975	8.07081	8.4018	8.4588	-0.031965	18.16
P28495	YKL007W	CAP1	5.14999	4.27235	5.01797	4.89129	4.57606	4.89714	-0.0252745	18.36
Q08421	YOR051C	ETT1	5.6979	6.35912	6.06699	6.409	5.67315	5.96723	-0.0248787	18.37
P06169	YLR044C	PDC1	13.8432	14.1349	14.5324	14.4382	13.809	14.3342	-0.0236334	18.4
Q12288	YLR126C	YLR126C	5.87614	5.95253	6.34362	6.29101	6.25174	5.55864	-0.0236308	18.4
Q12154	YDL100C	GET3	8.09106	6.64687	7.94451	7.27795	7.57345	7.76463	-0.0221357	18.45
Q10740	YNL045W	LAP2	0	3.43371	3.71413	0	3.24301	3.84043	-0.0214664	18.47
P34761	YNL197C	WHI3	4.6969	4.78658	4.34561	4.71286	4.38612	4.66742	-0.0208987	18.48
P0CX32	YIL069C	RPS24B	12.2559	12.5886	12.7999	12.8831	12.658	12.4683	-0.0199265	18.51
P11792	YHR205W	SCH9	0	3.57343	3.38948	3.55049	0	3.35535	-0.0190266	18.54
P25375	YCL057W	PRD1	0	0	4.63515	4.19973	0	4.06108	1.20855	18.58
P37898	YHR047C	AAP1	8.83623	8.85852	9.12767	9.07561	8.54547	9.15369	-0.0158849	18.63
P14742	YKL104C	GFA1	8.56287	7.89793	8.01989	8.12339	7.91214	8.40215	-0.0143331	18.68
P19358	YDR502C	SAM2	11.6811	11.6501	11.7988	12.0138	11.6288	11.4474	-0.0133645	18.71
P36036	YKL214C	YRA2	0	4.96527	5.19883	4.48463	4.43231	4.85815	1.20366	18.75
P23724	YBL041W	PRE7	6.57036	6.97897	6.69947	6.79369	6.7918	6.62859	-0.0115752	18.76
P38759	YHR012W	VPS29	0	5.03317	4.91264	4.85769	3.96339	4.73444	1.20323	18.76
P54115	YPL061W	ALD6	12.0519	11.7281	12.1672	11.8389	11.7861	12.2897	-0.0108433	18.78
P46948	YGR195W	SKI6	0	4.246	4.30186	4.44459	4.07271	0	-0.0101865	18.8
P38689	YHL011C	PRS3	7.92747	7.70823	7.9423	7.68021	7.80996	8.05862	-0.00973469	18.81
Q08004	YLR074C	BUD20	5.30808	6.13234	6.23078	5.81602	5.79599	6.03406	-0.00837268	18.85
P36009	YKL078W	DHR2	0	4.69536	4.30925	4.5873	3.96707	4.05256	1.20077	18.85
P38792	YHR069C	RRP4	0	4.63279	4.81239	4.48528	4.66053	3.90044	1.20036	18.86
P48606	YOR265W	RBL2	0	4.80809	4.92552	4.48966	4.45766	4.38309	1.19893	18.91
P12611	YOR043W	WHI2	0	0	2.54255	3.0498	0	3.08702	1.19809	18.94
P22147	YGL173C	XRN1	10.3685	10.8494	10.1884	10.4149	10.4277	10.5521	-0.00383691	18.99
Q03735	YML117W	NAB6	7.82704	8.34151	7.80089	7.94988	7.79985	8.21572	-0.00132979	19.06
Q04781	YMR247C	RKR1	0	0	3.79961	0	3.50948	3.8736	1.19449	19.07
Q12149	YOR001W	RRP6	0	4.21076	4.55736	4.37856	3.89933	4.07146	1.19374	19.09
P38439	YOR123C	LEO1	0	5.99735	6.35827	5.38666	5.19595	5.32691	1.18463	19.41
P52891	YDL116W	NUP84	0	3.0768	2.75668	3.7559	2.79878	2.81964	1.18028	19.56
P40212	YMR142C	RPL13B	10.0689	8.1714	9.32472	10.4333	9.83335	9.32131	1.17271	19.82
P53851	YNL253W	TEX1	0	4.53329	4.46551	4.66969	3.96853	3.8787	1.17271	19.82
P36132	YKR038C	KAE1	0	4.41394	5.08028	4.4909	4.12881	4.38704	1.17084	19.89
P02992	YOR187W	TUF1	0	4.41773	5.60301	4.44669	4.1552	4.92191	1.16769	19.99
P53297	YGR178C	PBP1	0	5.36412	5.35665	4.40188	4.7747	5.03892	1.16491	20.09
P38825	YHR117W	TOM71	0	3.47209	3.98225	3.79446	3.35828	3.79559	1.16466	20.1
P46669	YOR340C	RPA43	0	5.05038	5.25112	4.55042	4.50034	4.70594	1.15173	20.55
P28273	YKL215C	OXP1	0	0	3.38664	0	3.59507	3.22977	1.14607	20.74
P0CX30	YPR132W	RPS23B	10.4158	8.29297	9.89256	10.4087	10.7427	9.95875	1.14098	20.92
P35723	YKL065C	YET1	0	0	3.39515	0	3.20029	3.61311	1.13942	20.97
P46970	YJR132W	NMD5	0	0	4.69163	4.27223	3.82957	0	1.13672	21.07
Q06632	YDR301W	CFT1	0	4.89304	4.74526	4.77297	4.36029	3.9083	1.13442	21.15
Q02554	YMR240C	CUS1	0	4.3105	4.21832	4.06329	3.87966	3.97641	1.13018	21.3
P15274	YML035C	AMD1	0	2.94634	4.05406	3.29165	3.12127	3.96349	1.12534	21.46
Q07834	YLL032C	YLL032C	0	3.29343	3.69667	3.73735	2.85754	3.74102	1.11527	21.81
P36041	YKL204W	EAP1	0	5.52374	5.08597	4.92604	4.41471	4.61299	1.11468	21.83
P53334	YGR279C	SCW4	0	4.96985	5.71856	4.53774	4.41075	5.08213	1.11407	21.85
P48234	YGR145W	ENP2	0	3.66403	0	3.27548	0	3.72473	1.11206	21.92
P32368	YKL212W	SAC1	5.28395	0	4.60089	4.36345	4.17986	4.64139	1.09995	22.34
P0CX50	YNL301C	RPL18B	13.0964	11.0969	11.9482	12.8678	12.8541	12.4828	1.09682	22.45
P23293	YPR161C	SGV1	0	4.10825	4.67911	4.09329	3.97567	3.97459	1.0854	22.85
P11075	YDR170C	SEC7	0	0	4.17498	3.43158	0	3.98449	1.08036	23.02
Q12455	YLR146C	SPE4	0	3.41814	3.74003	4.20778	3.15371	3.02491	1.07608	23.17
P25632	YCR052W	RSC6	0	4.41654	4.34497	4.19278	3.53519	4.25617	1.07421	23.24
P26784	YIL133C	RPL16A	9.46655	9.27178	10.6208	10.701	10.9017	10.9743	1.0726	23.29
P53235	YGR054W	YGR054W	0	4.77701	5.27792	4.61917	4.3105	4.33698	1.07057	23.36
P40007	YER002W	NOP16	0	3.9339	3.76984	3.30977	4.0514	3.54237	1.0666	23.5
P20447	YGL078C	DBP3	0	4.53965	4.85532	4.62362	3.90483	4.05653	1.06333	23.61
P25349	YCR004C	YCP4	0	0	4.04436	3.71074	3.51095	0	1.05911	23.76
Q12166	YOR108W	LEU9	0	3.88527	4.23649	3.72803	3.67881	3.88824	1.05777	23.81
P43555	YFL048C	EMP47	0	0	3.27961	0	2.82386	3.59984	1.04803	24.14
P47160	YJR125C	ENT3	0	0	3.30909	0	3.05994	3.36071	1.03719	24.52
Q03957	YKL139W	CTK1	0	0	3.33537	0	3.12559	3.31866	1.03629	24.55
P24384	YER013W	PRP22	0	3.39922	3.23453	3.36488	3.04356	3.31646	1.03038	24.76
Q12754	YPL012W	RRP12	0	3.97178	4.86463	3.91865	3.91255	4.06253	1.01911	25.15
P40513	YIL070C	MAM33	0	3.12612	0	0	3.14656	3.03317	1.01787	25.19
Q04214	YMR045C	TY1B-MR1	3.17823	4.0981	0	0	0	4.22685	1.01649	25.24
P01123	YFL038C	YPT1	5.64958	5.55175	7.32231	7.0398	7.15165	7.36341	1.01041	25.45
P32904	YHR147C	MRPL6	0	3.8801	4.61157	3.83586	3.75722	3.88332	0.994909	25.99
P02309	YBR009C	HHF1	8.89627	9.21077	8.85067	10.3004	10.1481	9.45404	0.981601	26.45
P26570	YML016C	PPZ1	3.12814	0	0	0	3.26607	3.48053	0.971227	26.81
P38348	YBR272C	HSM3	0	0	3.50034	0	3.2792	3.1136	0.964155	27.05
P09620	YGL203C	KEX1	0	4.62467	5.06071	3.97624	4.16275	4.4133	0.955634	27.35
P40070	YER112W	LSM4	6.91104	7.39524	7.6688	8.00424	8.10947	8.69699	0.945205	28.87
P25045	YMR296C	LCB1	0	0	3.19924	0	2.4077	3.60301	0.937157	29.32
P40482	YIL109C	SEC24	0	4.19855	4.25532	3.70861	3.56891	3.96222	0.928624	29.79
P26785	YNL069C	RPL16B	9.26856	8.77628	10.1172	10.2197	10.3325	10.3732	0.921106	30.21
P40341	YMR089C	YTA12	3.08321	0	0	0	2.88924	3.22027	0.917393	30.42
Q04371	YMR027W	YMR027W	0	0	4.91466	4.04318	0	3.62332	0.917281	30.43
P06704	YOR257W	CDC31	6.27647	7.18034	7.64636	7.93718	8.21135	7.69458	0.913312	30.65
P35732	YKL054C	DEF1	0	6.59955	5.93518	4.74714	5.05822	5.46826	0.912962	30.67
Q12196	YOR119C	RIO1	0	3.50022	4.23312	3.711	3.19597	3.54114	0.904924	31.12
P39986	YEL031W	SPF1	5.29819	5.70552	7.03564	6.31089	6.96747	7.4634	0.900805	31.35
P38988	YDL198C	GGC1	0	0	2.27469	0	2.36925	2.59079	0.895116	31.66
P21264	YOR128C	ADE2	5.74623	0	4.72651	4.66978	4.20695	4.19749	0.867157	33.23
P53177	YGL050W	TYW3	0	0	3.01982	2.86972	2.70599	0	0.851963	34.07
P14126	YOR063W	RPL3	12.1365	13.1029	13.3826	13.8702	13.8963	13.4064	0.850307	34.17
P25635	YCR057C	PWP2	5.83503	9.54531	8.81709	9.35392	8.58267	8.79607	0.845076	34.46
P23641	YJR077C	MIR1	7.87942	7.08695	8.12437	8.35667	8.37909	8.85918	0.834734	35.04
P02406	YGL103W	RPL28	10.3729	10.7075	11.0942	11.7585	11.0484	11.8652	0.832499	35.16
P38630	YOR217W	RFC1	0	0	2.94497	0	2.53263	2.90629	0.831316	35.23
P38821	YHR113W	APE4	0	4.45232	4.19385	3.86909	3.54516	3.65615	0.808077	36.52
P40064	YER105C	NUP157	0	0	3.73382	0	3.08924	3.04888	0.801436	36.89
P04076	YHR018C	ARG4	3.86626	3.46437	3.98373	4.41601	3.75898	5.54055	0.800395	36.95
P38829	YHR122W	YHR122W	0	4.61688	3.53268	3.49305	3.9254	3.1294	0.799429	37.01
P46985	YJL183W	MNN11	4.11968	4.1355	4.48812	5.93511	4.59968	4.58874	0.79341	37.34
P04449	YGL031C	RPL24A	9.05905	10.8063	10.8084	11.2028	10.93	10.8949	0.784663	37.83
P53141	YGL106W	MLC1	0	0	3.99773	0	3.09656	3.15666	0.751832	39.66
P11491	YDR481C	PHO8	0	0	2.80617	0	2.6356	2.40229	0.743909	40.11
Q12463	YOL124C	TRM11	0	3.63244	4.43095	3.49236	3.068	3.69531	0.730761	40.84
Q08285	YOL142W	RRP40	0	3.7372	3.98234	3.50155	3.41282	2.99695	0.730595	40.85
P06780	YPR165W	RHO1	7.31859	6.99345	7.27212	7.86686	7.64136	8.26174	0.7286	40.96
P40018	YER029C	SMB1	7.6153	7.87308	8.03379	8.83516	8.57038	8.24408	0.709151	42.05
P53067	YGL241W	KAP114	0	0	2.88604	0	2.37503	2.62712	0.705372	42.26
P33322	YLR175W	CBF5	9.04559	9.9882	9.23042	10.1723	9.92063	10.2641	0.697612	42.69
P34078	YKL143W	LTV1	0	4.32635	5.18638	3.90195	3.75803	3.92309	0.690112	43.11
P36135	YKR042W	UTH1	0	4.61283	4.70171	4.20815	3.34018	3.83543	0.68974	43.13
P87262	YER056C-A	RPL34A	9.3769	8.04856	9.36168	9.96535	9.79581	9.67499	0.684278	43.43
P0CX46	YIL018W	RPL2B	12.681	11.5468	12.8991	13.1202	13.2218	12.5251	0.68404	43.45
P06778-2	YML032C	RAD52	12.032	12.3704	10.4586	12.0379	12.0848	11.8485	0.682811	43.52
P42945	YJL109C	UTP10	5.91662	7.90156	7.96003	8.16502	7.75975	7.88342	0.676664	43.86
Q03195	YDR091C	RLI1	10.3509	10.7334	11.0906	11.4329	11.0363	11.7254	0.673212	44.05
P22336	YAR007C	RFA1	14.6586	14.8548	14.3743	15.6141	15.1278	15.0992	0.651149	45.28
P43132	YLR015W	BRE2	0	3.56926	3.33934	3.11439	2.97184	2.76433	0.647319	45.5
P25443	YGL123W	RPS2	11.1567	11.2065	11.7205	11.6488	12.3849	11.9837	0.644597	45.65
P0C2H7	YDR471W	RPL27B	12.331	11.2911	11.9954	12.7649	12.4477	12.3433	0.637933	46.02
Q06338	YDR361C	BCP1	5.9671	6.48382	7.62881	6.60888	7.30138	8.08049	0.637004	46.07
P07277	YMR208W	ERG12	0	2.48315	3.11037	2.67803	2.38104	2.43563	0.633724	46.26
P31688	YDR074W	TPS2	4.22241	3.86932	4.43191	4.58083	4.48603	5.35226	0.631826	46.36
P48570	YDL182W	LYS20	9.86237	9.94223	10.1852	10.7056	10.8329	10.3429	0.630539	46.43
P47083	YJR002W	MPP10	0	5.37743	5.11408	4.31503	4.06195	4.00039	0.62862	46.54
P53600	YPL010W	RET3	0	0	2.46387	0	2.21957	2.12484	0.626846	46.64
Q12746	YML125C	PGA3	6.14489	6.45107	6.74675	7.12256	7.18426	6.916	0.626701	46.65
P0CX42	YER117W	RPL23B	10.3815	9.06582	10.5504	10.7625	10.5755	10.2246	0.62618	46.68
Q04013	YMR241W	YHM2	6.22728	6.43928	7.4457	7.34979	7.30044	7.29214	0.610035	47.58
P05737	YGL076C	RPL7A	12.3385	11.6641	12.5464	12.6185	12.7848	12.9552	0.603161	47.96
Q06078	YLR409C	UTP21	6.96878	8.32627	7.65916	8.61951	7.93711	8.15551	0.585975	48.92
P45976	YJR093C	FIP1	0	6.20581	5.38099	4.76814	4.30088	4.27009	0.584103	49.03
Q06205	YLR449W	FPR4	5.03582	5.84589	6.34629	6.01173	6.29733	6.64911	0.57672	49.44
P05744	YPL143W	RPL33A	10.363	11.0961	10.5809	11.2681	11.498	10.9185	0.548176	51.03
P04456	YOL127W	RPL25	11.5258	11.377	12.0488	12.4262	12.0764	12.0925	0.547835	51.05
P05740	YKL180W	RPL17A	11.9072	12.0598	12.0322	12.6403	12.5634	12.4344	0.546306	51.14
Q3E792	YGR027C	RPS25A	12.48	11.3691	12.0975	12.3879	12.4902	12.2565	0.545	51.21
P39533	YJL200C	ACO2	0	4.60938	4.8669	3.38383	3.84697	3.85836	0.537627	51.62
P26321	YPL131W	RPL5	12.1643	12.4128	12.4054	12.8171	13.135	12.6131	0.527546	52.18
P23060	YCR019W	MAK32	0	0	3.76338	0	2.47097	2.84218	0.516592	52.79
P28007	YHR089C	GAR1	6.92473	7.41073	7.30137	7.97041	7.44854	7.75341	0.511841	53.06
P40561	YIR001C	SGN1	8.01262	8.22375	7.87344	8.60571	8.36737	8.65779	0.507019	53.33
P53316	YGR250C	YGR250C	9.87708	9.83633	9.41676	9.98883	9.79927	10.8138	0.490567	54.25
P37292	YBR263W	SHM1	0	0	3.66773	0	2.55902	2.56738	0.486224	54.49
P32787	YJR144W	MGM101	5.8328	5.6004	6.43878	6.53881	6.16363	6.61103	0.480496	54.81
P00958	YGR264C	MES1	7.97903	7.69864	8.41127	8.24204	8.29693	8.97691	0.475646	55.08
Q00055	YDL022W	GPD1	6.93668	6.12453	7.18346	6.9781	6.81971	7.87286	0.475333	55.1
P10622	YDL130W	RPP1B	7.99037	8.51869	8.78221	8.36645	9.21833	9.12444	0.472652	55.25
Q06679	YDR324C	UTP4	8.48254	9.45712	9.2444	10.0594	9.24601	9.29006	0.47046	55.37
P0CX36	YHR203C	RPS4B	13.169	12.2265	12.6788	13.1711	12.974	13.0188	0.463336	55.77
P15992	YBR072W	HSP26	10.1972	10.1218	10.7888	11.2844	10.7183	10.4737	0.456201	56.16
P40893	YJL217W	REE1	0	0	4.35766	0	3.45429	2.26501	0.45388	56.29
P32263	YER023W	PRO3	5.93422	0	5.33219	4.35284	3.67151	4.58797	0.448635	56.51
P30822	YGR218W	CRM1	5.52794	5.23278	6.29711	6.13504	5.58095	6.68483	0.447667	56.56
P07213	YNL121C	TOM70	5.31318	4.4096	5.56911	5.26617	5.27022	6.05385	0.432781	57.37
P0CX56	YML026C	RPS18B	13.4003	12.5142	12.9249	13.5921	13.3698	13.6289	0.431427	57.45
P40413	YJR064W	CCT5	7.9863	7.92616	8.50996	8.61533	8.10893	8.97247	0.424771	57.81
P39107	YPL050C	MNN9	5.27626	5.34467	5.76891	5.97688	5.8506	5.83028	0.422638	57.93
Q02892	YPL093W	NOG1	9.09936	9.43476	9.80347	9.91525	9.87607	9.81188	0.421872	57.97
P38882	YHR196W	UTP9	7.81973	8.9963	8.99018	9.54475	8.57588	8.93064	0.415017	58.34
P23248	YML063W	RPS1B	12.8964	13.2723	13.6108	13.4878	13.7983	13.7365	0.414358	58.38
P53632	YOL115W	PAP2	6.01068	6.64848	6.0565	6.86179	6.58421	6.5111	0.413809	58.41
P0CX48	YBR048W	RPS11B	13.8589	13.0962	14.1085	14.2519	14.1581	13.8288	0.411788	58.52
Q02931	YPL126W	NAN1	9.68709	10.0561	9.79131	10.5692	9.9908	10.2071	0.41084	58.57
P47017	YJL124C	LSM1	6.71174	6.40957	7.37183	7.21495	6.71942	7.78363	0.408285	58.71
P00927	YER086W	ILV1	6.74048	6.70081	6.89276	7.03607	7.06591	7.44861	0.405513	58.86
P18759	YBR080C	SEC18	6.25056	5.85286	6.37461	6.72011	6.42211	6.55059	0.404924	58.89
P29453	YLL045C	RPL8B	12.3816	13.06	12.6503	13.3116	13.1506	12.8244	0.398253	59.25
Q12499	YOR310C	NOP58	10.1214	10.1818	10.2265	10.7677	10.3649	10.5723	0.39175	59.6
P40089	YER146W	LSM5	6.06386	6.40276	6.79592	6.37389	6.98714	7.06907	0.389188	59.74
P32905	YGR214W	RPS0A	5.87671	5.49441	5.07591	6.00016	5.75634	5.85616	0.388544	59.78
P07342	YMR108W	ILV2	8.37514	8.5952	9.10782	9.27815	8.8118	9.14999	0.387262	59.85
Q00955	YNR016C	ACC1	10.5145	9.59125	9.39269	9.86502	10.1777	10.4124	0.386951	59.87
Q05672	YDL189W	RBS1	6.20321	7.97517	7.1895	7.82803	7.49884	7.197	0.385331	59.95
P36105	YKL006W	RPL14A	9.78411	8.47944	9.37701	9.46492	9.35377	9.97049	0.382877	60.09
P10869	YER052C	HOM3	0	3.36421	4.16492	3.99716	0	4.65686	0.374963	60.52
P00815	YCL030C	HIS4	8.17645	8.14896	8.85101	8.66466	8.44807	9.1786	0.371638	60.7
P40047	YER073W	ALD5	8.24671	8.07201	8.33461	8.49883	8.55304	8.71277	0.370439	60.76
P38088-2	YBR121C	GRS1	11.4315	10.7897	10.6059	11.1392	10.9696	11.0339	0.370266	60.77
P41810	YDR238C	SEC26	6.81326	6.48072	7.23626	7.07922	7.09854	7.46003	0.369182	60.83
P33302	YOR153W	PDR5	6.5928	5.8838	5.03148	5.79289	5.60946	5.97799	0.367292	60.93
P39727	YAL042W	ERV46	5.10378	5.25584	5.27715	5.42221	5.50188	5.80801	0.365113	61.05
Q07807	YLL013C	PUF3	6.76281	8.32972	7.68712	7.87629	7.5474	8.44454	0.362862	61.17
P41805	YLR075W	RPL10	13.3343	14.6802	13.904	14.7533	14.5413	13.6975	0.35789	61.45
P38203	YBL026W	LSM2	7.27868	6.19785	7.37339	7.02702	7.24283	7.64527	0.355064	61.6
O13563	YLR421C	RPN13	5.72846	5.11011	6.35351	6.11295	6.06162	6.08148	0.354659	61.62
Q04693	YML049C	RSE1	5.29588	5.74625	6.23834	6.54085	5.66623	6.13716	0.354591	61.62
Q03973	YDR174W	HMO1	0	0	4.03563	2.87162	0	2.21282	0.349603	61.9
P38061	YBL092W	RPL32	10.0238	11.5797	11.4927	11.4845	11.1699	11.48	0.346061	62.09
P47912	YMR246W	FAA4	7.04545	6.67828	6.73242	7.49695	7.0605	7.17112	0.34036	62.4
P33892	YGL195W	GCN1	6.44882	6.28003	7.45051	6.70606	6.78759	7.70674	0.340341	62.4
Q12335	YDR032C	PST2	7.72899	5.94218	7.3067	8.2751	7.26156	6.45879	0.339192	62.46
P53261	YGR103W	NOP7	6.13986	6.95609	7.26927	7.31326	6.63984	7.39505	0.327647	63.09
Q08925	YPL184C	MRN1	11.3016	11.4519	10.9894	12.0426	11.558	11.1245	0.327391	63.1
P32568	YDR011W	SNQ2	5.97408	6.10474	5.87212	4.76469	5.32392	6.89776	0.321522	63.42
P38687	YPL243W	SRP68	5.29739	5.41804	6.0813	6.00942	5.63266	6.11117	0.318842	63.57
P33442	YLR441C	RPS1A	10.3465	10.2306	10.6328	10.8055	10.5768	10.7585	0.310337	64.03
P32835	YLR293C	GSP1	11.7983	13.1276	13.3528	13.0246	13.164	13.0025	0.304123	64.37
P10664	YBR031W	RPL4A	12.9284	13.4953	13.735	13.7727	13.8818	13.3922	0.295992	64.81
P0CX38	YBR181C	RPS6B	12.9095	12.4576	12.7338	13.0245	13.0082	12.8956	0.28507	65.4
Q05946	YLR222C	UTP13	7.77927	8.48422	7.82461	8.80253	8.04183	8.09548	0.283918	65.47
Q12122	YDL131W	LYS21	5.38862	6.65571	6.92027	6.72201	6.31537	6.77568	0.282816	65.53
Q01855	YOL040C	RPS15	11.9159	13.1264	12.4332	12.8417	12.8906	12.5915	0.28278	65.53
Q04305	YMR093W	UTP15	8.37228	9.08442	8.71124	9.24139	8.83272	8.91037	0.272177	66.1
Q04177	YDR398W	UTP5	8.45001	9.34318	8.90635	9.4196	8.85406	9.23964	0.271253	66.15
P40010	YER006W	NUG1	7.51535	8.36306	8.24578	8.35797	8.11677	8.45702	0.26919	66.27
Q02206	YKR008W	RSC4	0	4.00804	2.4072	3.49137	0	3.69726	0.257797	66.89
P12612	YDR212W	TCP1	7.0574	5.89165	7.18994	7.22237	6.60879	7.08025	0.257472	66.9
P06787	YBR109C	CMD1	5.70274	4.98946	6.14497	5.75567	5.94791	5.86491	0.243773	67.65
P53252	YGR086C	PIL1	9.44756	9.69136	9.80591	9.99212	9.71461	9.96753	0.243142	67.68
P40991	YNL061W	NOP2	7.02539	7.79698	8.64505	8.11323	7.65357	8.42534	0.241574	67.77
P41911	YOL059W	GPD2	6.27254	6.53937	6.69135	6.95129	6.57748	6.69496	0.24015	67.85
Q02753	YBR191W	RPL21A	11.6153	12.5199	12.5874	12.5831	12.4393	12.4174	0.239068	67.9
Q00539	YHR086W	NAM8	8.24349	8.49619	8.57069	8.68948	8.75825	8.57677	0.238042	67.96
P33331	YER009W	NTF2	8.9208	10.1301	9.91062	10.2303	9.9825	9.45736	0.236216	68.06
P38708	YHR020W	YHR020W	9.49563	9.40851	9.9445	9.74435	9.743	10.0673	0.235323	68.11
P04912	YBL003C	HTA2	6.47964	6.47886	6.55542	7.42946	6.93187	7.10186	0.234942	68.13
P09938	YJL026W	RNR2	9.0989	8.95879	9.432	9.44883	9.25111	9.49242	0.234223	68.17
P10507	YLR163C	MAS1	0	3.92974	4.13333	0	4.18646	4.5745	0.232629	68.25
P0CX24	YOR312C	RPL20B	11.9384	11.6391	12.0718	12.0955	12.1511	11.778	0.232061	68.29
P33401	YKL127W	PGM1	7.76652	9.18007	8.89182	8.62192	8.76389	9.14604	0.23115	68.33
P43535	YFR009W	GCN20	7.21914	7.24029	7.65339	7.33382	7.47279	7.99675	0.230181	68.39
P40362	YJL069C	UTP18	6.73916	7.01664	6.29959	7.29738	6.9278	6.51952	0.22977	68.41
P15180	YDR037W	KRS1	13.0774	12.7732	12.908	12.6521	13.4824	13.3019	0.225972	68.62
P21524	YER070W	RNR1	8.20094	8.48621	8.70145	8.59703	8.67365	8.79575	0.225943	68.62
P07560	YFL005W	SEC4	6.95653	6.15695	7.56771	6.97322	7.0523	7.30986	0.218066	69.05
P08566	YDR127W	ARO1	7.39868	7.26498	8.15361	7.57969	7.53478	8.35352	0.216906	69.11
Q3E757	YGR085C	RPL11B	13.5548	11.9312	13.4934	13.1539	13.189	13.826	0.215703	69.17
P47079	YJL008C	CCT8	8.81932	8.60547	9.04768	9.15503	8.70777	9.25459	0.214971	69.21
P07251	YBL099W	ATP1	10.1021	9.4503	10.1024	9.72166	10.0381	10.5382	0.21438	69.25
P07260	YOL139C	CDC33	10.9263	11.6454	11.6599	11.7954	11.399	11.6658	0.20953	69.51
P32381	YDL029W	ARP2	5.03124	4.6243	0	5.35403	4.92026	0	0.206249	69.69
P36017	YOR089C	VPS21	5.82212	5.75679	4.89374	5.43883	5.79972	5.79192	0.206071	69.7
P0C2H8	YDL075W	RPL31A	11.7299	12.8603	12.9402	12.7321	12.84	12.5739	0.205228	69.74
P38707	YHR019C	DED81	9.52459	8.5629	9.25476	9.44694	8.91316	9.59663	0.204832	69.77
P26754	YNL312W	RFA2	13.7889	14.2018	13.4662	14.33	14.1795	13.5579	0.20354	69.84
P36018	YKR014C	YPT52	6.67717	4.64341	6.22631	6.10594	6.11984	5.92684	0.20191	69.92
P07283	YFL045C	SEC53	12.1825	12.3679	12.239	12.5083	12.5572	12.3279	0.201308	69.96
P14120	YGL030W	RPL30	10.9362	10.8806	10.7373	11.2869	11.208	10.6619	0.200918	69.98
P02557	YFL037W	TUB2	9.33506	9.62377	9.39811	9.53233	9.62956	9.79564	0.200198	70.02
P0CX52	YDL083C	RPS16B	14.0831	13.6918	14.1687	14.203	14.376	14.2128	0.196297	70.23
P00812	YPL111W	CAR1	7.49761	6.41999	6.81409	6.96663	7.06183	7.29031	0.195696	70.26
P33309	YNL001W	DOM34	4.35584	4.82135	5.23588	5.42886	4.53547	5.0359	0.195723	70.26
P46681	YDL178W	DLD2	5.14867	4.52533	5.06953	5.21139	4.87554	5.23402	0.192472	70.44
P14020	YPR183W	DPM1	8.20012	6.57784	7.42159	7.43901	7.70692	7.62552	0.190634	70.54
P03965	YJR109C	CPA2	6.9531	6.70811	6.65046	6.71735	7.00817	7.13848	0.184107	70.89
P36008	YKL081W	TEF4	10.968	10.9451	11.4582	11.3738	11.1855	11.3642	0.18408	70.89
P05756	YDR064W	RPS13	11.006	10.872	11.4907	11.6328	11.0566	11.2292	0.183258	70.94
Q03532	YMR290C	HAS1	6.29113	6.77953	7.28329	7.32117	6.52709	7.0511	0.181803	71.02
Q06406	YDR378C	LSM6	7.52729	7.02951	7.29611	7.31544	7.40217	7.67102	0.17857	71.19
P07284	YDR023W	SES1	9.21179	8.82897	9.61137	9.33156	9.01723	9.8394	0.178683	71.19
P24276	YDR293C	SSD1	11.2132	11.1183	10.7431	10.7299	10.6774	12.2002	0.177627	71.24
P33298	YDR394W	RPT3	6.72745	5.99618	6.32751	6.86467	6.34347	6.37433	0.177109	71.27
P32366	YLR447C	VMA6	7.24969	7.44174	8.01425	7.33852	8.05988	7.83886	0.177196	71.27
P26755	YJL173C	RFA3	12.8522	12.2427	12.1574	12.4106	12.805	12.5542	0.172503	71.52
Q12460	YLR197W	NOP56	9.53334	10.6148	10.3281	10.3125	9.92777	10.7438	0.169257	71.7
Q06217	YLR275W	SMD2	7.16594	6.89957	7.08337	7.48678	7.31857	6.83594	0.164135	71.98
Q12055	YDL166C	FAP7	6.60197	7.61418	7.43257	7.36896	7.55611	7.20864	0.161662	72.11
Q12265	YOL061W	PRS5	6.76567	6.80133	7.43107	6.83407	7.05938	7.58307	0.159482	72.23
P40024	YER036C	ARB1	10.3705	10.7504	10.9121	11.146	10.5047	10.8591	0.15892	72.26
P11076	YDL192W	ARF1	10.7587	10.9139	11.6873	11.447	11.2515	11.1331	0.157251	72.35
P0CX40	YER102W	RPS8B	13.1841	12.7004	13.8427	13.7823	13.4988	13.4506	0.15711	72.36
P20436	YOR224C	RPB8	5.93177	6.78844	7.36517	6.58907	7.1387	6.82599	0.156126	72.41
P40348	YJR068W	RFC2	4.77976	4.87553	5.1923	4.80993	5.11244	5.37491	0.149901	72.75
P30771	YMR080C	NAM7	9.04288	9.82186	9.00764	9.87004	9.04973	9.40137	0.149588	72.77
P16861	YGR240C	PFK1	10.6051	9.2635	10.2447	9.92986	9.99304	10.6308	0.146798	72.92
Q03782	YDR240C	SNU56	6.96414	7.575	7.1148	8.22389	6.97088	6.89082	0.143882	73.08
P43588	YFR004W	RPN11	5.31677	5.1206	5.43838	5.37992	5.31755	5.59782	0.139846	73.3
P06367	YCR031C	RPS14A	12.0472	12.3804	12.6136	12.4264	12.499	12.5347	0.139636	73.31
P53131	YGL120C	PRP43	7.33639	7.12732	7.77625	7.87568	7.32643	7.45559	0.139246	73.33
P40850	YNL085W	MKT1	5.3543	5.97697	6.5609	6.06525	5.73658	6.50566	0.138443	73.37
Q01939	YGL048C	RPT6	6.67316	6.07966	6.62564	6.5163	6.36167	6.91253	0.13735	73.43
P38151	YBR233W	PBP2	5.85257	6.41621	5.59371	6.362	5.57116	6.31851	0.129725	73.85
P16387	YER178W	PDA1	8.50414	8.29035	9.07631	8.60046	8.59556	9.04321	0.122812	74.22
P17076	YHL033C	RPL8A	8.25674	7.11246	7.81797	8.06281	8.14159	7.34418	0.120474	74.35
P09436	YBL076C	ILS1	9.23532	9.85316	10.4613	9.50598	9.95809	10.443	0.119077	74.43
P39682	YML046W	PRP39	7.82398	8.05878	7.50596	8.54666	7.61687	7.55684	0.110551	74.89
P32605	YBR119W	MUD1	7.99736	7.71555	7.80871	7.91649	8.16434	7.76504	0.108082	75.02
P38251	YBR087W	RFC5	0	4.06682	4.54006	0	4.03499	4.89081	0.106306	75.12
P28274	YBL039C	URA7	7.75162	9.1515	9.70245	8.93966	8.57821	9.40444	0.105579	75.16
Q12109	YOL097C	WRS1	7.76847	7.85808	8.52729	7.9803	8.00861	8.47747	0.104181	75.24
P32288	YPR035W	GLN1	6.63309	5.84268	5.74063	6.58733	6.03158	5.88266	0.0950581	75.73
P04650	YJL189W	RPL39	6.39249	7.58339	8.74542	7.33527	7.83895	7.83198	0.0949689	75.74
P23638	YGR135W	PRE9	6.8841	6.12427	7.14986	6.65646	6.7316	7.05127	0.0937027	75.81
P05750	YNL178W	RPS3	13.6035	13.3438	13.6127	13.6034	13.5299	13.7046	0.0926379	75.86
Q06506	YPR137W	RRP9	6.61381	8.23862	7.43085	7.98881	7.38258	7.17265	0.0869219	76.17
Q00245	YIL118W	RHO3	7.10608	6.9336	7.22107	7.18089	7.06117	7.26458	0.0819627	76.44
P38555	YER031C	YPT31	7.58761	7.60774	8.9283	7.77061	8.27204	8.32252	0.0804991	76.52
Q00916	YIL061C	SNP1	5.91139	6.04561	5.81536	6.05007	6.23552	5.71977	0.0776673	76.68
P53622	YDL145C	COP1	6.83251	6.07376	6.76508	6.74478	6.52192	6.62881	0.0747237	76.84
Q04924	YDR221W	GTB1	0	3.4014	3.4085	0	3.32315	3.71068	0.0746435	76.84
P38840	YHR137W	ARO9	5.63991	5.68217	5.75196	5.68192	5.76088	5.85354	0.0741022	76.87
P32563	YOR270C	VPH1	5.18872	4.84653	6.29584	5.71425	4.81537	6.00694	0.0684908	77.18
P10659	YLR180W	SAM1	11.4489	11.6595	11.1559	11.8481	11.6842	10.9221	0.0633529	77.46
P53144	YGL101W	YGL101W	6.15434	5.34444	6.62039	6.09526	6.03296	6.17227	0.0604426	77.61
P53276	YGR128C	UTP8	8.53811	9.29452	8.8609	9.29391	8.6584	8.92248	0.0604201	77.62
P33299	YKL145W	RPT1	6.35685	5.66884	6.25887	6.37833	5.70105	6.38411	0.0596435	77.66
P54964	YLR059C	REX2	9.81586	9.10671	9.55101	9.64398	9.39362	9.60993	0.0579842	77.75
P53183	YGL039W	YGL039W	0	3.31923	3.70513	0	3.83138	3.36199	0.0563397	77.84
Q01976	YBR111C	YSA1	7.75024	7.98418	8.87025	8.25529	8.26645	8.24204	0.0530338	78.02
Q06489	YPR118W	MRI1	5.49813	4.56084	5.6274	5.20084	5.23932	5.39729	0.0503584	78.16
Q12230	YPL004C	LSP1	7.01361	6.26293	6.78891	6.50073	6.39114	7.32414	0.050187	78.17
P10962	YAL025C	MAK16	6.14639	6.8746	7.12578	6.86121	6.55372	6.87937	0.049179	78.23
P39077	YJL014W	CCT3	6.60876	6.07151	6.47502	6.26463	6.35648	6.67798	0.0479291	78.29
Q01662	YLR244C	MAP1	7.00526	7.64687	7.69295	7.07625	7.55464	7.85738	0.0477302	78.31
P39938	YGL189C	RPS26A	12.2691	12.3179	12.0178	12.591	12.1253	12.0286	0.046694	78.36
P17649	YGR019W	UGA1	0	2.81405	3.29973	0	2.85371	3.39781	0.0459136	78.4
P32895	YKL181W	PRS1	7.67413	7.58146	8.14042	7.92244	7.8351	7.77476	0.0454293	78.43
P30624	YOR317W	FAA1	6.54735	5.6088	6.53769	6.03682	6.33146	6.46116	0.0451988	78.44
P16892	YBL016W	FUS3	0	0	3.79374	3.91525	4.00998	3.99749	0.0446666	78.47
P05755	YBR189W	RPS9B	13.1506	13.6083	13.6647	13.7141	13.3224	13.5187	0.0438359	78.52
P28834	YNL037C	IDH1	6.73345	6.33921	6.66813	6.69565	6.60187	6.56785	0.0415294	78.64
P14741	YKR026C	GCN3	0	3.9046	3.85056	0	4.22291	3.63523	0.0343295	79.03
P41811	YGL137W	SEC27	8.05005	7.68097	8.36197	8.13217	7.34886	8.71144	0.0331595	79.1
Q05359	YAR002C-A	ERP1	6.0109	4.93686	6.3009	5.53364	5.83164	5.96475	0.0271203	79.43
Q3E7Y3	YNL302C	RPS22B	12.231	12.1069	11.6025	11.8216	12.22	12.4829	0.0267702	79.44
Q07915	YLR009W	RLP24	7.11018	7.38167	7.4084	7.53176	6.93203	7.49142	0.0183192	79.9
Q08920	YPL178W	CBC2	7.76782	7.17635	7.45973	7.36632	7.46804	7.62239	0.0176159	79.94
Q99216	YOR145C	PNO1	0	3.32558	3.754	0	3.55278	3.56819	0.0137969	80.15
P06634	YOR204W	DED1	10.5689	10.1467	10.0979	10.0926	10.1033	10.5118	0.00274046	80.75

## Sheet: Table S1C
Protein IDs	ORF (SGD)	Gene Name	WT_1	WT_2	WT_3	H202 _1	H202 _2	H202 _3	Average Pairwise Fold-Change	False Discovery Rate (%)
P04710	YMR056C	AAC1	0	2.68987	5.14424	4.90768	5.01482	5.27628	2.45489	0
P07170	YDR226W	ADK1	9.42776	6.0413	8.74275	4.77463	5.03599	5.47787	-2.97444	0
P13090	YML116W	ATR1	5.34854	1.96677	1.63276	0	0	0	-2.98269	0
P08456	YER026C	CHO1	0	0	3.81917	3.74814	3.88326	4.29581	2.70268	0
P52924	YNR075W	COS10	0	4.44846	0	4.65277	4.41275	4.3789	2.99865	0
P53137	YGL110C	CUE3	2.14813	3.64455	2.80488	0.955765	0	0.443105	-2.39956	0
P39704	YAL007C	ERP2	4.35606	0	3.48459	5.40681	5.90895	4.23707	2.65005	0
P51601	YGR267C	FOL2	0	0	4.30127	3.95076	4.71659	3.59741	2.6545	0
P37261	YCL026C-A	FRM2	0	0	0	5.35948	6.04737	4.71584	5.37423	0
P43577	YFL017C	GNA1	4.49565	3.58504	4.92505	1.89789	2.0224	0	-3.02848	0
P22943	YFL014W	HSP12	6.08169	3.96204	5.96148	0	3.50718	4.57922	-2.6396	0
P40345	YNR008W	LRO1	0	0	0	2.69206	3.82665	1.23133	2.58335	0
P17505	YKL085W	MDH1	4.93366	0	5.16887	0	0	0	-3.36751	0
P05694	YER091C	MET6	8.50837	4.40686	6.51277	3.08536	3.34384	5.0133	-2.66183	0
P40185	YIL051C	MMF1	10.7867	6.3388	10.0155	6.07183	6.5437	6.31873	-2.73558	0
P40215	YMR145C	NDE1	0	7.89763	6.64552	8.32573	7.01098	6.82014	2.5379	0
P06197	YPR113W	PIS1	0	3.49745	6.17548	5.63475	6.41597	6.40337	2.92706	0
P39729	YAL036C	RBG1	8.45183	4.03428	9.39026	3.8527	3.95473	4.50188	-3.18902	0
Q12305	YOR285W	RDL1	5.69745	1.82014	4.88354	0	0	1.46737	-3.64459	0
P32611	YEL050C	RML2	0	5.51459	5.87362	6.32651	6.18327	7.80122	2.97426	0
P24000	YGR148C	RPL24B	0	8.01091	8.73134	9.05507	8.84876	9.16022	3.4406	0
P00445	YJR104C	SOD1	9.08263	4.29788	8.73631	3.66293	4.56608	4.17057	-3.23908	0
P36077	YKL086W	SRX1	0	0	0	3.63882	5.04272	6.35946	5.01367	0
P15705	YOR027W	STI1	6.1535	1.57185	5.02238	0.873801	1.90482	1.72502	-2.74803	0
P32911	YNL244C	SUI1	8.3054	3.7227	7.08192	3.475	2.54701	2.89862	-3.39646	0
P00942	YDR050C	TPI1	11.3103	7.38447	10.9653	7.27669	6.83094	7.42893	-2.70781	0
P38427	YML100W	TSL1	8.50521	0	0	8.10325	7.73748	8.64079	5.32544	0
P53326	YGR266W	YGR266W	0	1.04463	6.16551	6.83217	6.64639	6.93213	4.40018	0
P32331	YPR058W	YMC1	15.5628	0	2.87076	0	1.92053	3.02625	-4.4956	0
P36010	YKL067W	YNK1	5.50111	2.40464	3.76456	0	0	3.36811	-2.7674	0
Q12458	YDR368W	YPR1	4.38432	0	2.95838	0	0	0	-2.44757	0
Q08245	YOL109W	ZEO1	10.1427	5.10705	9.54423	6.46481	1.92484	2.19701	-4.73576	0
Q02486	YMR072W	ABF2	4.22276	0	5.29478	0	2.50037	0	-2.33906	0.01
P38013	YLR109W	AHP1	10.8093	7.98947	10.2928	7.58733	7.43838	7.61329	-2.15087	0.01
P47133	YJR088C	EMC2	0	2.56445	3.9502	4.5606	4.22264	4.96874	2.41244	0.01
Q12680	YDL171C	GLT1	12.0175	4.6108	4.96192	4.63015	4.96363	5.40184	-2.1982	0.01
P27472	YLR258W	GSY2	3.44925	0	0	3.34842	2.21082	1.70183	2.43555	0.01
P15454	YDR454C	GUK1	8.16652	4.55009	7.34682	4.26827	4.57824	4.7557	-2.15374	0.01
Q04344	YDL125C	HNT1	5.77512	0	4.10228	0	0	3.27705	-2.20012	0.01
Q12408	YDL046W	NPC2	3.63892	5.34239	5.59247	3.32103	4.3338	0	-2.30632	0.01
P12709	YBR196C	PGI1	9.79783	6.03501	8.27446	5.88984	5.33361	6.12457	-2.25309	0.01
P10363	YIR008C	PRI1	5.17545	2.0901	6.80094	7.19211	7.13132	6.94481	2.40058	0.01
P16120	YCR053W	THR4	7.23697	3.08305	6.84324	3.4155	3.06392	4.17782	-2.16868	0.01
P23542	YLR027C	AAT2	6.63287	6.45977	5.33344	3.39912	5.27417	3.5407	-2.0707	0.02
P38862	YHR171W	ATG7	0	5.97946	6.28908	6.47226	6.05884	6.75194	2.33817	0.02
Q02642	YPL037C	EGD1	7.80178	2.8829	1.9521	0	3.07171	3.38732	-2.05925	0.02
P00817	YBR011C	IPP1	9.08596	5.55656	8.23448	5.34247	5.35452	6.1526	-2.00913	0.02
P32599	YDR129C	SAC6	4.58347	2.13893	3.73168	0.458902	1.62759	2.08216	-2.09514	0.02
P23615	YGR116W	SPT6	7.43233	7.10943	6.69462	7.15509	5.80276	1.99579	-2.09425	0.02
P50107	YML004C	GLO1	2.99509	4.52837	4.63729	0	3.5447	2.66687	-1.98306	0.03
Q12223	YDL059C	RAD59	0	2.93407	3.77703	4.55852	4.71714	4.20776	2.25744	0.03
P35723	YKL065C	YET1	0	0	3.64079	2.84487	3.64965	4.00953	2.28775	0.03
P00890	YNR001C	CIT1	4.43711	0	3.50688	0	0.917944	1.19624	-1.94327	0.04
Q04178	YDR399W	HPT1	6.01064	4.60925	5.95397	3.75191	2.6482	4.33374	-1.94667	0.04
P27809	YDR483W	KRE2	0	3.83327	4.29747	5.48414	4.07959	5.00391	2.14563	0.04
P40078	YER126C	NSA2	0	4.77347	4.18683	5.30369	4.35442	5.80247	2.16676	0.04
P35178	YDR087C	RRP1	0	4.90978	5.49378	5.78154	5.55896	5.51066	2.1492	0.04
P41920	YDR002W	YRB1	8.7262	4.88345	8.02134	4.76077	5.21403	5.80311	-1.95102	0.04
Q05791	YLR215C	CDC123	1.29326	0	1.17738	2.638	3.27525	2.85845	2.10035	0.05
P32495	YDL208W	NHP2	4.37933	8.22986	8.39021	9.01986	9.13481	9.19224	2.11584	0.05
P47077	YJL010C	NOP9	0	2.20789	4.42572	4.3087	3.95814	4.60407	2.0791	0.05
P36068	YKL130C	SHE2	0	0	2.18219	2.86442	2.72783	2.79064	2.0669	0.05
P52923	YNR074C	AIF1	0	1.901	2.54547	3.36413	3.75442	3.23	1.96736	0.06
P06182	YAL039C	CYC3	0	7.63844	6.88487	7.725	6.5746	6.19853	1.99161	0.06
Q04439	YMR109W	MYO5	2.99232	0	0.377936	3.21703	2.6464	2.56346	1.97145	0.06
Q07623	YDL213C	NOP6	0	5.40625	4.53376	5.64291	4.58056	5.66639	1.98328	0.06
Q04740	YMR234W	RNH1	0	4.88642	4.9417	5.83092	4.86893	5.12362	1.99845	0.06
P89102	YDR166C	SEC5	0	0	0	0.859747	5.1841	0	2.01462	0.06
P35180	YGR082W	TOM20	0	0	2.43565	3.03715	2.6343	2.85001	2.0286	0.06
P42942	YGR210C	YGR210C	0	3.36505	5.0327	4.51352	4.78071	5.11148	2.00266	0.06
Q12118	YOR007C	SGT2	5.52178	2.59614	4.7236	2.41962	2.03255	2.80476	-1.86153	0.07
P38694	YHR039C	MSC7	0	0	9.37451	1.26625	0.909892	1.64472	-1.85122	0.08
P38009	YMR120C	ADE17	6.9547	4.32256	5.37263	3.87929	2.9993	4.31267	-1.81954	0.09
P53859	YNL232W	CSL4	3.63686	2.9933	3.09915	0	2.42519	1.84907	-1.81835	0.09
P38260	YBR101C	FES1	3.72237	0	2.73136	0	0	1.04565	-1.80269	0.09
Q02948	YPL120W	VPS30	10.3938	7.15775	9.54955	7.15431	7.4363	7.03484	-1.82523	0.09
P39683	YOR209C	NPT1	3.94206	0	4.0863	0.981805	0	1.68556	-1.787	0.1
P00560	YCR012W	PGK1	12.8382	9.66217	11.9141	9.5262	9.48327	10.0595	-1.78181	0.1
P25719	YML078W	CPR3	7.06288	0	6.44036	1.97909	2.49741	3.75218	-1.75818	0.11
P49166	YLR185W	RPL37A	3.15415	9.23272	9.0246	8.16198	9.62602	9.46368	1.94674	0.11
P20051	YLR420W	URA4	5.11028	2.53196	3.87959	1.37388	2.06205	2.88445	-1.73382	0.12
P38180	YBL081W	YBL081W	0	4.62225	4.43347	0	0	3.8809	-1.72494	0.12
P23301	YEL034W	HYP2	8.31071	10.9451	8.52079	8.26848	8.14265	10.4029	-1.71564	0.13
P46682	YGR261C	APL6	0	0	0.705252	1.13745	1.0632	4.22933	1.90824	0.15
P38333	YBR247C	ENP1	0	3.57459	4.35682	4.56389	4.33513	4.74664	1.90475	0.15
Q08647	YOR243C	PUS7	0	4.76974	4.98608	0	4.77873	0	-1.65903	0.15
P09440	YBR084W	MIS1	3.73263	6.28862	4.01519	6.06172	6.30289	7.35643	1.89486	0.16
P28707	YKL117W	SBA1	6.68396	4.39356	6.91818	4.34464	4.15541	4.58951	-1.63537	0.16
P39926	YMR183C	SSO2	2.54704	3.3232	0	0	0	4.12492	-1.63369	0.16
P47089	YJR014W	TMA22	4.49897	0	4.20843	1.69341	2.09615	0	-1.63928	0.16
P15891	YCR088W	ABP1	5.39943	4.24191	4.8249	3.04766	3.20987	3.40811	-1.6002	0.17
P27616	YAR015W	ADE1	6.46151	3.92134	5.99666	4.23148	3.40707	3.9107	-1.61009	0.17
P34244	YKL101W	HSL1	1.66486	2.10357	1.52209	0	0.503557	0	-1.59566	0.17
P09624	YFL018C	LPD1	4.27804	2.10982	3.61753	0.851247	1.73756	2.6109	-1.60189	0.17
P81449	YDR322C-A	TIM11	0	3.71013	4.49901	4.96813	4.57041	4.33002	1.88648	0.17
P40202	YMR038C	CCS1	7.12526	4.99866	6.92041	5.02859	4.88916	4.40976	-1.57227	0.18
P43123	YDL103C	QRI1	3.79512	2.34124	3.56816	0.948365	1.09816	2.89903	-1.58632	0.18
P16370	YIL021W	RPB3	0	6.63646	6.57715	6.4616	6.11778	6.26607	1.87728	0.18
Q03835	YDR098C	GRX3	3.38398	6.43032	3.62271	2.73225	3.99471	4.74491	-1.56233	0.19
P38845	YHR146W	CRP1	0	3.10878	2.71409	0	0	1.25671	-1.52205	0.2
P12754	YGR083C	GCD2	0	1.44814	3.58582	3.51549	3.3633	3.69472	1.84652	0.2
Q12363	YOR230W	WTM1	5.60185	3.34582	4.7041	3.32404	2.06908	3.71862	-1.51335	0.2
P38777	YHR049W	FSH1	3.35906	0	3.42036	0	0	2.3086	-1.49027	0.21
P32614	YEL047C	FRD1	4.20749	1.36801	3.08575	0.457612	1.94213	1.85637	-1.46838	0.22
P40037	YER057C	HMF1	7.21067	4.17783	6.59034	4.12549	5.01527	4.41822	-1.47329	0.22
P53723	YNR021W	YNR021W	1.91134	5.55787	6.26487	6.29158	6.11228	6.81333	1.8277	0.22
P14832	YDR155C	CPR1	11.0665	9.4939	10.6494	8.73354	9.0286	9.07782	-1.4566	0.23
P33759	YBR251W	MRPS5	0	1.25797	2.07249	2.41	3.27832	3.10824	1.82204	0.23
P38197	YBL036C	YBL036C	3.28429	1.75946	4.03868	1.49467	1.21981	2.01218	-1.45192	0.23
P47818	YLR220W	CCC1	0	1.90539	3.40896	3.10165	3.85276	3.73849	1.79285	0.25
P50108	YDR245W	MNN10	0	4.22362	4.23009	4.56755	4.49778	4.70801	1.7732	0.27
P38063	YBL068W	PRS4	0	4.89074	5.40107	5.37036	4.79934	5.45415	1.77734	0.27
P24276	YDR293C	SSD1	5.69223	5.75815	6.42348	5.80143	6.13431	11.2636	1.77516	0.27
P41318	YNL006W	LST8	0	0	1.39135	1.43388	2.50293	2.75378	1.76641	0.28
Q12517	YOL149W	DCP1	0	2.97253	4.14444	4.42813	3.99113	3.94635	1.74955	0.3
Q06698	YLR419W	YLR419W	1.65587	2.06065	7.33134	6.53001	6.63106	3.10205	1.73842	0.31
Q03921	YDR141C	DOP1	0	0	0.307558	0.301935	2.49052	2.68648	1.72379	0.32
Q12220	YLR129W	DIP2	2.3173	6.59518	6.1091	6.93234	6.7572	6.48277	1.71691	0.33
Q00764	YBR126C	TPS1	0	2.92967	2.84556	3.11361	3.31197	4.45435	1.70156	0.34
P21269-3	YER168C	CCA1	2.25163	3.42412	0	2.01642	0	2.61012	1.69401	0.35
P46956	YJL117W	PHO86	0	0	0	0	3.05547	2.01664	1.6907	0.35
P05626	YPL078C	ATP4	0	0	2.19087	2.41962	2.68439	2.13994	1.68436	0.36
P18239	YBL030C	PET9	7.90368	4.67308	5.89677	7.5623	7.76262	7.62849	1.67675	0.36
P0CX28	YHR141C	RPL42B	11.0326	7.17564	10.4248	10.9082	11.2584	10.5651	1.67785	0.36
P00431	YKR066C	CCP1	0	2.82935	4.40998	3.52776	4.29417	4.42946	1.67069	0.37
P03871	R0020C	REP1	0	3.53009	4.05983	4.05411	4.03452	4.52182	1.67351	0.37
P38833	YHR127W	YHR127W	2.15702	3.23962	4.41807	3.09394	0	2.44931	-1.42382	0.37
P38153	YBR288C	APM3	0	0	1.85666	1.37263	2.42323	3.05109	1.66343	0.38
P32791	YLR214W	FRE1	0	1.74375	1.93235	2.42171	2.77461	3.46551	1.66191	0.38
Q04867	YMR310C	YMR310C	0	4.30712	4.58239	4.63964	4.22839	4.98064	1.65305	0.39
P47143	YJR105W	ADO1	8.09507	6.23582	8.02016	5.79699	6.16508	6.16189	-1.40903	0.4
Q12034	YDR515W	SLF1	0	4.50984	5.16306	4.62433	4.90099	5.04381	1.63208	0.41
Q04371	YMR027W	YMR027W	4.01273	4.85007	3.37578	3.10151	1.89909	3.0289	-1.40302	0.41
P07262	YOR375C	GDH1	3.76232	6.23052	3.64099	4.1539	2.74401	4.97577	-1.39569	0.42
P38828	YHR121W	LSM12	0	3.48455	4.92496	3.28353	5.0574	4.90518	1.6122	0.42
P54999	YPR182W	SMX3	5.71181	5.79405	7.08532	7.8165	7.65157	7.9853	1.62073	0.42
P53538	YNL222W	SSU72	0	1.4126	2.78262	0	0	0	-1.39841	0.42
P53691	YLR216C	CPR6	6.47241	2.28174	5.51522	3.49081	2.42113	4.19194	-1.3885	0.44
P34162	YHR041C	SRB2	0	1.67981	2.60034	3.27272	2.69132	3.09781	1.5939	0.44
P38688	YPL210C	SRP72	1.61529	4.41961	5.25645	5.57297	4.61604	5.89826	1.59864	0.44
P38344	YBR267W	REI1	0	3.34201	3.37369	3.48829	3.87732	4.09999	1.5833	0.45
P38340	YBR261C	TAE1	0	2.62739	2.56492	2.86142	3.30845	3.73918	1.57225	0.46
P04051	YOR116C	RPO31	0	0.56445	2.6927	2.71135	2.4535	2.78759	1.5651	0.47
P35179	YDR086C	SSS1	0	0	6.55212	5.88517	5.34339	0	1.55881	0.47
P38626	YIL043C	CBR1	2.72955	4.54477	5.17289	5.10978	5.94851	6.05331	1.5548	0.48
P52920	YGL091C	NBP35	0	4.71264	4.87276	5.29732	4.45692	4.49894	1.55593	0.48
P32332	YKL120W	OAC1	0	1.1108	3.17233	1.95226	3.01281	3.94303	1.54166	0.49
P38910	YOR020C	HSP10	7.99468	2.57714	6.25066	4.07454	3.94349	4.73179	-1.35755	0.5
P00729	YMR297W	PRC1	0	4.77458	5.0187	4.98585	4.42021	4.97792	1.53023	0.5
P20449	YOR046C	DBP5	4.50857	1.39563	2.79449	1.39247	1.57649	1.66908	-1.35355	0.51
P69771	YKR035W-A	DID2	0	2.46695	4.84613	3.36813	4.49571	4.01943	1.5234	0.51
P32377	YNR043W	MVD1	4.36956	2.0344	4.17777	2.13975	1.6756	2.71176	-1.35154	0.51
Q03776	YDR235W	PRP42	2.45638	5.72163	6.26205	6.61235	5.85843	6.53613	1.52229	0.51
P48412	YGR072W	UPF3	0	2.25148	2.75635	3.25967	2.30615	3.93473	1.49757	0.53
P33307	YGL238W	CSE1	0	1.0675	2.29467	2.45067	2.22509	3.15171	1.48843	0.54
P43555	YFL048C	EMP47	0	0	2.4992	2.16441	2.0543	2.73902	1.48618	0.54
P20424	YPR088C	SRP54	0	1.34947	3.79582	3.31151	2.55623	3.73575	1.48607	0.54
P38875	YHR188C	GPI16	0	2.14564	2.19257	2.07666	3.28433	3.38979	1.47085	0.56
P43639	YGL019W	CKB1	0	5.61514	5.61369	5.32609	4.72141	5.56826	1.46231	0.57
P36048	YKL173W	SNU114	0	3.47747	3.74742	4.0317	3.75998	3.80818	1.45832	0.57
Q12314	YOR021C	SFM1	3.1708	1.4803	4.10775	1.08892	2.0597	1.68115	-1.30969	0.6
P13298	YML106W	URA5	4.41055	7.56138	3.76745	4.49976	4.80246	6.30924	-1.30844	0.6
P43582	YFL010C	WWM1	0	4.54771	4.55864	0	3.53878	2.4286	-1.04632	0.6
P24031	YBR092C	PHO3	1.03689	0	1.96372	2.43452	2.52848	1.95425	-1.30555	0.61
P38891	YHR208W	BAT1	5.35243	3.83562	5.45431	2.57651	3.38097	4.7925	-1.29746	0.62
P40040	YER063W	THO1	0	4.14627	4.77356	0	2.17277	2.89888	-1.28273	0.65
P17536	YNL079C	TPM1	2.97168	1.3951	3.40353	1.83618	0	2.08144	-1.28423	0.65
Q08977	YPL260W	YPL260W	1.64721	0.880659	1.30533	0	0	0	-1.27773	0.66
P38879	YHR193C	EGD2	9.82301	7.19776	8.9852	7.55361	7.28567	7.35521	-1.27049	0.68
P45976	YJR093C	FIP1	3.46473	5.77031	5.87096	4.39824	3.54059	3.36698	-1.26673	0.69
P07806-2	YGR094W	VAS1	3.87254	5.37826	2.68369	2.36153	2.609	4.57867	-1.26585	0.69
Q05123	YMR033W	ARP9	3.26349	2.6088	2.27538	2.46418	0	1.90613	-1.25912	0.7
P02829	YPL240C	HSP82	4.08091	1.26413	3.16989	1.69252	1.25125	1.7975	-1.25789	0.7
P40012	YER014W	HEM14	0	1.41206	2.34698	0	0	0	-1.25302	0.71
P36022	YKR054C	DYN1	3.01067	0.795013	1.2117	0.174917	0	1.13548	-1.23566	0.75
P20081	YNL135C	FPR1	8.65512	7.64431	8.06155	7.00808	7.16494	6.48887	-1.23303	0.75
Q12000	YOR091W	TMA46	2.12951	2.10394	2.17118	0	0.869521	1.83631	-1.23294	0.75
P32471	YAL003W	EFB1	8.83366	8.34824	9.17665	7.20878	7.46541	7.98957	-1.2316	0.76
P38715	YHR104W	GRE3	4.36051	2.50128	2.55629	1.79297	0.840223	3.09382	-1.23036	0.76
P17967	YCL043C	PDI1	6.79167	4.29906	6.4063	4.75504	4.13608	4.91275	-1.23106	0.76
Q12178	YPR062W	FCY1	7.70455	6.69952	7.7871	6.21283	6.11836	6.19069	-1.2231	0.77
P15019	YLR354C	TAL1	5.84728	7.94269	5.01055	5.20955	5.29475	7.0685	-1.22338	0.77
P48836	YHR039C-A	VMA10	7.67611	5.71702	6.78938	4.72648	5.31759	6.46624	-1.22407	0.77
Q03497	YHL007C	STE20	2.70295	0	1.02956	0	0	0.63635	-1.03206	0.79
P21954	YDL066W	IDP1	6.32439	3.42987	4.63606	3.30467	3.40782	4.06185	-1.20532	0.81
P38827	YHR119W	SET1	2.8541	0.538519	1.07584	0.510117	0	0.342792	-1.20518	0.81
P20095	YNR011C	PRP2	2.30177	3.34114	2.80304	1.97752	2.86312	0	-1.20177	0.82
P33201	YKL009W	MRT4	5.86842	4.1207	4.76755	2.55711	4.12969	4.56171	-1.16939	0.88
P10081	YKR059W	TIF1	10.4932	9.31301	9.77301	8.7932	8.32539	8.93949	-1.17373	0.88
Q03862	YDR101C	ARX1	2.97847	2.30199	3.50923	1.17476	1.20419	2.91801	-1.16424	0.89
P05748	YLR029C	RPL15A	12.6104	14.4454	14.6635	15.3577	15.4541	15.2537	1.44873	0.89
P35691	YKL056C	TMA19	11.73	11.3174	12.307	10.7128	10.6613	10.4854	-1.16498	0.89
P00925	YHR174W	ENO2	13.709	11.1149	12.9606	11.0427	11.3346	11.9245	-1.16088	0.9
P13188	YOR168W	GLN4	3.72641	3.26991	4.05714	2.72888	1.79889	3.03775	-1.16265	0.9
P21147	YGL055W	OLE1	0	3.14653	4.45315	4.27325	3.85702	3.80992	1.44684	0.9
P25298	YMR061W	RNA14	2.15986	5.31321	3.1715	2.67676	2.29221	2.19574	-1.15996	0.9
P23254	YPR074C	TKL1	8.24616	6.30557	7.34484	6.05074	5.98776	6.36583	-1.16408	0.9
P00924	YGR254W	ENO1	8.28981	5.88222	6.93419	5.86953	5.48196	6.68381	-1.02364	0.91
P41338	YPL028W	ERG10	7.38763	5.64052	6.49444	5.54976	5.28305	5.22239	-1.1558	0.91
P27476	YGR159C	NSR1	8.03292	9.07449	8.40481	7.84476	6.81427	7.408	-1.1484	0.93
Q04947	YDR233C	RTN1	5.04617	0	2.74238	0	2.10537	2.24332	-1.14662	0.93
Q05027	YMR236W	TAF9	4.58376	0	2.66508	1.93532	0	1.89402	-1.13983	0.94
P38074	YBR034C	HMT1	3.82302	2.52901	3.93548	3.82478	3.05534	0	-1.1358	0.95
P46962	YJL006C	CTK2	0	1.22074	2.07143	2.61702	2.47134	2.52002	1.43874	0.96
P38985	YDL092W	SRP14	0	3.04783	4.20673	3.98614	3.93377	3.64922	1.43819	0.97
Q00402	YDR150W	NUM1	1.70571	1.70576	2.5276	0	0.896969	1.67448	-1.12254	0.98
Q05911	YLR359W	ADE13	5.98907	5.05827	6.1446	4.46064	4.35236	5.02263	-1.11877	0.99
Q03778	YDR236C	FMN1	0	3.05853	3.5151	3.19462	3.77535	3.90176	1.4327	1
P37291	YLR058C	SHM2	8.98882	7.95526	8.51617	7.04772	7.15639	7.92552	-1.1102	1.01
Q03558	YHR179W	OYE2	6.63302	8.66363	6.08668	6.28857	6.46544	7.93454	-1.09927	1.03
Q06245	YLR166C	SEC10	0	0	0	0	0.722688	3.5511	1.4246	1.06
P00950	YKL152C	GPM1	10.2495	7.2785	9.50125	7.95622	7.60242	8.43868	-1.01065	1.09
P32561	YNL330C	RPD3	0	1.00394	2.88239	2.81404	2.6545	2.67974	1.42065	1.09
P38075	YBR035C	PDX3	0	2.05264	3.5786	0	0	2.44147	-1.06326	1.1
P34221	YBL056W	PTC3	1.86926	0	2.93126	2.80336	2.79938	3.45566	1.41929	1.1
P07274	YOR122C	PFY1	7.01585	5.07935	6.75717	4.92575	5.46628	5.28605	-1.05809	1.11
Q05905	YLR301W	HRI1	6.45804	4.72284	5.62535	4.51076	3.96036	5.17689	-1.05274	1.12
P38912	YMR260C	TIF11	7.84634	7.71473	9.55259	7.41662	7.24968	7.28567	-1.0539	1.12
P41543	YJL002C	OST1	1.85635	5.70014	6.1727	6.05509	5.56786	6.34182	1.41186	1.15
P05986	YKL166C	TPK3	0	1.54803	2.63307	3.23059	2.58258	2.59433	1.4088	1.17
P47044	YJL055W	YJL055W	0	3.45137	4.204	3.64595	3.21082	5.00719	1.40286	1.21
P39954	YER043C	SAH1	9.43299	7.61438	8.48142	7.51949	7.22958	7.78483	-0.998294	1.25
P12611	YOR043W	WHI2	0	0	1.75099	2.02521	1.58404	2.32131	1.39319	1.28
P46680	YMR092C	AIP1	2.09308	0	0.886216	0	0	0	-0.993097	1.32
P20049	YBR166C	TYR1	0	1.76157	3.82061	2.32067	3.51323	3.89525	1.38232	1.36
P12688	YKL126W	YPK1	1.62661	3.9063	5.09423	4.90214	4.76958	5.10045	1.38167	1.36
Q05567	YDR294C	DPL1	1.22642	1.12171	2.34567	2.97968	2.75963	3.08826	1.37792	1.39
P12962	YOR276W	CAF20	0	6.33324	6.48916	5.10467	6.06276	5.76435	1.36979	1.45
Q05775	YLR192C	HCR1	5.16737	3.53874	5.50179	3.60252	3.32969	4.32446	-0.983742	1.45
P32502	YLR291C	GCD7	2.95621	3.29022	4.2783	4.92299	4.48301	5.21517	1.36548	1.48
P34730	YDR099W	BMH2	6.61876	5.5045	6.16745	5.26831	4.7243	5.36139	-0.978904	1.52
Q02256	YIR026C	YVH1	0	1.41088	2.0556	3.45004	1.91226	2.17617	1.35733	1.53
Q99369	YOR280C	FSH3	0	0	3.54605	2.762	1.77187	3.07209	1.3533	1.56
P16451	YGR193C	PDX1	2.94193	0	1.27627	0	0	1.29669	-0.973837	1.59
P13586	YGL167C	PMR1	0	0	1.86003	1.71	2.10478	2.07599	1.34358	1.63
P31373	YAL012W	CYS3	7.0867	4.87569	6.183	4.76801	4.82313	5.64715	-0.969035	1.65
P38323	YBR227C	MCX1	0	2.873	3.45414	3.74832	3.04443	3.54591	1.33717	1.68
Q99321	YOR163W	DDP1	0	1.88445	3.14904	2.39507	4.27452	2.36358	1.33323	1.7
P02294	YBL002W	HTB2	7.21032	4.50417	7.54926	8.36255	8.03149	7.56547	1.32848	1.74
P32629	YEL036C	ANP1	0	4.51502	4.38877	4.23712	4.15158	4.49082	1.32525	1.76
P32628	YEL037C	RAD23	0	1.58877	3.7746	1.05174	0	1.43246	-0.95972	1.78
Q99181	YOR319W	HSH49	0	4.12849	3.91796	3.9813	4.10569	3.92382	1.32145	1.79
Q12117	YDR033W	MRH1	3.87183	4.21811	6.18414	5.38949	5.97783	6.85036	1.31453	1.84
Q02260	YGR074W	SMD1	5.05262	3.38114	4.2048	6.65554	3.86549	6.03592	1.30613	1.89
Q06218	YLR276C	DBP9	0	3.98237	4.50159	4.2185	3.98864	4.19264	1.30527	1.9
Q12068	YOL151W	GRE2	4.02939	3.41649	4.08144	5.18168	5.48464	4.77832	1.30577	1.9
P38011	YMR116C	ASC1	10.1513	9.129	10.1741	8.62388	8.53599	9.45292	-0.947185	1.95
P39111	YGR020C	VMA7	4.05423	0	5.28861	4.16902	4.89527	4.15687	1.29277	1.99
P16603	YHR042W	NCP1	1.89795	0	3.48745	2.83351	2.9573	3.45836	1.28792	2.02
P39007	YGL022W	STT3	2.16646	0.492464	2.9939	2.84241	3.16088	3.51465	1.28838	2.02
P39966	YER089C	PTC2	0	2.76942	3.22432	2.85125	2.82721	4.16541	1.28338	2.05
Q04660	YMR049C	ERB1	1.36962	6.69005	6.23106	6.14517	5.87701	6.10834	1.27993	2.08
P47112	YJR046W	TAH11	1.43542	0	1.37076	0	0	0	-0.93539	2.11
P38720	YHR183W	GND1	5.85995	8.22955	5.574	5.82074	6.23503	6.90353	-0.930456	2.17
P40007	YER002W	NOP16	0	4.47464	4.62212	3.85535	4.7306	4.29322	1.2608	2.21
Q03280	YDR457W	TOM1	0	0	4.2624	3.65069	0.111745	4.28076	1.26027	2.22
P32794	YLR397C	AFG2	0	3.1435	3.54269	3.64595	3.21399	3.60331	1.25902	2.23
Q07478	YDL084W	SUB2	8.77287	6.95938	7.74287	7.00909	6.53405	7.1542	-0.925924	2.24
P14540	YKL060C	FBA1	13.8721	13.1726	13.2823	12.3873	12.5866	12.5805	-0.924217	2.26
Q02354	YDR449C	UTP6	0.863	3.90857	3.97773	4.23565	3.97104	4.30093	1.25277	2.27
P33327	YDL215C	GDH2	0	0.552529	2.51447	2.05145	2.43529	2.32336	1.2477	2.31
P32891	YDL174C	DLD1	0	1.22764	2.89369	3.35293	1.90482	2.58099	1.23913	2.37
P49090	YGR124W	ASN2	5.43773	4.34265	5.41058	3.82178	4.19305	4.43345	-0.91423	2.39
Q08287	YOL144W	NOP8	0	3.4771	4.28983	3.73254	3.62385	4.10757	1.23234	2.41
P0CX83	YBL027W	RPL19B	11.7823	9.30254	9.72203	10.5379	11.0776	10.7031	1.22337	2.48
P38251	YBR087W	RFC5	0	3.07945	3.24587	2.27398	3.41492	4.24847	1.20401	2.61
Q07844	YLL034C	RIX7	0	2.54042	3.58499	2.7685	3.28857	3.6622	1.19795	2.66
Q06408	YDR380W	ARO10	0	0.806898	1.23375	2.07999	1.65876	1.8769	1.19167	2.7
P26784	YIL133C	RPL16A	9.11151	9.66592	10.5905	10.7232	10.9872	11.2231	1.18852	2.72
P34167	YPR163C	TIF3	6.28375	6.91085	6.73778	5.15946	5.62348	6.48147	-0.889327	2.73
Q05506	YDR341C	YDR341C	6.01634	7.18416	5.68907	5.60746	5.269	6.68773	-0.889384	2.73
P61830	YBR010W	HHT1	7.09311	8.76645	9.19047	9.63684	9.47473	9.49273	1.18475	2.75
P36009	YKL078W	DHR2	0	2.07525	2.53169	2.93746	2.60888	2.61063	1.18334	2.76
P40339	YOL094C	RFC4	0	2.34318	3.26313	2.64395	2.69827	3.80717	1.18103	2.78
Q02199	YGL172W	NUP49	0	1.60826	1.95547	0	3.32466	3.7773	1.17941	2.79
P25045	YMR296C	LCB1	0	0	2.47019	1.30763	1.78567	2.90744	1.17685	2.8
P40212	YMR142C	RPL13B	10.8736	8.88231	9.7785	10.8612	10.3321	9.87598	1.17674	2.81
P38288	YBR162C	TOS1	0	6.36479	6.08698	5.1376	5.16258	5.67184	1.17342	2.83
P20447	YGL078C	DBP3	0	2.47997	3.90047	3.57277	2.97268	3.34853	1.17118	2.84
P06242	YDL108W	KIN28	0	2.79984	3.15832	2.87514	3.2948	3.29675	1.16951	2.86
P47018	YJL123C	MTC1	3.615	2.78411	3.24511	2.7518	1.45769	2.79744	-0.879095	2.87
P00937	YKL211C	TRP3	1.85576	3.39785	4.25504	4.31691	3.85125	4.84285	1.16746	2.87
P31116	YJR139C	HOM6	7.92502	5.89746	7.39288	6.07533	5.5066	7.00401	-0.876476	2.91
P40523	YIL055C	YIL055C	0	1.41383	1.72607	1.38871	2.56907	2.66631	1.1614	2.91
P38791	YHR068W	DYS1	4.38813	3.35549	5.03287	3.10754	3.20567	3.83706	-0.875407	2.92
Q03973	YDR174W	HMO1	3.12009	2.92777	4.38664	3.02591	2.16866	2.61589	-0.874682	2.93
P36018	YKR014C	YPT52	4.91792	4.17466	5.97047	6.21386	6.16169	6.16394	1.15881	2.93
P29469	YBL023C	MCM2	0	0	1.58785	1.3052	1.19155	2.56327	1.15739	2.94
P39998	YEL015W	EDC3	0	3.79621	4.5456	3.98569	3.88959	3.93435	1.15594	2.95
P32568	YDR011W	SNQ2	3.53056	3.87655	3.72616	1.2271	2.23797	4.1995	1.15623	2.95
P32468	YHR107C	CDC12	4.30622	3.15281	4.08164	2.65774	2.69765	3.57447	-0.870269	2.99
P28789	YDL205C	HEM3	0	3.01735	3.54855	0	2.22074	1.73472	-0.870146	2.99
P36160	YKR081C	RPF2	3.81042	4.84013	3.33213	5.2863	5.10352	5.04431	1.15048	2.99
P15424	YDR194C	MSS116	0	2.88367	3.36583	3.22304	2.84192	3.6325	1.14932	3
Q04080	YDR434W	GPI17	0	0	0	1.70368	0	1.73305	1.14558	3.03
P06704	YOR257W	CDC31	5.85578	7.78738	8.03296	8.4389	8.54048	8.12578	1.14302	3.04
P40348	YJR068W	RFC2	2.94832	2.82016	4.04611	4.01427	4.51121	4.6981	1.13633	3.09
P40157	YNL212W	VID27	0	0.857648	1.58517	2.20803	1.21013	2.43281	1.13605	3.09
P08524	YJL167W	ERG20	6.98694	4.97267	6.35236	5.06471	4.95698	5.70513	-0.861715	3.11
Q07938	YLR017W	MEU1	5.87079	4.75126	5.64221	4.37415	4.46033	4.85776	-0.857339	3.17
Q12099	YDR021W	FAL1	0	0	1.15713	1.5916	1.64103	1.2971	1.1242	3.18
P53927	YNL110C	NOP15	5.27498	6.08675	3.62113	6.46661	6.32759	5.55641	1.12258	3.19
P40970	YDR062W	LCB2	0	1.43174	2.5216	1.85593	1.63404	3.82679	1.12114	3.2
P38523	YOR232W	MGE1	0	0	2.52465	1.59363	2.12614	2.16619	1.12044	3.2
P27692	YML010W	SPT5	5.00803	5.32961	5.61142	3.93154	3.90421	5.56029	-0.851008	3.25
Q02648	YPL030W	TRM44	0	2.33286	3.2307	3.30336	2.51295	3.0893	1.11402	3.25
P25296	YKL190W	CNB1	3.9173	3.77908	5.96723	5.37592	5.32059	6.27913	1.10401	3.32
P25342	YCR002C	CDC10	0	1.95004	1.13708	2.13257	2.05053	2.21157	1.10252	3.33
P29496	YLR274W	MCM5	0	0.755827	1.76693	2.2976	1.26913	2.25406	1.09935	3.35
P05739	YLR448W	RPL6B	11.0278	10.9805	10.3691	9.77915	9.61343	10.4539	-0.843661	3.35
P39015	YLR150W	STM1	9.98863	10.5421	10.2263	9.21094	9.62068	9.39312	-0.844126	3.35
Q06709	YLR387C	REH1	3.90077	4.61398	4.37797	4.06988	3.59486	2.7005	-0.842496	3.37
P53879	YNL180C	RHO5	0	4.39751	4.84197	3.94385	4.39844	4.18584	1.09622	3.37
P25303	YMR214W	SCJ1	1.87846	3.80429	3.75623	4.64546	3.86255	4.21784	1.09562	3.38
P36525	YMR193W	MRPL24	0	2.59921	2.16896	3.02374	2.83328	2.19392	1.09426	3.39
P53941	YNL075W	IMP4	0	2.19235	2.20167	3.07722	2.25193	2.33731	1.09081	3.41
P32904	YHR147C	MRPL6	0	3.36835	4.2835	3.72302	3.23457	3.96446	1.09006	3.42
P40513	YIL070C	MAM33	0	3.27039	3.20222	3.05768	3.26705	3.41192	1.08801	3.43
Q12154	YDL100C	GET3	5.86925	5.68406	6.95146	7.46207	6.93762	7.3662	1.08704	3.44
P38788	YHR064C	SSZ1	8.09258	6.68137	7.01121	6.3207	6.20035	6.75238	-0.837243	3.44
P06102	YIL038C	NOT3	3.09361	0	0.698002	0	0.744645	0.541151	-0.83527	3.47
P40204	YFL017W-A	SMX2	8.01483	8.48411	7.68296	6.91326	7.86009	6.9038	-0.834917	3.47
P40545	YIL020C	HIS6	2.44714	4.33778	6.03279	5.33229	4.91934	5.80649	1.08013	3.49
P32337	YMR308C	PSE1	0	1.03801	2.72402	1.95253	2.24942	2.79469	1.0782	3.5
P25635	YCR057C	PWP2	3.59402	7.33627	6.99233	7.40801	6.63369	7.11063	1.07657	3.51
P40991	YNL061W	NOP2	4.29821	5.00111	7.89618	7.51241	4.95768	7.95209	1.07556	3.52
P53598	YOR142W	LSC1	3.48271	1.68105	4.10807	1.77097	2.79154	2.21743	-0.83063	3.53
P38820	YHR111W	UBA4	0	0	3.14115	2.67029	1.13912	2.54884	1.07237	3.54
P39078	YDL143W	CCT4	14.6171	13.8901	12.2034	13.2286	12.6428	12.351	-0.829385	3.55
Q12449	YDR214W	AHA1	7.00881	5.86903	6.50642	5.44816	5.45317	5.99741	-0.828508	3.56
P22936	YKL114C	APN1	0	2.85448	4.36898	2.95223	3.05979	4.42042	1.06966	3.56
P42935	YGR200C	ELP2	0	2.70808	3.0832	2.54222	2.66821	3.77902	1.06606	3.58
P10614	YHR007C	ERG11	0	1.27149	3.63099	2.50617	2.74779	2.84662	1.06604	3.59
P38697	YHR216W	IMD2	3.33254	4.25795	0	4.28084	4.31074	4.36548	1.06504	3.59
Q12466	YOR086C	TCB1	1.77903	0	1.77907	0.74008	3.71218	1.28436	1.05595	3.66
P32787	YJR144W	MGM101	3.19902	5.08395	6.2526	6.04576	5.421	6.22754	1.05291	3.68
P17695	YDR513W	GRX2	2.72116	2.76593	4.20302	4.99482	3.72777	4.12286	1.05178	3.69
P53043	YGR123C	PPT1	0	2.27898	2.90506	1.63907	1.08812	0	-0.818949	3.69
Q12476	YDL175C	AIR2	0	4.65338	4.56711	3.96517	4.01768	4.38063	1.04766	3.71
P39004	YDR342C	HXT7	4.52634	4.26422	4.88392	2.94733	2.86451	4.72075	1.04729	3.72
Q08726	YOR262W	GPN2	0	3.02384	2.12858	3.39577	2.95879	1.93311	1.04508	3.73
Q12024	YOR272W	YTM1	0	3.22384	1.36026	3.18739	2.18575	2.3459	1.04498	3.73
P0CX30	YPR132W	RPS23B	11.2438	9.15972	10.6996	10.8641	11.4595	10.5746	1.04448	3.74
P38759	YHR012W	VPS29	0	4.95787	4.40198	4.62374	3.3408	4.52833	1.04434	3.74
P02406	YGL103W	RPL28	10.3784	11.061	11.5539	11.9934	11.7847	12.336	1.04027	3.77
P38805	YHR088W	RPF1	2.457	5.19947	5.55581	5.48507	5.90841	4.92458	1.03525	3.8
P04076	YHR018C	ARG4	2.34231	1.71075	3.15173	3.30515	2.39038	4.61112	1.03395	3.81
P33204	YKL013C	ARC19	5.24822	2.18553	5.512	5.47622	4.99413	5.57078	1.03179	3.83
P41058	YDL061C	RPS29B	5.56515	10.8481	11.1668	9.16979	10.7885	10.7127	1.03031	3.84
P52286	YDR328C	SKP1	0	5.21222	5.10049	4.29691	4.51957	4.57527	1.02635	3.86
P49334	YNL131W	TOM22	5.02573	0	4.02711	3.27758	5.54434	3.309	1.02603	3.87
P38631	YLR342W	FKS1	4.60931	1.34403	2.34704	3.00976	3.30578	4.16128	1.02417	3.88
Q12166	YOR108W	LEU9	0	2.36128	2.65576	2.71063	2.22796	3.14996	1.02384	3.88
P10591	YAL005C	SSA1	7.85137	6.87751	7.07964	6.68653	6.03834	6.66892	-0.80491	3.88
P54885	YOR323C	PRO2	5.12369	4.48531	5.17858	4.09689	4.28409	3.99562	-0.803662	3.9
P53261	YGR103W	NOP7	3.87538	5.15654	5.79782	6.11786	5.60204	6.16719	1.01911	3.92
P06105	YJL080C	SCP160	8.44985	8.45019	8.26056	7.03457	7.41509	8.30633	-0.801535	3.93
P25655	YCR093W	CDC39	0.708252	2.46256	2.98805	2.86061	2.90389	3.43411	1.01325	3.96
P38248	YBR078W	ECM33	6.86532	4.84704	5.57869	5.18702	4.90608	4.80456	-0.797796	3.98
P24280	YMR079W	SEC14	4.65064	6.0394	3.72575	3.56905	4.08849	4.93499	-0.79732	3.98
P38786	YHR062C	RPP1	0	2.83941	2.91634	2.46791	3.20897	3.10234	1.00783	3.99
P13663	YDR158W	HOM2	7.09469	5.19978	5.9863	4.84244	5.26382	5.78698	-0.795849	4
P14741	YKR026C	GCN3	0	2.88954	3.53951	2.04639	3.91971	3.47666	1.00457	4.02
Q05900	YLR298C	YHC1	3.23799	6.4008	6.70172	6.63731	6.31702	6.39782	1.00388	4.02
O14467	YOR298C-A	MBF1	8.5243	8.31808	8.65482	7.31372	7.8451	7.9579	-0.793494	4.03
P40032	YER049W	TPA1	1.76837	3.01231	4.75267	3.87001	4.08006	4.59204	1.00292	4.03
Q04013	YMR241W	YHM2	5.48212	6.01814	7.09272	7.05213	7.26052	7.28821	1.00262	4.03
P47031	YJL082W	IML2	3.66277	0	0.733776	2.82181	3.30221	1.27703	1.0015	4.04
Q06543	YLR243W	GPN3	0	1.93781	1.51175	1.23257	3.28727	1.91447	0.994914	4.09
Q04175	YDR395W	SXM1	2.208	3.01237	3.7747	3.77843	3.68071	4.52098	0.995017	4.09
P47047	YJL050W	MTR4	1.70481	3.81063	4.05891	4.1657	4.07147	4.31672	0.993181	4.1
Q07807	YLL013C	PUF3	3.32389	6.54729	5.98867	6.16953	5.84372	6.827	0.993464	4.1
P31755	YGL038C	OCH1	0	0	0	0	2.05997	0.911431	0.990465	4.12
P46985	YJL183W	MNN11	2.74298	2.82265	3.99378	4.9709	3.71873	3.82468	0.984969	4.16
P38625	YMR217W	GUA1	7.30575	6.29876	7.309	5.91154	5.9945	6.65649	-0.78366	4.17
Q04432	YDR533C	HSP31	3.80706	5.26675	6.57601	6.37615	6.45157	5.76908	0.982328	4.17
Q06142	YLR347C	KAP95	2.29965	3.26938	4.89302	4.26337	4.25258	4.85929	0.971063	4.25
P14126	YOR063W	RPL3	11.0842	12.473	12.6674	13.1009	13.2155	12.82	0.970642	4.26
P53632	YOL115W	PAP2	3.49845	4.87564	5.20204	5.66201	5.32666	5.48618	0.96624	4.29
P39986	YEL031W	SPF1	2.4211	3.74317	4.72276	4.35381	4.35454	5.075	0.96544	4.29
P32381	YDL029W	ARP2	4.80381	3.95962	4.32025	4.38587	4.2748	2.10123	-0.773926	4.3
P39016	YGL178W	MPT5	0	2.97418	2.78758	2.87651	2.61612	3.16411	0.964992	4.3
P40961	YGR132C	PHB1	3.57965	0	3.20164	3.09677	3.17783	3.40136	0.964888	4.3
P07213	YNL121C	TOM70	2.61183	2.88535	4.36386	3.9132	4.09432	4.7453	0.963925	4.3
P09620	YGL203C	KEX1	0	2.99551	2.93911	3.04545	2.73482	3.04115	0.962272	4.32
Q01662	YLR244C	MAP1	5.08574	6.54949	6.69639	6.79196	6.92268	7.4931	0.958704	4.34
P33750	YLL011W	SOF1	0	3.90751	3.30992	3.57549	2.68715	3.83077	0.958663	4.34
P38765	YHR029C	YHI9	0	2.34165	2.72296	2.59749	2.33549	3.00716	0.958511	4.34
P0CX50	YNL301C	RPL18B	13.1845	11.5237	11.6059	12.627	12.6759	12.4883	0.956471	4.36
P24279	YEL032W	MCM3	0	0.400566	1.8679	1.66721	1.43691	2.02947	0.955038	4.37
P54791	YPR162C	ORC4	0	2.86004	3.01881	2.26248	2.85029	3.62474	0.952889	4.38
Q08971	YPL225W	YPL225W	6.96073	5.1998	7.11712	5.66839	5.43273	5.8734	-0.76771	4.38
P40018	YER029C	SMB1	7.20724	7.90951	8.00962	9.04183	8.56483	8.37361	0.951296	4.39
Q08208	YOL041C	NOP12	0.746044	4.18582	3.99999	3.93959	3.42674	4.41575	0.950076	4.4
P25293	YKR048C	NAP1	4.22395	3.36168	4.2053	2.63098	3.24433	3.63055	-0.761691	4.47
P04807	YGL253W	HXK2	9.12549	8.20011	8.79283	7.71505	7.78351	8.34855	-0.757103	4.53
P19882	YLR259C	HSP60	9.05447	7.6611	7.92702	7.46911	7.3941	7.51184	-0.755848	4.55
Q08924	YPL183C	RTT10	2.587	0.507471	0.959776	0.583828	0.741045	0.464349	-0.755008	4.56
Q04781	YMR247C	RKR1	3.07356	0.164406	1.78059	0.182818	0.880997	1.70415	-0.750199	4.62
P15625	YFL022C	FRS2	5.89103	5.20831	5.68175	4.45237	4.50914	5.58228	-0.745767	4.68
Q06706	YLR384C	IKI3	2.5711	2.57844	2.57349	1.81242	1.54398	2.12863	-0.745998	4.68
P40531	YIL041W	GVP36	4.8264	4.26788	5.42444	3.96479	3.76247	4.56077	-0.743564	4.71
P06101	YDR168W	CDC37	0	1.14158	2.41149	0	0	1.33076	-0.74077	4.75
P27929	YNL137C	NAM9	5.37584	0	1.77516	1.76479	1.19853	1.97879	-0.736297	4.81
P32832	YMR091C	NPL6	3.12876	1.98153	2.72229	1.58735	1.63916	2.4048	-0.733756	4.85
Q99383	YOL123W	HRP1	9.50023	9.74724	9.54673	8.46808	8.62592	9.51428	-0.728641	4.92
P39522	YJR016C	ILV3	4.38066	3.09295	4.22103	2.69352	2.87697	3.95558	-0.722854	4.99
P34217	YBL051C	PIN4	3.78484	4.68512	4.17514	2.98846	3.80409	3.68332	-0.723073	4.99
P38858	YHR163W	SOL3	5.68753	5.23776	5.78537	4.95717	4.89271	4.69564	-0.721711	5.01
Q3E754	YJL136C	RPS21B	11.873	11.5713	12.3431	11.2187	11.3308	11.0961	-0.713923	5.11
P32860	YKL040C	NFU1	3.88541	2.01494	4.46138	2.22432	2.16542	3.83832	-0.711222	5.15
P38205	YBL024W	NCL1	3.94138	4.20577	4.47307	2.94513	3.44475	4.10177	-0.709524	5.17
P40159	YNL208W	YNL208W	5.71327	0	4.98309	1.01087	4.13857	3.42685	-0.706687	5.21
P29311	YER177W	BMH1	9.64716	8.80032	9.52971	8.73368	8.3138	8.81766	-0.704017	5.25
P26637	YPL160W	CDC60	5.92133	6.7682	5.65617	5.21737	5.46669	6.28844	-0.702473	5.27
P29509	YDR353W	TRR1	6.61253	8.86184	6.31695	6.70048	7.26501	7.50166	-0.70081	5.29
P22146	YMR307W	GAS1	6.71023	6.11176	6.6326	5.75985	5.77532	5.82446	-0.698318	5.33
Q04225	YMR131C	RRB1	4.3879	4.43664	5.39752	4.16258	3.75918	4.23138	-0.689638	5.44
P46669	YOR340C	RPA43	5.09065	4.17434	5.53479	4.13377	4.00451	4.5948	-0.688901	5.45
P40075	YER120W	SCS2	7.33186	3.45965	6.25726	5.04528	4.76944	5.17612	-0.685974	5.49
P32527	YGR285C	ZUO1	5.85062	3.2938	5.32	4.39807	3.24838	4.7597	-0.686085	5.49
P14907	YJL041W	NSP1	0	2.21057	2.47174	0	1.19423	1.44944	-0.679545	5.58
P15624	YLR060W	FRS1	6.3672	5.22843	5.6214	5.26387	4.42148	5.51849	-0.67106	5.7
P32771	YDL168W	SFA1	4.42825	2.34012	4.35029	1.63312	4.02507	3.46216	-0.666099	5.76
P22141	YER012W	PRE1	6.67977	4.06456	4.80941	3.52745	5.24202	4.78749	-0.665595	5.77
Q12377	YDL097C	RPN6	2.97238	1.28456	2.66521	1.81355	1.28183	1.83227	-0.664836	5.78
P46673	YJR042W	NUP85	1.37487	2.33665	1.93023	0.757715	0.995281	1.8996	-0.663051	5.81
P14127	YDR447C	RPS17B	11.7663	11.9411	12.1208	11.3243	11.2029	12.2172	-0.661894	5.82
P46672	YGL105W	ARC1	6.92602	6.79696	6.79917	5.73097	6.00708	6.81643	-0.655891	5.9
P33330	YOR184W	SER1	4.7638	4.90823	5.34771	4.41634	4.18772	4.45612	-0.653189	5.94
P31688	YDR074W	TPS2	2.06263	1.49649	2.72948	2.7803	2.72415	3.63095	0.948934	6.06
P17555	YNL138W	SRV2	2.71948	0	2.95067	1.31977	0.836245	1.58643	-0.642566	6.08
P10080	YHL034C	SBP1	12.171	12.4722	11.6213	11.4558	10.6822	12.2035	-0.640965	6.11
P38239	YBR062C	YBR062C	0	4.82861	4.76438	3.63038	4.46683	4.33848	0.947568	6.11
P53111	YGL157W	ARI1	0	0	2.30551	1.68971	1.72941	1.71914	0.944247	6.24
P32496	YFR052W	RPN12	3.22611	4.76451	5.3397	5.36368	5.28965	5.50469	0.942568	6.31
P32476	YGR175C	ERG1	2.58503	2.18792	2.72372	1.42807	1.6577	2.54319	-0.622574	6.36
P53297	YGR178C	PBP1	2.44307	4.18667	4.24369	1.92005	3.55814	3.53303	-0.620739	6.38
P38628	YEL058W	PCM1	4.04241	3.96253	4.44679	2.79777	3.5687	4.2222	-0.621021	6.38
Q04231	YML011C	RAD33	0	1.70922	2.78674	1.54458	2.70658	3.06674	0.940646	6.38
P40825-2	YOR335C	ALA1	5.52657	6.36063	4.36622	4.73244	4.42713	5.79977	-0.613493	6.48
P53141	YGL106W	MLC1	2.43656	2.65602	4.35764	2.18607	2.69597	2.74417	-0.608002	6.55
P32324	YOR133W	EFT1	10.1578	9.19762	10.0534	9.22459	9.0547	9.30992	-0.606522	6.57
P53600	YPL010W	RET3	0	0	2.69119	0	2.76161	2.73657	0.935664	6.58
P32861	YKL035W	UGP1	6.71109	6.40805	6.49644	5.82147	5.3554	6.6234	-0.605102	6.59
P49367	YDR234W	LYS4	1.959	3.68807	4.16729	1.89	2.61724	3.49407	-0.604348	6.6
Q02455	YKR095W	MLP1	0	1.18049	1.94965	0.262924	0.236281	0.822809	-0.602709	6.63
P33399	YDL051W	LHP1	6.78314	6.13714	6.20781	5.43528	5.68643	6.2076	-0.599596	6.67
P33441	YML062C	MFT1	6.21436	6.70294	6.50605	6.15488	5.56403	5.9091	-0.598447	6.68
P53303	YGR211W	ZPR1	3.6892	4.39863	4.51952	3.04838	3.71798	4.04387	-0.59904	6.68
P38687	YPL243W	SRP68	2.75382	3.38213	4.93445	4.69473	4.3477	4.81966	0.930567	6.78
P47154	YJR117W	STE24	1.69014	1.13524	2.74071	1.26222	0	2.52894	-0.591648	6.78
P25087	YML008C	ERG6	6.35276	5.87274	6.37967	5.47371	5.33055	6.02893	-0.59066	6.79
P53262	YGR106C	VOA1	4.07199	6.22688	6.19139	6.18021	6.5202	6.58019	0.930113	6.8
P17629	YDR138W	HPR1	5.08019	5.39954	5.54012	4.92272	4.46805	4.87364	-0.585148	6.86
P22515	YKL210W	UBA1	4.90689	2.7654	4.41299	3.1531	3.06357	4.1264	-0.580735	6.92
P53952	YNL050C	YNL050C	0	3.45151	3.3492	3.05037	3.7527	2.77675	0.92637	6.94
Q06078	YLR409C	UTP21	4.48439	6.47279	5.87206	6.91047	6.35201	6.34534	0.926193	6.95
P53852	YNL247W	YNL247W	0	0.75022	1.42794	0.448612	0	0	-0.576517	6.98
P39533	YJL200C	ACO2	2.33698	3.08877	3.45483	1.85342	2.58216	2.73019	-0.571602	7.05
P40482	YIL109C	SEC24	2.68225	2.63772	2.82031	2.02028	2.04975	2.36174	-0.569502	7.08
P36015	YKL196C	YKT6	5.00728	1.9034	5.68521	3.52643	3.44305	3.91844	-0.569323	7.08
Q12221	YPR042C	PUF2	1.70117	1.01877	1.66275	2.33667	2.49825	2.3143	0.922173	7.11
P38934	YOR198C	BFR1	7.68742	8.74483	8.19716	7.47017	7.29397	8.17248	-0.564265	7.15
Q04894	YMR318C	ADH6	5.34038	1.01622	4.7345	1.81611	4.20482	3.38057	-0.563198	7.16
P35844	YPL145C	KES1	4.16285	4.06814	4.59534	3.50136	3.72996	3.90412	-0.563628	7.16
P54839	YML126C	ERG13	9.08685	8.7325	8.82126	8.18632	8.26379	8.50454	-0.561988	7.18
P13856	YGR152C	RSR1	4.45119	4.37047	3.11266	2.70305	3.54716	4.01409	-0.556675	7.25
P28241	YOR136W	IDH2	9.12549	8.54974	8.26608	7.89248	8.06264	8.31933	-0.555616	7.26
Q12176	YDR060W	MAK21	0	1.9669	5.04715	2.21252	2.27971	5.27699	0.91839	7.26
P00549	YAL038W	CDC19	13.3886	12.1656	12.5834	12.238	11.8007	12.4374	-0.553856	7.29
P37302	YBR286W	APE3	5.9634	4.38005	5.43161	4.33877	4.4634	5.32033	-0.550857	7.33
P04046	YMR300C	ADE4	4.31388	4.35713	4.58123	3.97674	3.84126	3.78664	-0.549204	7.35
P34078	YKL143W	LTV1	3.21128	3.65901	4.58065	3.09381	3.10077	3.61125	-0.548372	7.36
P16550	YCL050C	APA1	8.6437	7.92946	8.28412	7.44902	7.79892	7.9648	-0.54818	7.37
P00447	YHR008C	SOD2	3.91991	0	5.33095	1.76365	3.18826	2.65728	-0.547228	7.38
P28272	YKL216W	URA1	7.06837	4.94086	7.27604	5.54535	6.01692	6.10548	-0.539171	7.49
Q03323	YDR469W	SDC1	0	3.63057	4.16395	0	3.42445	2.75694	-0.537708	7.51
P32597	YIL126W	STH1	0	0.98817	1.29695	0	0.453733	0.218282	-0.537701	7.51
P53617	YNL251C	NRD1	7.33766	9.14906	7.08911	7.38436	7.48288	7.09708	-0.537166	7.52
P11972	YLR452C	SST2	0	0.678795	0.710751	1.66312	1.27877	1.18309	0.911811	7.52
P16649	YCR084C	TUP1	0	1.511	2.61771	0	0	2.51924	-0.536488	7.52
P34227	YBL064C	PRX1	3.74634	0	3.58434	3.35972	2.92775	3.77398	0.910256	7.58
P49089	YPR145W	ASN1	3.60284	3.67017	5.07679	2.92223	3.68839	4.15847	-0.5269	7.65
P39958	YER136W	GDI1	4.22962	2.24507	3.86574	2.44548	2.95912	3.37028	-0.521847	7.72
P07263-2	YPR033C	HTS1	5.21636	5.73362	5.44505	5.134	4.78058	5.51814	-0.521957	7.72
P19097	YPL231W	FAS2	7.3043	6.8561	7.71256	6.40369	6.47555	7.43202	-0.520568	7.74
Q12386	YOR141C	ARP8	0	0	0	0.355412	1.01125	1.35089	0.90585	7.75
P25294	YNL007C	SIS1	4.89803	5.0063	5.89817	4.18588	5.1806	4.90323	-0.510926	7.87
P02994	YPR080W	TEF1	13.5746	12.7596	12.975	12.4294	12.2685	13.0834	-0.509278	7.89
P01123	YFL038C	YPT1	5.66173	5.55458	7.01843	6.57811	7.28767	7.06849	0.899845	7.99
Q08162	YOL021C	DIS3	1.16743	4.27374	3.00703	3.57247	3.60929	3.96255	0.898708	8.03
P46151	YPL023C	MET12	4.49402	2.80945	2.69922	2.97556	2.48793	3.0519	-0.495767	8.08
Q02326	YML073C	RPL6A	13.2527	12.5368	12.5392	12.0481	12.0385	12.7555	-0.495583	8.08
P38077	YBR039W	ATP3	4.36805	5.10369	6.19777	6.05119	6.0297	6.27563	0.895667	8.15
P32558	YGL207W	SPT16	2.01752	2.19092	2.54156	1.73508	1.17488	2.38434	-0.485235	8.22
P39931	YLR250W	SSP120	4.35496	7.63044	7.77369	7.23103	7.50834	7.69413	0.891467	8.32
P28777	YGL148W	ARO2	5.12238	4.9547	6.00777	4.3549	5.2156	5.08916	-0.475061	8.36
P47054	YJL039C	NUP192	0	0.565985	1.53632	1.56987	1.38221	1.81574	0.888503	8.43
P48606	YOR265W	RBL2	4.69333	5.35469	5.3126	4.70933	4.72224	4.5264	-0.467547	8.46
P41814	YNL062C	GCD10	0	2.76441	3.13831	2.2056	0	2.30057	-0.465515	8.49
P17423	YHR025W	THR1	7.55505	7.27023	7.1038	6.65624	6.4008	7.5034	-0.456213	8.61
Q03655	YMR215W	GAS3	0	0.959009	1.72515	0	0	1.32511	-0.453017	8.66
P36135	YKR042W	UTH1	0	5.28819	5.93436	4.68448	4.23059	4.93522	0.875915	8.93
P33322	YLR175W	CBF5	7.74859	8.93418	8.35828	9.06544	9.09362	9.50805	0.875353	8.95
P38988	YDL198C	GGC1	0	0	1.57045	0	2.03539	2.15497	0.873301	9.03
P39985	YEL055C	POL5	1.36683	0.449171	3.98059	3.29137	3.51742	1.60049	0.870899	9.12
P38348	YBR272C	HSM3	0	0.800597	2.12978	0.967865	2.6016	1.9728	0.870628	9.13
Q96VH5	YCL057C-A	MIC10	4.41719	5.01555	6.18265	5.06787	6.63676	6.51978	0.869674	9.17
P25644	YCR077C	PAT1	2.15955	4.78518	4.28375	4.56222	4.29202	4.97642	0.867393	9.26
P06780	YPR165W	RHO1	7.13279	7.29171	7.69576	7.98971	8.14265	8.58691	0.866334	9.3
P43569	YFL028C	CAF16	0	0	2.28151	0.927327	1.61004	2.32673	0.860862	9.52
P87262	YER056C-A	RPL34A	10.9232	8.7788	10.6167	10.9711	10.998	10.9206	0.858721	9.6
P42945	YJL109C	UTP10	2.77818	5.04852	4.96513	5.26003	4.9056	5.19955	0.857783	9.64
Q06338	YDR361C	BCP1	5.046	5.2044	8.22782	5.99954	7.02015	8.03045	0.857307	9.66
P47017	YJL124C	LSM1	6.59728	6.58892	8.18489	7.50572	7.69229	8.74505	0.857322	9.66
P30656	YPR103W	PRE2	3.30444	2.43809	3.94698	3.96267	4.1516	4.1422	0.855658	9.72
P00427	YHR051W	COX6	3.38173	4.98492	4.95414	5.24923	5.35549	5.28171	0.855215	9.74
P25632	YCR052W	RSC6	0	3.25089	3.28277	3.13483	2.59387	3.346	0.84701	10.06
Q08965	YPL217C	BMS1	1.65126	2.29127	3.28317	2.78253	3.56729	3.39778	0.840632	10.31
P32565	YIL075C	RPN2	1.66046	2.35291	3.37438	3.44842	2.70374	3.75765	0.840686	10.31
P39107	YPL050C	MNN9	4.79299	4.15821	5.50056	5.6924	5.57428	5.69788	0.837603	10.43
Q12453	YOR112W	CEX1	0	0.364085	1.48513	0.848272	1.72277	1.78178	0.834536	10.55
P36132	YKR038C	KAE1	0	3.61885	4.27051	3.75693	2.90912	3.72731	0.834669	10.55
P47008	YJL145W	SFH5	0	2.57653	3.16797	3.33803	2.55432	2.35525	0.834365	10.56
P38203	YBL026W	LSM2	7.52166	7.2005	8.53346	8.23185	8.49322	9.02647	0.831971	10.65
P53136	YGL111W	NSA1	2.24271	6.72479	6.30119	6.45671	5.58596	5.71118	0.828389	10.79
P25847	YOL090W	MSH2	0	5.31671	5.8631	2.00761	1.44409	6.38321	-0.448303	10.87
P00358	YJR009C	TDH2	10.0598	8.65276	9.72413	8.87942	9.02574	9.18773	-0.447919	10.89
P25574	YCL045C	EMC1	2.24366	1.34746	3.19531	2.84643	3.07365	3.33658	0.82341	10.99
P03965	YJR109C	CPA2	3.20648	4.32645	4.80951	4.60983	5.02142	5.17635	0.821724	11.06
P34241	YKL014C	URB1	0	0.969595	2.44691	2.19227	1.35325	2.33489	0.821302	11.07
P37303	YEL046C	GLY1	8.84827	8.22275	8.65379	8.12278	7.86282	8.40839	-0.443605	11.13
P00927	YER086W	ILV1	4.03659	5.03933	5.54018	5.26018	5.73929	6.07129	0.818218	11.19
P38972	YGR061C	ADE6	9.09448	7.60361	8.22921	7.96977	7.56047	8.07114	-0.441973	11.21
P21576	YKR001C	VPS1	5.70119	5.10318	5.26226	4.96655	4.66485	5.10915	-0.442024	11.21
P53741	YNR051C	BRE5	6.81219	7.89184	7.46637	6.42785	6.80281	7.61386	-0.441961	11.22
P04819-2	YDL164C	CDC9	2.13041	0	1.02675	1.41754	1.10499	1.17342	0.81759	11.22
P35732	YKL054C	DEF1	3.71208	6.14256	5.60949	3.94289	4.9352	5.26572	-0.440108	11.32
P21243	YGL011C	SCL1	1.32511	3.6329	3.77212	3.60082	3.5198	4.05433	0.814938	11.32
P38825	YHR117W	TOM71	0	2.01893	2.79601	2.54989	2.07718	2.62558	0.81257	11.42
P20967	YIL125W	KGD1	1.66807	0.817719	3.22782	1.69743	3.27364	3.17213	0.80986	11.52
Q06224	YLR277C	YSH1	0	1.58075	1.5088	2.939	1.05704	1.52155	0.809348	11.54
P07245	YGR204W	ADE3	5.94978	5.22249	5.96184	5.0378	5.21012	5.58095	-0.435078	11.59
P40362	YJL069C	UTP18	5.11379	6.48264	5.58113	6.61271	6.80848	6.16834	0.803992	11.75
Q03337	YDR472W	TRS31	2.29865	2.30513	3.30871	2.8662	4.09846	3.35692	0.80303	11.79
P26785	YNL069C	RPL16B	9.34219	9.02747	10.0737	10.0146	10.3808	10.4545	0.802186	11.82
P36136	YKR043C	SHB17	4.24773	3.7595	4.90857	3.64293	3.79596	4.19211	-0.428268	11.97
P48570	YDL182W	LYS20	8.73859	8.96375	9.038	9.8723	9.76185	9.49342	0.795749	12.08
Q06523	YPR148C	YPR148C	0	2.16556	2.26518	2.34199	1.34513	3.12979	0.795388	12.09
P05737	YGL076C	RPL7A	12.3195	11.3064	12.4242	12.773	12.9588	12.7023	0.794628	12.12
P47093	YJR022W	LSM8	5.34307	4.7096	5.90232	5.87546	6.21792	6.24165	0.793349	12.17
P41895	YGR186W	TFG1	0	2.13004	2.17833	1.22785	1.00898	0.798138	-0.424467	12.18
Q03195	YDR091C	RLI1	8.65505	9.34051	9.4191	9.70287	10.1875	9.90215	0.792608	12.2
Q08484	YOR070C	GYP1	0	0	0	0	1.27283	1.09259	0.788474	12.36
Q12159	YDR381W	YRA1	6.93936	7.32526	7.11212	6.44837	6.74642	6.92089	-0.420356	12.41
P20107	YMR243C	ZRC1	4.3483	3.84765	4.85624	5.04171	5.08899	5.28228	0.786924	12.42
P25375	YCL057W	PRD1	2.83343	1.87356	3.21889	2.34921	1.62969	2.69229	-0.418231	12.52
P53183	YGL039W	YGL039W	2.32879	2.54441	3.18553	1.24164	3.51228	2.05332	-0.417165	12.58
P53849	YNL255C	GIS2	9.74004	10.799	10.5114	9.65741	9.90231	10.2409	-0.416624	12.61
P23641	YJR077C	MIR1	7.49118	6.65825	7.71614	7.65704	8.0333	8.51193	0.778897	12.74
P15108	YMR186W	HSC82	10.2149	7.81208	9.43393	8.54568	8.55772	9.11501	-0.414174	12.75
P38116	YBR164C	ARL1	5.35596	5.53556	7.08567	7.74714	5.26117	7.30374	0.778285	12.76
Q12329	YDR171W	HSP42	4.585	7.19399	6.47744	7.33142	6.69463	6.56492	0.778183	12.77
P0C2H7	YDR471W	RPL27B	13.4141	12.1989	12.9788	13.7777	13.5393	13.2189	0.778182	12.77
P32074	YNL287W	SEC21	2.12149	1.94687	3.74418	3.50572	2.69877	3.94184	0.777933	12.78
P53090	YGL202W	ARO8	6.73133	5.52393	6.73183	5.69695	5.47038	6.58147	-0.412763	12.82
O13516	YPL081W	RPS9A	5.74763	4.70632	5.20822	3.44518	5.12063	5.85808	-0.412757	12.82
P56628	YFL034C-A	RPL22B	0	2.63556	2.91007	0	4.36455	3.50913	0.77602	12.85
P36049	YKL172W	EBP2	4.36943	7.68166	7.78408	7.24783	7.38546	7.52693	0.775017	12.89
P53883	YNL175C	NOP13	1.91846	5.07652	5.03677	4.79867	4.46394	5.09315	0.774671	12.91
Q01163	YGL129C	RSM23	0	0.726137	0	1.6218	1.42759	0	0.774415	12.92
P46654	YLR048W	RPS0B	13.7765	13.7677	13.6524	13.2655	13.2423	13.4613	-0.409154	13.02
P36161	YKR082W	NUP133	1.75179	1.85372	2.82954	3.0712	2.45548	3.22307	0.771569	13.03
Q03677	YMR009W	ADI1	2.66628	4.86434	4.99953	4.16034	4.0778	3.06548	-0.408839	13.04
P07149	YKL182W	FAS1	7.78439	7.20691	7.59563	6.99253	6.90963	7.46009	-0.408228	13.07
Q03161	YMR099C	YMR099C	5.31513	6.0022	6.46628	5.33381	5.27276	5.95301	-0.408011	13.08
P41807	YPR036W	VMA13	3.3533	2.36619	3.86665	3.92178	3.52024	4.45017	0.768678	13.14
Q07834	YLL032C	YLL032C	0	1.51468	2.1933	2.09425	1.49219	2.42715	0.768536	13.15
P53550	YNL118C	DCP2	1.57295	2.21068	3.34211	2.69934	2.82209	3.90732	0.767668	13.18
P04802	YLL018C	DPS1	7.02738	6.12143	6.73473	6.23271	5.90914	6.52311	-0.406197	13.18
P53040	YGL112C	TAF6	0	1.20515	1.03874	0	0	1.0253	-0.406198	13.18
P35729	YKL057C	NUP120	0	1.62976	2.37051	1.68815	2.30321	2.30243	0.764504	13.3
P39976	YEL071W	DLD3	6.47342	3.5437	5.24425	3.96908	4.4696	5.62444	-0.399414	13.56
P14693	YHR083W	SAM35	0	0	0.888366	0	1.65242	1.50817	0.757409	13.58
Q04305	YMR093W	UTP15	6.70863	8.15441	7.94214	8.3423	8.34461	8.38974	0.757158	13.59
P39940	YER125W	RSP5	1.8089	2.04924	2.80659	3.05916	3.1672	2.70786	0.7565	13.62
P47912	YMR246W	FAA4	6.29663	4.38046	5.4612	6.16354	5.82155	6.17374	0.755439	13.66
Q03705	YML036W	CGI121	0	3.48265	4.23779	2.78928	3.54234	3.6459	0.752356	13.78
P20434	YBR154C	RPB5	5.57591	4.14379	4.1446	4.21505	3.94073	4.5223	-0.395405	13.78
P32767	YGL016W	KAP122	0	0.595743	2.25729	1.08518	1.72912	2.29046	0.750574	13.85
P36069	YKL128C	PMU1	1.95871	2.52373	3.8256	3.18	3.57967	3.79785	0.749826	13.88
P14682	YDR054C	CDC34	0	4.1416	3.85278	3.19648	3.3736	3.66963	0.748444	13.94
P07991	YLR438W	CAR2	7.94646	7.65114	8.34329	7.29935	7.18316	8.30484	-0.38451	14.38
P37292	YBR263W	SHM1	3.14493	0	2.46838	1.205	1.53909	1.72031	-0.382967	14.46
Q02796	YPL055C	LGE1	1.35684	1.8929	2.53678	1.51533	1.47086	1.6577	-0.380879	14.58
P50095	YLR432W	IMD3	10.4132	10.0564	9.91731	9.78223	9.5575	9.90995	-0.379085	14.68
P38986	YDR321W	ASP1	3.39702	3.59126	4.04019	3.24334	3.3068	3.35133	-0.375665	14.87
P49626	YDR012W	RPL4B	7.02955	7.74951	7.93568	6.3763	7.47613	7.73571	-0.375535	14.87
P05319	YOL039W	RPP2A	10.6577	9.93297	11.4615	10.7905	10.5709	9.56742	-0.374467	14.93
P31412	YKL080W	VMA5	4.81198	3.90603	4.87409	3.64081	4.16673	4.66667	-0.372627	15.03
P35719	YKL142W	MRP8	6.33928	4.88809	5.96945	4.84332	5.64757	5.59025	-0.371897	15.07
P09733	YML085C	TUB1	8.69735	8.30221	8.49019	7.71348	8.35927	8.30098	-0.372007	15.07
P02309	YBR009C	HHF1	10.0393	10.3156	10.0464	11.149	10.7377	10.6691	0.718151	15.13
Q12102	YLR115W	CFT2	0	2.12474	2.60647	2.38676	1.87297	2.62216	0.716892	15.18
P53877	YNL182C	IPI3	0	0.852338	2.17673	1.87418	1.43759	1.85859	0.713761	15.3
P36152	YKR071C	DRE2	0	2.02501	3.15392	2.03874	2.6399	2.64083	0.713514	15.31
P25491	YNL064C	YDJ1	6.10958	5.41378	6.58262	5.25231	5.74796	6.00282	-0.367628	15.31
Q12463	YOL124C	TRM11	2.98558	2.99479	3.75475	2.83937	2.45005	3.35722	-0.362831	15.57
P19414	YLR304C	ACO1	5.04967	4.38834	5.58889	4.31733	4.20766	5.41366	-0.362752	15.58
P53953	YNL049C	SFB2	0	0	1.10673	0.802657	1.242	1.18141	0.706446	15.59
Q99260	YLR262C	YPT6	3.19342	2.69816	3.88044	4.12613	3.62385	4.13988	0.705946	15.61
P41810	YDR238C	SEC26	4.04346	4.7191	5.3112	5.16876	5.13082	5.8752	0.700338	15.83
P39676	YGR234W	YHB1	9.12623	8.68336	9.66356	8.50358	9.09076	8.81113	-0.355895	15.95
P12945	YDL040C	NAT1	1.94004	0	1.9549	0.917909	1.10909	0.801341	-0.355534	15.97
Q04924	YDR221W	GTB1	0	2.15393	2.18721	1.7312	2.26022	2.43922	0.696501	15.98
Q06146	YLR257W	YLR257W	0	3.31554	3.27576	1.47507	1.51556	2.53809	-0.354195	16.05
P32445	YCR028C-A	RIM1	16.7546	16.5823	15.7506	16.4987	15.9987	15.5291	-0.353673	16.08
P29295	YPL204W	HRR25	0	0	2.60798	1.04938	1.55009	2.08321	0.691568	16.17
Q07527	YDL112W	TRM3	0	0	0.79322	0.524484	0.513379	1.82829	0.690978	16.19
P48234	YGR145W	ENP2	0	2.27515	1.40996	1.97201	1.20325	2.57695	0.689032	16.27
P53905	YNL147W	LSM7	7.80634	6.82824	8.29044	7.82169	8.28279	8.87774	0.685731	16.4
Q12265	YOL061W	PRS5	4.96846	5.31516	6.15591	6.26455	5.88931	6.33874	0.684358	16.45
P39743	YDR388W	RVS167	0	1.87333	3.20924	0	1.69818	2.34726	-0.345707	16.52
P53140	YGL107C	RMD9	1.51765	3.21063	3.67772	2.24982	2.08079	3.04196	-0.344478	16.58
P25451	YER094C	PUP3	4.72239	4.05273	5.73759	5.02971	5.92296	5.59743	0.679129	16.66
P32605	YBR119W	MUD1	6.38929	7.48197	7.57091	7.84081	7.78196	7.8536	0.678067	16.7
Q08723	YOR261C	RPN8	3.72063	3.78812	4.35641	3.54416	3.72052	3.57847	-0.340668	16.79
P38219	YBR025C	OLA1	8.42383	7.45229	8.32163	7.91934	7.34098	7.91706	-0.340128	16.82
P53915	YNL129W	NRK1	3.92919	6.64117	7.04059	6.18807	6.77245	6.67124	0.673603	16.88
P04147	YER165W	PAB1	13.8411	14.2502	13.6556	13.3273	13.4936	13.9102	-0.338612	16.91
Q12250	YDL147W	RPN5	0	0	1.25915	0	1.36125	1.9068	0.669632	17.03
P41911	YOL059W	GPD2	4.73555	5.04541	5.58768	5.52092	5.7845	6.06077	0.665853	17.18
P38691	YHR082C	KSP1	1.31533	4.02556	4.31429	3.38063	4.03848	4.23405	0.665992	17.18
P38234	YBR052C	RFS1	0	3.15809	4.02245	1.86524	3.41226	3.89719	0.664719	17.23
Q12746	YML125C	PGA3	5.31233	6.15225	6.71385	6.52976	6.93251	6.7072	0.663682	17.27
P39727	YAL042W	ERV46	3.93073	4.57509	4.80782	4.96123	4.96734	5.36832	0.661083	17.37
P38249	YBR079C	RPG1	6.2355	6.47227	8.85414	6.22713	8.41094	8.8973	0.657819	17.5
P43616	YFR044C	DUG1	8.17098	7.40091	7.08442	7.57611	6.62007	7.47952	-0.326873	17.55
P32477	YJL101C	GSH1	2.79147	4.15647	4.50588	4.59572	4.36205	4.46481	0.656253	17.56
P05743	YLR344W	RPL26A	8.31301	8.52892	8.63327	8.16843	7.85261	8.47382	-0.32678	17.56
Q12277	YDL111C	RRP42	0	3.00216	3.63038	2.29776	3.75531	2.54765	0.656059	17.57
P46655	YGL245W	GUS1	7.46783	6.72053	7.19478	6.64587	6.68344	7.07546	-0.326122	17.59
P21524	YER070W	RNR1	5.6847	6.22633	6.75021	6.71025	6.74328	7.17223	0.654838	17.61
P25443	YGL123W	RPS2	11.2644	11.0828	11.5475	11.4534	12.3337	12.0685	0.653682	17.66
Q3E7X9	YOR167C	RPS28A	12.0752	12.5339	13.4755	12.2167	12.4685	12.4248	-0.324866	17.66
P47096	YJR025C	BNA1	4.24715	0	4.25092	3.05364	3.78022	3.62062	0.652136	17.72
P19524	YOR326W	MYO2	2.21391	0.51191	1.42054	1.48281	1.44973	1.26187	0.65071	17.78
Q12452	YLR100W	ERG27	2.40089	1.96815	3.37661	2.82297	3.17297	3.68688	0.645723	17.97
P26783	YJR123W	RPS5	12.8489	12.4533	12.5513	11.8325	12.3753	12.6881	-0.319208	17.97
Q99216	YOR145C	PNO1	4.27876	2.70808	3.41494	2.74655	3.39187	3.30606	-0.319102	17.98
P33734	YBR248C	HIS7	3.57756	4.09204	5.27388	3.61247	3.54983	4.82476	-0.318805	18
P32563	YOR270C	VPH1	2.9977	3.08012	4.74294	3.93023	3.90425	4.92074	0.644819	18.01
P40561	YIR001C	SGN1	8.1878	8.63832	7.79714	8.9545	8.6179	8.98147	0.643536	18.06
P53177	YGL050W	TYW3	0	1.82355	2.53999	2.30794	2.24911	1.7373	0.643609	18.06
P28007	YHR089C	GAR1	7.62657	8.02227	8.06675	8.64157	8.24907	8.75465	0.643234	18.07
P04821	YLR310C	CDC25	6.655	5.28845	7.14664	7.02311	6.61918	7.37443	0.642208	18.11
P15274	YML035C	AMD1	0	1.37007	2.28978	1.23767	1.84212	2.50583	0.641924	18.12
P53334	YGR279C	SCW4	4.2565	4.58403	5.43432	4.17265	4.19439	4.95896	-0.316282	18.14
P54783	YML086C	ALO1	1.43695	0.564031	2.7626	2.4272	1.65534	2.60412	0.641026	18.16
P28273	YKL215C	OXP1	0	0	1.29181	0.409068	1.31481	1.48914	0.640402	18.18
P38217	YBR017C	KAP104	2.52654	2.95858	3.63101	3.64326	3.63351	3.76001	0.640211	18.19
P47135	YJR091C	JSN1	0	2.77705	2.38916	1.70905	2.69905	2.67693	0.639606	18.21
P32864	YOR370C	MRS6	2.64813	3.62304	3.79122	4.24061	3.98951	3.75072	0.63948	18.22
P36523	YLR312W-A	MRPL15	0	0	3.39845	2.07217	2.09148	1.14451	0.636568	18.33
P40303	YOL038W	PRE6	4.07228	4.88773	5.26826	5.67394	5.182	5.28235	0.636675	18.33
P17883	YPR189W	SKI3	0	1.57686	1.60121	1.58568	1.57689	1.92473	0.636414	18.34
P25567	YCL037C	SRO9	9.26121	10.4112	9.20807	9.14513	9.35691	9.44411	-0.311428	18.4
P32457	YLR314C	CDC3	0	3.63934	3.91258	2.84659	2.70251	3.90643	0.63454	18.41
Q06103	YPR108W	RPN7	3.02164	4.35839	5.4557	4.5759	4.78887	5.37154	0.633526	18.45
Q04177	YDR398W	UTP5	6.47326	8.42409	7.80288	8.37995	8.19919	8.02194	0.633615	18.45
Q03771	YDR161W	YDR161W	0	1.61865	2.22749	1.82057	1.47585	2.44504	0.631773	18.52
P40089	YER146W	LSM5	7.57901	8.10749	8.2582	8.0357	8.78568	9.01697	0.631215	18.54
P07277	YMR208W	ERG12	0	1.83708	2.42916	2.33442	1.89967	1.92415	0.630668	18.56
P34760	YML028W	TSA1	11.6817	9.91505	11.2088	10.742	10.4353	10.7039	-0.308087	18.59
P38779	YHR052W	CIC1	6.26656	7.61727	7.78067	7.58571	8.10873	7.85887	0.629604	18.61
P13517	YIL034C	CAP2	2.53098	5.63679	5.98994	5.13715	5.2447	5.6636	0.629248	18.62
P11938	YNL216W	RAP1	0	0.99142	1.55103	0	0.757647	0.863485	-0.307106	18.64
Q12019	YLR106C	MDN1	0	1.04386	2.2216	1.15412	1.90985	2.08328	0.627263	18.7
P32589	YPL106C	SSE1	8.94348	8.15926	8.86808	8.17823	8.21881	8.65572	-0.306018	18.7
P07281	YNL302C	RPS19B	11.3616	11.1017	11.0755	10.694	11.2278	12.024	-0.305926	18.71
P41277	YIL053W	GPP1	9.65152	9.96301	9.19727	8.97736	9.43228	9.81794	-0.305686	18.72
Q04213	YMR044W	IOC4	0	0.977904	0.673993	0	0	0.73465	-0.305749	18.72
P17649	YGR019W	UGA1	2.00387	1.62327	2.51408	0.858252	2.12331	2.2425	-0.30572	18.72
Q06053	YLR401C	DUS3	2.10354	3.1738	3.50294	3.34564	3.30893	3.9977	0.624002	18.83
P33302	YOR153W	PDR5	4.46907	2.37492	2.69928	2.79735	3.48492	3.81621	0.620312	18.97
Q06106	YPR112C	MRD1	0	3.01256	3.47697	2.31711	2.50472	3.5224	0.618232	19.05
P22803	YGR209C	TRX2	4.36637	4.87685	6.43259	6.4192	5.78002	5.3204	0.6146	19.2
P01119	YOR101W	RAS1	0	2.37528	3.4835	2.04946	2.19767	3.45161	0.613316	19.25
P05740	YKL180W	RPL17A	12.3708	13.0203	12.6289	13.2936	13.3069	13.259	0.613179	19.25
Q08962	YPL211W	NIP7	4.26114	3.7638	3.81779	3.80952	3.96078	3.19284	-0.2932	19.41
P00410	Q0250	COX2	4.07092	3.94618	5.2901	5.16177	5.02889	4.94246	0.60864	19.43
P53312	YGR244C	LSC2	4.93321	4.43088	5.57426	4.04654	4.86968	5.1537	-0.289477	19.61
P32770	YDL167C	NRP1	2.76488	5.0214	5.10986	5.11607	4.52078	5.07096	0.603889	19.62
P10592	YLL024C	SSA2	11.8733	11.1814	11.5165	11.177	10.9375	11.5917	-0.288317	19.68
Q08689	YOR253W	NAT5	3.55619	3.00126	3.82858	5.74762	3.77964	0	-0.286256	19.79
P22138	YPR010C	RPA135	4.88445	4.19439	5.33088	4.38121	4.21356	4.95869	-0.285423	19.83
P33892	YGL195W	GCN1	1.87342	2.84826	4.23527	3.6999	2.90147	4.14832	0.597583	19.86
P40093	YER156C	YER156C	4.95321	4.31705	4.661	4.28554	3.95667	4.83481	-0.284748	19.87
P25694	YDL126C	CDC48	7.98385	7.03334	7.21773	6.73507	7.26428	7.38422	-0.283783	19.92
P39079	YDR188W	CCT6	3.28229	2.97273	3.95218	4.07727	3.50731	4.40597	0.594449	19.99
Q02908	YPL086C	ELP3	2.41455	3.58886	3.22577	3.8536	3.36707	3.78704	0.592841	20.05
P53144	YGL101W	YGL101W	4.25076	5.19085	6.36985	5.63618	5.88618	6.06691	0.592604	20.06
P53549	YOR259C	RPT4	5.16978	3.58706	5.06446	5.37047	4.86955	5.35388	0.59087	20.13
P21951	YNL262W	POL2	0	0	1.89881	2.77049	0.303665	0.580578	0.585308	20.35
P38264	YBR106W	PHO88	5.43804	3.83116	5.81343	5.37077	5.61831	5.84815	0.584868	20.36
Q06252	YLR179C	YLR179C	5.37368	7.77595	8.22159	7.93107	8.08687	7.10189	0.58287	20.44
P23585	YMR011W	HXT2	3.02468	3.29043	4.25667	3.80095	3.55376	4.03946	-0.274131	20.46
Q3E792	YGR027C	RPS25A	13.9222	12.9612	13.7143	13.9309	14.2484	13.6785	0.582473	20.46
P40341	YMR089C	YTA12	1.62525	0	0.665476	0.943686	1.37864	1.54304	0.579686	20.57
Q12074	YPR069C	SPE3	9.77893	9.28704	9.76424	9.36444	9.17868	9.4721	-0.271661	20.59
P23776	YLR300W	EXG1	0	3.60427	4.59534	2.54616	3.31346	4.07679	0.578935	20.6
P35207	YLR398C	SKI2	1.17005	2.39652	2.74146	1.95905	3.16101	2.91761	0.576543	20.69
P25627	YCR047C	BUD23	3.71974	4.97028	5.75906	5.04845	5.29429	5.83553	0.576397	20.7
P33298	YDR394W	RPT3	5.69705	5.03984	5.45304	5.87927	5.99273	6.03651	0.572862	20.84
P29453	YLL045C	RPL8B	11.779	12.7788	12.0599	12.8547	12.7953	12.6845	0.572295	20.86
P32915	YLR378C	SEC61	3.28464	3.53116	4.61272	4.28861	4.16208	4.69146	0.571211	20.9
P08067	YEL024W	RIP1	4.35089	0	2.38021	0	2.98864	2.94607	-0.265466	20.93
P39935	YGR162W	TIF4631	8.06394	9.2267	8.7393	8.1156	8.20449	8.91332	-0.265509	20.93
P53552	YNL139C	THO2	3.81846	3.51337	4.39367	3.35529	3.75281	3.82313	-0.264754	20.97
P0CX36	YHR203C	RPS4B	12.7801	11.94	12.2958	12.9815	12.5916	12.412	0.56847	21.01
P43612	YFR040W	SAP155	1.93745	0	0	0	0.615361	0.530591	-0.263833	21.02
P40516	YIL064W	EFM4	4.80276	6.37521	5.8642	6.38224	6.08158	6.28166	0.567771	21.04
Q07963	YLR024C	UBR2	6.43754	5.67124	0	6.83388	6.97793	0	0.567676	21.04
P06778-2	YML032C	RAD52	10.8031	11.1599	9.6773	10.7435	10.7392	10.5923	0.565887	21.11
P47165	YJR133W	XPT1	5.09136	5.0624	6.36463	5.71524	5.97662	6.52458	0.566017	21.11
P36151	YKR070W	YKR070W	0	3.26272	3.91748	0	3.86045	2.53373	-0.262008	21.12
Q08641	YOR239W	ABP140	10.0173	0.832757	0	10.8083	0	1.73763	0.56531	21.13
Q12499	YOR310C	NOP58	8.39659	9.18143	9.32888	9.5238	9.41	9.66648	0.564455	21.17
P00330	YOL086C	ADH1	14.1529	13.3482	13.9542	13.4361	13.3201	13.917	-0.260702	21.2
P31539	YLL026W	HSP104	3.20693	0.69802	2.68757	1.69266	1.54052	2.58456	-0.25826	21.33
P25555	YCL011C	GBP2	8.31569	8.02659	7.76324	7.67141	7.53823	8.1228	-0.257693	21.36
Q12447	YDR071C	PAA1	7.81807	7.67799	7.44076	8.25456	8.66408	7.6956	0.559144	21.38
P04449	YGL031C	RPL24A	10.3763	12.5035	11.7463	12.2133	12.0061	12.0752	0.556166	21.49
P52910	YLR153C	ACS2	6.27355	6.13339	5.67812	5.72005	5.52996	6.47772	-0.255222	21.5
P38351	YBR279W	PAF1	0	1.24195	1.73821	0.569249	0	1.64614	-0.254924	21.51
P40462	YIL137C	TMA108	1.17798	1.42934	3.97867	1.4543	1.89372	2.47633	-0.25388	21.57
P08539	YHR005C	GPA1	1.43588	2.33327	2.99197	3.55051	2.04192	2.82361	0.551642	21.67
Q04603	YDR121W	DPB4	0	3.93559	4.30603	3.55588	3.21582	3.12318	0.551091	21.69
P53316	YGR250C	YGR250C	7.84012	8.28644	7.80599	8.33694	8.39011	8.85821	0.550901	21.7
P42842	YNL313C	EMW1	2.47603	4.20072	4.59499	4.29949	4.08456	4.53994	0.550746	21.71
P18759	YBR080C	SEC18	3.83372	4.38218	5.17404	5.0966	4.74515	5.19237	0.54806	21.81
P53127	YGL131C	SNT2	0	0	0	1.33475	0	0.307637	0.547462	21.83
P43535	YFR009W	GCN20	4.46184	5.88694	6.02166	5.20527	6.73441	6.07141	0.546879	21.86
P38886	YHR200W	RPN10	6.99957	7.24134	7.22242	6.99655	6.74212	6.97879	-0.248623	21.86
P32263	YER023W	PRO3	5.41816	2.34582	4.76928	3.95635	3.50318	4.32819	-0.248513	21.87
P39682	YML046W	PRP39	5.32229	6.14008	6.13545	6.82528	6.24568	6.16522	0.54612	21.89
P05749	YLR061W	RPL22A	9.86452	8.07286	9.16405	8.61967	8.38414	9.35721	-0.246802	21.96
P47079	YJL008C	CCT8	6.90429	7.0448	7.83466	7.50426	7.63381	8.27811	0.54414	21.97
P00359	YGR192C	TDH3	15.1581	14.1568	14.2868	14.0855	14.2839	14.4933	-0.24636	21.99
Q12691	YDR038C	ENA5	0.501122	1.68719	0	0.720546	0	1.27995	0.542971	22.01
Q10740	YNL045W	LAP2	0	1.98107	2.34933	1.60289	1.83298	2.52292	0.542796	22.02
Q08444	YOR056C	NOB1	0	2.79791	2.67199	2.8687	1.56823	2.65864	0.541889	22.05
P10964	YOR341W	RPA190	4.24686	3.83399	4.62866	3.76467	3.7106	4.50127	-0.244321	22.1
P33767	YEL002C	WBP1	4.31601	1.45626	3.37422	2.21048	3.48116	2.72307	-0.24393	22.12
P30822	YGR218W	CRM1	3.24108	2.76957	4.3575	3.43083	3.72851	4.82133	0.53751	22.23
P53081	YGL221C	NIF3	2.86204	0	2.32467	2.09814	0	2.36422	-0.24145	22.26
Q02892	YPL093W	NOG1	7.10359	8.06877	8.5294	8.30804	8.29821	8.70281	0.535767	22.29
P53207	YGR013W	SNU71	1.80293	2.91358	3.67544	2.17199	2.61007	2.88843	-0.240489	22.31
P09064	YPL237W	SUI3	3.8649	3.20817	4.89984	3.7904	3.2965	4.16461	-0.240468	22.31
Q12754	YPL012W	RRP12	0	1.34276	3.03125	1.83872	1.9649	2.17236	0.53399	22.36
P47160	YJR125C	ENT3	3.18963	1.43067	3.02866	1.80001	2.40306	2.72885	-0.239011	22.39
Q00055	YDL022W	GPD1	5.41571	5.90696	6.71966	6.43413	6.13353	7.07089	0.532074	22.44
O13563	YLR421C	RPN13	5.60065	5.34557	6.50902	6.20726	6.42888	6.41193	0.530943	22.48
P19073	YLR229C	CDC42	6.4225	7.00206	7.8366	7.43052	7.73104	7.68917	0.529854	22.53
P22336	YAR007C	RFA1	13.3653	13.2327	12.8585	13.9029	13.5308	13.6051	0.527423	22.62
Q04067	YDR429C	TIF35	6.2412	6.18022	5.95334	5.69616	5.93523	6.0425	-0.233624	22.69
P40413	YJR064W	CCT5	6.2259	6.73058	7.08901	7.17325	6.89888	7.55004	0.52556	22.7
P53254	YGR090W	UTP22	1.12376	2.82971	3.61748	3.41091	2.56355	3.16942	0.524312	22.74
Q08235	YOL077C	BRX1	6.60927	7.71856	7.69657	8.18957	7.62485	7.7774	0.522472	22.82
P32449	YBR249C	ARO4	8.2767	9.07526	8.98635	8.59455	8.78445	8.26753	-0.230595	22.85
P05744	YPL143W	RPL33A	11.5381	12.2007	12.035	12.3476	12.7517	12.238	0.521188	22.87
P38331	YBR242W	YBR242W	2.34127	4.245	4.44857	2.74144	3.91447	3.68961	-0.229772	22.9
Q03640	YML072C	TCB3	0	2.78987	0.479484	2.80824	0.976498	1.04098	0.518789	22.96
P38793	YHR070W	TRM5	0	0.865463	1.59514	0	0.684785	1.08982	-0.228668	22.96
P16140	YBR127C	VMA2	9.94905	10.1941	10.0046	9.41762	9.87037	10.1744	-0.228456	22.97
Q12122	YDL131W	LYS21	3.93645	5.84255	5.98885	5.85494	5.40601	6.06181	0.518306	22.98
P04456	YOL127W	RPL25	12.8375	12.6439	13.2535	13.5834	13.3451	13.3587	0.517437	23.01
P53011	YGL100W	SEH1	3.35703	4.56859	5.11877	4.66215	4.74461	5.19017	0.517511	23.01
P46948	YGR195W	SKI6	3.76783	4.44125	4.46151	4.47066	4.33158	3.19308	-0.225088	23.16
P36114	YKR018C	YKR018C	2.46258	4.17842	4.7841	3.75287	4.26722	4.94147	0.512154	23.22
Q02931	YPL126W	NAN1	7.73045	8.42679	8.12089	8.81704	8.41414	8.57664	0.509891	23.31
P15703	YGR282C	BGL2	7.63036	6.80802	7.70765	7.22789	7.23024	7.02299	-0.221638	23.35
P32458	YJR076C	CDC11	0	1.88082	2.37615	1.86139	0	1.73414	-0.220482	23.41
P39714	YAL060W	BDH1	4.91051	4.48522	3.95336	4.00696	3.94717	4.73534	-0.219876	23.44
P57743	YLR438C-A	LSM3	6.47006	7.91868	8.99526	8.58041	7.72933	8.59397	0.506568	23.44
P38624	YJL001W	PRE3	3.35486	3.43145	4.32821	3.49839	4.66064	4.4722	0.505566	23.48
P27614	YJL172W	CPS1	4.39164	3.45292	3.03176	2.63573	3.43633	4.1494	-0.218289	23.53
P38829	YHR122W	YHR122W	3.96525	5.0038	4.52497	4.21913	4.51763	4.10295	-0.218105	23.54
P54000	YMR039C	SUB1	6.29722	6.93894	7.39518	5.94616	6.46104	7.57588	-0.216087	23.65
Q04693	YML049C	RSE1	2.26069	3.60121	3.83483	3.87616	3.55246	3.77002	0.500636	23.67
P40010	YER006W	NUG1	5.93591	7.28199	7.36628	7.2333	7.25247	7.59365	0.498414	23.76
P53131	YGL120C	PRP43	4.92647	5.6497	5.98402	6.0012	5.85555	6.19221	0.496251	23.85
P47176	YJR148W	BAT2	7.34266	7.30055	7.98118	7.3475	6.93596	7.7056	-0.211778	23.89
P38999	YNR050C	LYS9	3.58098	3.79375	4.94197	3.67737	3.20264	4.80218	-0.211505	23.9
P41819	YPL266W	DIM1	5.74478	5.99897	6.3999	5.90388	5.63455	5.97381	-0.210467	23.96
P23248	YML063W	RPS1B	12.3079	12.6169	13.1149	13.0045	13.2197	13.2956	0.49337	23.96
P47122	YJR072C	NPA3	3.05749	4.93513	4.6403	4.85401	4.50419	4.74933	0.491537	24.03
P40150	YNL209W	SSB2	11.3333	10.4107	11.0957	10.5297	10.5277	11.1545	-0.209217	24.03
Q12186	YLR116W	MSL5	2.47819	5.07991	4.2922	5.09495	4.0527	4.177	0.491446	24.04
P34253	YKL110C	KTI12	2.62617	3.96326	3.84293	3.70217	4.09215	4.11011	0.490688	24.07
P26321	YPL131W	RPL5	12.0095	12.4157	12.4834	12.6366	13.0529	12.689	0.489941	24.1
P53866	YNL224C	SQS1	1.00989	1.97337	1.38875	1.59978	0	2.14973	-0.207501	24.12
P38711	YHR021C	RPS27B	14.2951	14.0733	14.7577	14.0465	14.5113	14.6438	-0.207317	24.14
Q08925	YPL184C	MRN1	9.78255	10.2668	9.72541	10.7572	10.388	10.0846	0.485	24.29
P50109	YML017W	PSP2	3.06364	4.48178	4.36643	3.17498	3.50954	4.61362	-0.204567	24.29
P32501	YDR211W	GCD6	3.3143	3.645	4.20412	4.82672	3.3251	4.45232	0.480238	24.48
P80210	YNL220W	ADE12	7.35835	6.97764	7.91451	6.94416	6.88632	7.81926	-0.200252	24.52
P40495	YIL094C	LYS12	5.82735	4.87393	5.54947	5.16084	4.95955	5.5297	-0.200222	24.53
P24384	YER013W	PRP22	0	1.38385	1.09768	1.31068	1.14168	1.46416	0.47833	24.55
P32644	YER176W	ECM32	1.05599	2.26003	1.92489	2.55872	2.1095	2.00701	0.478106	24.56
P11353	YDR044W	HEM13	3.19236	1.94086	3.26211	2.46087	2.3174	3.02103	-0.198674	24.61
P40016	YER021W	RPN3	4.71578	4.67299	5.40843	4.47178	4.45606	5.27535	-0.198003	24.65
P38996	YPL190C	NAB3	9.20214	10.1836	9.8176	9.56849	9.35375	9.68765	-0.19781	24.66
Q03957	YKL139W	CTK1	1.57614	2.15478	2.09336	1.12872	1.93322	2.16934	-0.197665	24.67
P19146	YDL137W	ARF2	6.85739	6.68248	7.66417	7.44922	7.51877	7.65765	0.473865	24.73
Q12196	YOR119C	RIO1	0	2.60677	3.61519	2.54858	2.62691	2.46803	0.473853	24.73
P0CX85	YDL136W	RPL35B	12.6283	12.3497	12.3776	11.9099	12.2607	12.6586	-0.19565	24.78
P04806	YFR053C	HXK1	6.26926	5.76595	6.61753	5.44383	5.69388	6.9373	-0.192577	24.95
Q06679	YDR324C	UTP4	6.8793	7.67455	7.34789	8.13413	7.6374	7.53369	0.467828	24.96
P25367	YCL028W	RNQ1	5.61459	3.12686	5.70459	3.7523	5.18829	4.92886	-0.192197	24.97
P40850	YNL085W	MKT1	3.3784	4.10083	4.86018	4.41819	4.47454	4.84314	0.465491	25.06
Q03503	YPR051W	MAK3	0	0	3.6269	2.85354	2.16898	0	0.465206	25.07
P34761	YNL197C	WHI3	3.70465	3.96333	4.22356	4.38907	4.32105	4.57353	0.464038	25.11
P22202	YER103W	SSA4	0	2.37339	1.57101	2.02744	0.709165	2.59919	0.463799	25.12
P11154	YGL062W	PYC1	1.10289	1.16735	2.14199	2.05054	1.18991	2.56261	0.46361	25.13
P43132	YLR015W	BRE2	0	1.84158	2.49861	1.85539	1.68735	2.17973	0.460759	25.24
Q12109	YOL097C	WRS1	6.47802	6.76161	7.09386	7.1591	7.04296	7.51138	0.459984	25.27
P40507	YIL079C	AIR1	4.67566	6.39504	5.43856	5.65629	6.08148	6.14596	0.458156	25.34
P46681	YDL178W	DLD2	4.24177	4.03837	3.67948	3.49458	4.06723	3.84287	-0.184981	25.36
P29704	YHR190W	ERG9	3.25189	6.45295	3.65849	6.66265	3.80583	4.26749	0.457546	25.37
P38130	YBR205W	KTR3	1.87095	1.48028	2.78863	2.1081	2.62497	2.77707	0.456763	25.4
P53327	YGR271W	SLH1	0	0	0.914346	0.308221	0.84974	1.11672	0.453445	25.53
P00546	YBR160W	CDC28	6.52401	5.46284	5.73031	5.92547	6.33138	6.22836	0.453115	25.54
P32905	YGR214W	RPS0A	5.7703	5.31788	5.07613	5.76658	5.90284	5.85353	0.452883	25.55
P33297	YOR117W	RPT5	7.16732	7.28086	6.9508	6.90222	6.9377	7.01424	-0.181609	25.55
P07703	YPR110C	RPC40	6.75381	6.42546	6.84547	5.97361	6.87851	6.62893	-0.181227	25.57
P38630	YOR217W	RFC1	0	0.607415	1.42085	0.825545	1.11078	1.4453	0.451123	25.62
P05317	YLR340W	RPP0	12.349	12.1232	12.1927	12.2493	11.9446	11.9301	-0.1803	25.62
P16521	YLR249W	YEF3	10.4694	10.3136	9.87772	9.80434	9.82895	10.4466	-0.178403	25.73
P02992	YOR187W	TUF1	3.49722	2.75694	4.76367	3.06107	3.1317	4.30226	-0.174267	25.95
P32895	YKL181W	PRS1	7.40079	7.13243	7.35021	6.8578	7.26831	7.23799	-0.173109	26.02
Q03177	YMR102C	YMR102C	0	2.17736	2.80225	2.02857	2.43428	0	-0.17225	26.07
P32588	YNL016W	PUB1	16.015	15.7182	15.0353	15.6771	15.272	15.3043	-0.171641	26.1
P38764	YHR027C	RPN1	7.34808	8.20262	8.21833	7.81729	7.46037	7.9763	-0.17169	26.1
P45978	YPR129W	SCD6	3.06082	5.34036	4.97957	4.46173	3.80697	4.61055	-0.167161	26.35
P39109	YDR135C	YCF1	1.61766	3.47237	2.55914	0.58253	0.527169	3.08431	-0.166021	26.41
P32473	YBR221C	PDB1	9.02589	8.09599	8.12638	7.97233	8.73189	8.06172	-0.160768	26.7
P49723	YGR180C	RNR4	8.20755	8.07919	8.67551	7.88903	7.89633	8.70407	-0.157605	26.87
P11745	YMR235C	RNA1	8.98033	8.94961	9.1437	8.55229	8.94461	9.11491	-0.153942	27.07
P49167	YLR325C	RPL38	12.9377	13.2213	13.7236	13.0831	13.3967	12.9481	-0.15157	27.2
Q01477	YER151C	UBP3	5.03986	5.88231	5.8803	5.0797	5.55965	5.72257	-0.146848	27.46
P46367	YOR374W	ALD4	4.10195	1.88695	3.03807	3.24657	2.67448	2.66805	-0.145956	27.51
P42846	YNL308C	KRI1	0	3.74679	2.89351	2.81939	1.78401	1.60058	-0.145439	27.54
P21734	YDR177W	UBC1	0	0	4.11314	0	1.96062	1.72031	-0.14407	27.62
P30619	YDR164C	SEC1	0	2.95546	2.64201	2.62325	2.03989	2.27959	0.44842	27.9
P25382	YCR072C	RSA4	0	1.40422	2.17155	0	1.35196	1.80736	-0.138818	27.91
P32264	YDR300C	PRO1	0	1.4977	1.46827	1.62185	1.28837	1.3977	0.447319	27.99
Q05874	YLR195C	NMT1	5.30232	6.54358	6.32098	6.13481	6.73866	6.63212	0.446237	28.08
P30665	YPR019W	MCM4	1.20064	1.31702	1.90335	1.8944	1.50696	2.3572	0.44585	28.11
Q12055	YDL166C	FAP7	5.77385	7.45856	7.25351	7.1529	7.46039	7.20812	0.445166	28.17
Q06631	YDR299W	BFR2	1.30543	1.93164	3.09519	2.17569	1.87168	1.88346	-0.133814	28.18
P34216	YBL047C	EDE1	0	2.03333	2.55625	1.06033	1.53819	1.59132	-0.133247	28.21
P32505	YGL122C	NAB2	7.292	8.98612	8.46617	8.15652	8.04062	8.14834	-0.132936	28.23
P32529	YJR063W	RPA12	0	2.80473	3.6352	0	3.19013	2.85324	-0.132188	28.27
P40099	YER183C	FAU1	3.38956	4.83204	5.46637	4.43934	5.52168	5.05486	0.44264	28.37
P32497	YMR309C	NIP1	5.58461	5.57281	6.14837	5.45865	5.42083	6.03976	-0.12885	28.46
P22217	YLR043C	TRX1	6.99316	6.55494	5.90849	6.90044	6.73519	5.43754	-0.127805	28.51
P06634	YOR204W	DED1	9.01836	8.69695	8.92581	8.48021	8.65727	8.91423	-0.127054	28.55
Q04493	YML094W	GIM5	3.83688	0	3.74456	2.95641	2.97827	2.96771	0.440319	28.56
P40217	YMR146C	TIF34	6.55616	6.27908	6.9772	6.31789	6.57681	6.5384	-0.126446	28.59
P07244	YGL234W	ADE5,7	7.99101	7.63286	8.07358	7.77511	7.55884	7.98585	-0.125881	28.62
Q07457	YDL074C	BRE1	3.13627	4.71128	4.85452	3.69067	3.85735	4.77781	-0.125413	28.64
Q12480	YPR004C	AIM45	6.01397	6.69499	7.21605	6.24457	6.35941	6.94607	-0.124988	28.67
Q06168	YLR321C	SFH1	2.86585	0	2.6678	1.52424	2.73706	0.898738	-0.124539	28.69
P53981	YNL010W	YNL010W	7.81933	8.4141	9.10548	8.71754	8.92189	9.01595	0.438821	28.69
P10662	YDR347W	MRP1	2.3737	3.40244	4.24929	2.5971	3.34198	3.71406	-0.124096	28.72
P48164	YNL096C	RPS7B	10.38	10.1138	10.5384	10.0612	10.4663	10.1324	-0.124088	28.72
Q03940	YDR190C	RVB1	6.25425	5.94199	6.42859	5.97829	5.85241	6.42442	-0.123234	28.76
P60010	YFL039C	ACT1	11.7133	12.2403	12.3779	11.6349	11.9433	12.3847	-0.122866	28.79
P07264	YGL009C	LEU1	5.58814	4.43926	5.37269	4.29967	4.77582	5.95944	-0.121723	28.85
P06168	YLR355C	ILV5	10.4442	8.43247	9.79946	9.33509	9.21174	9.76527	-0.121341	28.87
P53145	YGL099W	LSG1	4.02607	5.08798	5.41704	5.27888	5.05598	5.50573	0.436498	28.88
P23639	YML092C	PRE8	3.94719	0	3.32972	3.2493	0	3.66599	-0.120543	28.91
Q08004	YLR074C	BUD20	4.88233	6.79524	6.9988	6.7429	6.69572	6.54406	0.435436	28.96
P05759	YLR167W	RPS31	9.8708	9.92773	10.3504	9.63142	9.97256	10.9008	-0.118635	29.02
P23293	YPR161C	SGV1	2.34629	2.20711	2.82758	2.23308	2.40306	2.39102	-0.117937	29.06
P38882	YHR196W	UTP9	6.20217	7.83878	8.02764	8.32151	7.49285	7.55705	0.434275	29.06
P29547	YPL048W	CAM1	5.95067	5.7612	6.14295	5.97998	5.36142	6.16375	-0.116559	29.13
P15700	YKL024C	URA6	3.55271	0	3.21347	1.87284	2.31237	2.23114	-0.116611	29.13
P07342	YMR108W	ILV2	6.86675	7.12974	7.61508	7.64139	7.41796	7.85168	0.433153	29.15
P16892	YBL016W	FUS3	2.49091	1.30282	3.17191	3.37417	3.44031	3.53309	0.432524	29.2
Q02554	YMR240C	CUS1	2.57168	2.53642	3.64146	2.10239	2.82173	3.4799	-0.11518	29.21
P19358	YDR502C	SAM2	11.034	10.9062	11.1005	11.103	10.8261	10.7672	-0.114799	29.23
P11491	YDR481C	PHO8	1.28716	0	1.79148	0.928318	1.57773	1.8688	0.432069	29.24
P53235	YGR054W	YGR054W	0	3.98119	3.87763	3.23272	2.63873	3.28282	0.431819	29.26
P13393	YER148W	SPT15	4.32392	5.19507	5.94902	5.05876	5.84857	5.85555	0.431622	29.27
P41939	YLR174W	IDP2	0.656884	0	3.13447	3.92706	3.70092	3.8586	0.430596	29.36
P11792	YHR205W	SCH9	0	2.42968	2.34118	2.38123	1.2545	2.42576	0.43021	29.39
P00958	YGR264C	MES1	5.76188	5.92899	6.78623	6.25679	6.46532	7.04523	0.430076	29.4
Q05016	YMR226C	YMR226C	2.94175	0	2.15242	0	2.2612	2.49927	-0.111231	29.43
Q04491	YLR208W	SEC13	4.91381	4.21561	5.90157	5.28014	4.57997	4.83879	-0.110698	29.45
P0CX34	YOR182C	RPS30B	12.4354	11.3861	13.0694	11.881	12.6441	12.8308	-0.108626	29.57
P36105	YKL006W	RPL14A	10.4489	9.15568	10.0308	9.84579	10.2396	10.8326	0.427531	29.61
P08566	YDR127W	ARO1	4.07092	4.62445	5.39646	4.845	4.76625	5.75949	0.426304	29.71
P22137	YGL206C	CHC1	4.27453	3.67535	4.76049	3.75536	3.82129	4.82965	-0.101358	29.97
Q99258	YDR487C	RIB3	4.87238	3.94993	5.3584	4.46146	4.71935	4.69778	-0.100701	30.01
P53063	YGL246C	RAI1	2.76631	2.80451	3.80703	3.53951	3.36108	3.74473	0.422495	30.02
P0CX38	YBR181C	RPS6B	13.6404	12.9947	13.1599	13.6173	13.5588	13.3957	0.42207	30.05
P07257	YPR191W	QCR2	2.32275	4.07692	5.0426	3.91003	4.15197	4.64588	0.421871	30.07
P32368	YKL212W	SAC1	3.74561	1.25132	3.48733	2.35498	2.78902	3.04203	-0.0994113	30.08
P32610	YEL051W	VMA8	5.70425	5.69964	5.78834	5.57902	5.68692	5.63129	-0.0983346	30.14
P22276	YOR207C	RET1	1.36443	1.98001	2.75841	1.41405	1.88932	2.50602	-0.0978176	30.16
P39076	YIL142W	CCT2	4.5499	4.17165	5.29301	4.00369	4.50274	5.21562	-0.097505	30.18
P06169	YLR044C	PDC1	12.7401	12.8556	13.3416	13.3832	12.6754	13.1685	-0.0965712	30.23
P21242	YOR362C	PRE10	5.68105	5.43673	5.48425	5.65851	5.1436	5.51328	-0.0955481	30.29
Q08985	YPL273W	SAM4	7.34796	6.83788	7.44033	6.92625	7.71893	7.99901	-0.0946937	30.34
P15646	YDL014W	NOP1	8.57135	8.8504	9.17996	8.96609	8.63872	8.7158	-0.0937038	30.39
Q12464	YPL235W	RVB2	5.55018	4.35501	5.64937	5.3486	4.51393	5.41197	-0.0933538	30.41
Q12230	YPL004C	LSP1	6.15817	6.28247	6.78777	6.43188	6.61089	7.4358	0.416722	30.49
Q03088	YPL032C	SVL3	0	2.18979	2.36534	1.57544	0.751948	1.95223	-0.0918406	30.49
P21264	YOR128C	ADE2	3.94224	1.19441	3.79285	2.67343	2.62996	3.3516	-0.0914981	30.51
Q03690	YMR012W	CLU1	5.84024	5.97232	6.06584	5.66677	5.64713	6.29062	-0.091293	30.52
Q06632	YDR301W	CFT1	0	2.57367	2.53951	2.23271	2.11135	2.01643	0.41577	30.56
P05738	YGL147C	RPL9A	13.0093	13.131	13.6381	12.9801	13.269	13.2579	-0.0904479	30.57
P01120	YNL098C	RAS2	5.25784	5.83434	6.10547	4.8794	5.65774	6.39189	-0.0895417	30.62
P43590	YFR006W	YFR006W	1.69643	1.21831	1.78786	1.57167	1.20974	1.654	-0.0890589	30.65
P41057	YLR388W	RPS29A	9.21807	10.5006	10.9383	9.27483	10.421	10.7046	-0.0855408	30.84
P32582	YGR155W	CYS4	7.90877	6.44076	7.45823	7.50097	7.20234	8.33985	0.411801	30.89
P0CX56	YML026C	RPS18B	13.7815	12.8471	13.3879	13.8404	13.7641	13.917	0.411341	30.93
P49435	YML022W	APT1	8.01799	8.33867	9.10649	8.49426	8.41403	8.30379	-0.08369	30.94
P38112	YBR142W	MAK5	0	1.07581	2.37797	1.79217	1.07278	1.82156	0.41091	30.96
P41056	YOR234C	RPL33B	9.33952	8.30135	8.78591	8.79943	8.84687	8.5305	-0.083328	30.96
Q03532	YMR290C	HAS1	4.54322	5.33857	5.95791	5.91818	5.15455	5.99953	0.410854	30.97
P37838	YPL043W	NOP4	4.46947	5.8072	5.45443	5.17817	4.68413	5.62343	-0.081792	31.05
P53276	YGR128C	UTP8	6.43946	7.78501	7.39545	7.7166	7.33312	7.79935	0.409717	31.06
P48415	YPL085W	SEC16	1.69921	2.16988	2.03898	2.3014	1.5623	1.80467	-0.0799008	31.15
P41805	YLR075W	RPL10	13.5849	14.7177	13.8589	14.8425	14.7116	13.8329	0.40851	31.16
P23060	YCR019W	MAK32	0	1.59651	3.04182	1.52215	1.8511	2.49012	0.408348	31.17
P20606	YPL218W	SAR1	8.07486	6.78029	7.9619	7.28963	7.52282	7.76699	-0.079203	31.19
P47001	YJL158C	CIS3	6.6177	7.2438	7.25778	6.40852	7.89362	5.59345	0.407897	31.21
P06786	YNL088W	TOP2	1.33795	2.32495	2.73383	1.40549	2.14243	2.61458	-0.0780794	31.25
P39936	YGL049C	TIF4632	4.43938	6.47628	5.75474	4.60838	5.54845	6.28149	-0.0773595	31.29
P38199	YBL032W	HEK2	6.75856	8.58284	7.7417	7.58328	7.27385	7.99414	-0.077274	31.3
P31382	YAL023C	PMT2	3.54542	0	3.30165	2.12365	2.56368	3.37687	0.405707	31.38
P32939	YML001W	YPT7	5.6137	4.66629	6.19029	6.11395	6.46408	5.10835	0.40537	31.41
P07347	YHR013C	ARD1	4.76918	4.21289	4.77153	4.35605	4.50592	4.66634	-0.0750933	31.42
Q12335	YDR032C	PST2	7.73661	6.70175	8.0627	8.84678	7.89099	6.97793	0.404877	31.45
P53256	YGR095C	RRP46	3.45869	4.29004	4.36669	4.87639	4.53433	3.91905	0.404781	31.46
P38707	YHR019C	DED81	7.57141	7.6082	8.16332	7.74725	7.41271	7.96624	-0.0722431	31.57
P40070	YER112W	LSM4	8.18014	9.20446	8.71257	9.53337	8.56818	9.20226	0.402213	31.67
Q08285	YOL142W	RRP40	2.48468	3.11779	3.69253	2.78791	3.2657	3.03423	-0.0690537	31.75
P38922	YNL004W	HRB1	6.35801	7.66489	7.18892	6.54845	7.22241	7.24102	-0.0666473	31.88
P38431-2	YPR041W	TIF5	6.81722	6.11409	6.83396	6.49752	6.18736	6.75403	-0.0666575	31.88
P02400	YDR382W	RPP2B	12.3801	11.4846	12.2784	12.052	12.0374	11.8552	-0.0661708	31.91
P32481	YER025W	GCD11	5.21158	4.99037	6.12879	5.36564	5.23288	5.53503	-0.0657279	31.93
P28000	YNL113W	RPC19	6.03929	6.15682	6.8723	6.50636	6.38326	5.98691	-0.0639618	32.03
P36084	YKL074C	MUD2	3.04064	2.84682	4.1154	3.15627	4.11537	3.92262	0.39713	32.08
Q05022	YMR229C	RRP5	6.64969	7.58907	7.66991	6.97774	7.07644	7.66791	-0.0621918	32.13
Q08601	YOR197W	MCA1	3.65266	3.76422	3.52482	4.69796	2.65784	3.4023	-0.0612023	32.18
P10962	YAL025C	MAK16	4.88797	7.02817	7.17842	6.93065	6.85913	6.48973	0.394988	32.26
P39730	YAL035W	FUN12	3.9771	4.26916	5.21482	3.78109	4.40079	5.10238	-0.0589408	32.3
Q03761	YDR145W	TAF12	2.54982	0	2.60492	1.73008	1.92923	2.67853	0.39437	32.31
P25605	YCL009C	ILV6	7.95984	7.17328	7.76439	7.88311	7.62619	7.21333	-0.0582956	32.34
P21304	YLR196W	PWP1	7.65279	8.03323	8.36454	8.19465	7.74116	7.94152	-0.057743	32.37
P43603	YFR024C-A	LSB3	2.3049	1.44666	0	0	1.00788	2.03661	-0.0568298	32.42
P22213	YDR189W	SLY1	1.97398	2.68248	3.44806	2.78979	3.08717	3.40652	0.392982	32.42
Q06205	YLR449W	FPR4	5.38286	6.44189	6.83359	6.09184	6.8162	6.92696	0.392222	32.48
P0C2I9	YPR137C-B	TY1B-PR1	7.80134	8.03011	8.61831	7.82485	8.17961	8.6109	-0.0552005	32.51
P04801	YIL078W	THS1	6.72885	6.35011	7.12893	6.46794	6.47657	7.10627	-0.0523743	32.67
P32366	YLR447C	VMA6	6.53051	6.94327	7.5085	7.00712	7.53629	7.60804	0.389727	32.69
P53912	YNL134C	YNL134C	3.78212	3.78559	6.00017	3.14146	0	4.86094	-0.0506443	32.76
P23724	YBL041W	PRE7	5.58196	6.85748	7.05048	6.41989	7.14946	7.08689	0.38877	32.77
P12904	YGL115W	SNF4	1.9645	3.07112	3.5316	3.41302	2.92846	3.39082	0.388359	32.8
P12385	YBR143C	SUP45	6.20151	5.99752	6.16338	6.06762	5.65169	6.49512	-0.0493247	32.83
P0CS90	YJR045C	SSC1	9.33925	9.41837	8.21676	8.59223	8.46391	8.90712	-0.0489547	32.85
Q04214	YMR045C	TY1B-MR1	1.06967	1.81999	1.00171	1.1573	1.19662	1.99438	-0.0485836	32.87
P34160	YMR125W	STO1	6.36551	6.37596	6.39462	6.64357	6.00267	6.34489	-0.0483185	32.89
P14120	YGL030W	RPL30	12.1414	11.9649	11.9249	12.5169	12.6867	11.9883	0.386863	32.92
P20604	YDL047W	SIT4	2.02352	1.94826	3.54343	1.74798	3.00763	2.61752	-0.0473615	32.94
Q3E7Y3	YLR367W	RPS22B	13.1786	13.1122	12.4344	12.7912	13.0116	13.5766	-0.0472685	32.95
P53909	YNL141W	AAH1	6.86324	7.58724	7.83928	6.9768	7.48564	7.68782	-0.0464999	32.99
P40481	YIL110W	HPM1	5.22744	5.1194	5.5465	5.4361	5.12157	5.19714	-0.0461785	33.01
P35194	YBL004W	UTP20	0	0	0.544552	0	0.128778	0.278458	-0.0457722	33.03
P38151	YBR233W	PBP2	4.84566	6.38371	6.06151	6.16904	4.95546	6.04464	-0.0405796	33.32
P17255	YDL185W	VMA1	8.02551	7.59402	8.15729	7.46674	7.63297	8.55909	-0.0393408	33.38
P32835	YLR293C	GSP1	11.908	13.3406	13.3957	13.1413	13.4244	13.2201	0.380527	33.44
P43558	YFL044C	OTU1	3.42428	3.82953	5.71992	5.1704	3.64405	5.30034	0.380352	33.45
P36036	YKL214C	YRA2	3.60705	5.35847	5.24307	4.06957	5.06664	4.96643	-0.035321	33.61
P53221	YGR034W	RPL26B	12.379	13.5211	13.3533	12.8295	13.0741	13.2475	-0.0341053	33.67
P36101	YKL027W	TCD2	0	1.28619	2.32634	2.13091	0	2.61399	0.377455	33.69
P04650	YJL189W	RPL39	9.75288	11.5506	12.1666	10.8286	11.2159	11.3326	-0.0309601	33.85
P51401	YNL067W	RPL9B	4.0493	3.75086	4.54536	4.80336	4.63267	4.03469	0.375071	33.88
P25379	YCL064C	CHA1	7.58068	6.65389	7.91301	7.49521	7.58039	6.98239	-0.029867	33.91
P34077	YFR002W	NIC96	0	0.843502	3.57718	1.24074	1.26158	1.83453	-0.027944	34.01
P25349	YCR004C	YCP4	4.37024	0	3.75215	3.15885	2.92479	1.96223	-0.0255094	34.15
P38902	YOL005C	RPB11	6.7263	6.36246	7.91174	7.25911	7.3925	7.46072	0.370608	34.25
Q12189	YOR095C	RKI1	3.70747	2.22157	3.64264	2.69443	2.89621	3.91286	-0.0227279	34.3
P38701	YHL015W	RPS20	13.7865	14.1488	14.3139	13.7849	14.1094	14.2903	-0.0215387	34.36
Q12211	YPL212C	PUS1	3.14076	1.32302	2.01558	1.78571	1.99398	2.63539	-0.0214285	34.37
P0CX44	YGL135W	RPL1B	13.2041	13.3945	12.882	12.8416	13.0749	12.904	-0.0199524	34.45
P18562	YHR128W	FUR1	8.29198	7.4956	8.45385	7.98537	8.26615	7.93474	-0.0183939	34.54
P07267	YPL154C	PEP4	7.89442	6.74635	6.66267	7.1586	7.09637	6.99527	-0.0177291	34.57
P38439	YOR123C	LEO1	2.93904	5.47532	4.80554	4.89716	4.00731	4.26241	-0.0176685	34.58
P38708	YHR020W	YHR020W	7.18253	7.92336	8.28377	7.97721	8.00178	8.50957	0.3663	34.6
P0CX48	YBR048W	RPS11B	14.1507	13.4863	14.1596	14.359	14.2881	14.0574	0.364871	34.71
P38247	YBR077C	SLM4	4.52725	4.86478	5.43714	4.92956	5.6872	5.30694	0.364842	34.72
P47083	YJR002W	MPP10	0	4.18443	4.13122	2.55832	2.79463	2.91908	-0.0145421	34.75
P40509	YIL076W	SEC28	6.04938	4.26062	5.11981	6.58008	4.33286	4.47407	-0.014266	34.76
P15873	YBR088C	POL30	3.53654	3.64715	5.25179	4.12018	3.87257	4.4044	-0.0127755	34.85
P29952	YER003C	PMI40	6.97343	7.24842	7.74585	6.78775	7.34004	7.80581	-0.0113669	34.92
P53929	YNL108C	YNL108C	0	3.43985	2.70951	1.71855	2.71157	2.80226	0.361008	35.03
Q01560	YDR432W	NPL3	10.8573	11.3939	10.9023	11.086	10.7844	11.2565	-0.00885473	35.06
Q08421	YOR051C	ETT1	4.61217	5.63741	6.0095	5.82376	5.55379	5.96229	0.360259	35.09
P16861	YGR240C	PFK1	8.1699	7.58108	8.16264	7.62504	7.82832	8.4354	-0.00828832	35.09
P32288	YPR035W	GLN1	6.41236	5.54111	4.72423	6.1328	5.71731	4.80595	-0.00721195	35.15
P0CX52	YDL083C	RPS16B	14.3415	13.6536	14.3909	14.4051	14.6826	14.3065	0.359439	35.16
P53729	YNR029C	YNR029C	2.64403	3.89635	3.19404	4.36443	3.50565	2.94095	0.358867	35.2
P40064	YER105C	NUP157	0	0.297821	1.36609	0.30724	1.01438	1.41732	0.358342	35.25
P53914	YNL132W	KRE33	3.32839	4.52848	4.95099	4.70981	4.44207	4.72751	0.357173	35.34
P32379	YGR253C	PUP2	4.74755	6.21581	7.06599	5.70962	6.74592	6.64537	0.357187	35.34
P26786	YOR096W	RPS7A	12.7762	12.84	12.63	13.3724	13.1031	12.8327	0.354005	35.6
P33309	YNL001W	DOM34	3.17327	3.95962	4.59269	4.54523	3.64727	4.59308	0.353339	35.65
P10507	YLR163C	MAS1	3.08929	2.65577	3.01238	2.30604	3.78094	3.72167	0.350398	35.89
P00931	YGL026C	TRP5	6.07213	5.757	6.26404	6.16854	6.07498	6.89923	0.349858	35.94
P25339	YGL014W	PUF4	6.58433	7.64926	7.57586	7.83628	7.12489	7.89276	0.348157	36.08
P30624	YOR317W	FAA1	4.28521	3.79621	4.967	4.15139	4.68819	5.24853	0.346565	36.2
P52891	YDL116W	NUP84	1.01711	1.48571	1.81166	2.56381	1.53011	1.25432	0.344586	36.37
P10622	YDL130W	RPP1B	9.79822	10.4811	11.0199	10.3869	11.2208	10.7204	0.342957	36.5
Q00578	YIL143C	SSL2	0	2.22963	2.23212	0.905664	2.14243	2.43942	0.341923	36.58
P25043	YOR157C	PUP1	3.95056	5.17181	5.51735	4.92828	5.31632	5.41866	0.34118	36.64
P23644	YMR203W	TOM40	4.51544	3.21547	4.6893	4.30295	4.28926	4.84729	0.339763	36.76
P30771	YMR080C	NAM7	6.93012	7.70385	7.08958	7.86805	7.23214	7.6419	0.339517	36.78
Q12522	YPR016C	TIF6	9.55806	9.87509	10.4407	10.7186	10.3954	9.77793	0.339347	36.79
P20459	YJR007W	SUI2	4.62518	1.6809	3.44766	4.91319	3.10339	2.74342	0.33542	37.11
P42943	YJL111W	CCT7	4.13749	3.90403	4.88674	4.6595	4.43391	4.84014	0.335097	37.14
Q06406	YDR378C	LSM6	8.52682	8.20575	9.0013	8.8729	8.42537	9.43484	0.333081	37.3
P0CX42	YER117W	RPL23B	11.0972	10.5764	11.291	11.5968	11.278	11.11	0.331538	37.43
P23638	YGR135W	PRE9	6.37758	6.14534	6.79317	6.37139	6.8333	7.10092	0.329843	37.57
Q04223	YMR130W	YMR130W	2.01237	0	2.03009	1.47367	2.03839	1.51075	0.326784	37.82
P53199	YGL001C	ERG26	3.91973	3.96429	4.80713	4.32954	4.42581	4.9062	0.323468	38.09
P12695	YNL071W	LAT1	3.78569	2.93993	4.54726	3.96381	3.58887	4.68727	0.322353	38.18
P38181	YBL079W	NUP170	0	0.776413	1.63015	0.447226	0.631241	2.29153	0.321145	38.28
P38061	YBL092W	RPL32	10.8147	12.1134	11.9483	12.1149	11.7761	11.9458	0.320102	38.36
P26570	YML016C	PPZ1	1.8917	0	0.75879	0	1.95698	2.13131	0.319527	38.41
P32523	YLL036C	PRP19	2.34193	4.56	4.78632	4.88748	3.7762	3.97971	0.318384	38.5
P05374	YGR157W	CHO2	0	2.93494	2.5202	2.72389	1.67596	2.00977	0.318159	38.52
P32349	YPR190C	RPC82	0	1.83181	2.25642	1.65716	1.56226	1.82164	0.317609	38.56
P25355	YCR054C	CTR86	0	2.14649	1.85035	2.54757	0	2.40113	0.317288	38.59
P40893	YJL217W	REE1	3.31284	0	4.16681	2.43354	3.52923	2.46863	0.317248	38.59
P36017	YOR089C	VPS21	5.63977	5.16013	4.54751	5.04308	5.41761	5.4408	0.317341	38.59
P36973	YDR441C	APT2	5.5682	6.32405	6.28105	6.18613	6.39943	6.53864	0.316965	38.62
P05756	YDR064W	RPS13	11.437	11.2386	11.7257	12.0112	11.5611	11.7769	0.315968	38.7
Q05946	YLR222C	UTP13	5.84302	6.84568	6.10846	7.00313	6.33503	6.40694	0.315979	38.7
P00899	YER090W	TRP2	5.0135	4.36018	5.48332	5.06053	5.0814	5.66092	0.315283	38.75
Q05672	YDL189W	RBS1	5.75715	7.66178	6.84979	7.51769	7.15802	6.5387	0.315232	38.76
Q12455	YLR146C	SPE4	2.87373	3.20134	3.79932	4.1287	3.03113	3.66019	0.315207	38.76
P54837	YML012W	ERV25	7.05027	5.68737	5.32208	5.74136	6.41822	6.83105	0.310304	39.16
P38627	YJR103W	URA8	0	0.810553	1.21585	1.08409	0.815215	1.04713	0.306678	39.46
P20436	YOR224C	RPB8	6.9836	7.33582	8.37655	7.49491	8.21674	7.90206	0.305914	39.52
P46971	YJR143C	PMT4	2.35192	0	1.86118	1.6483	1.43429	2.04608	0.305187	39.58
P10664	YBR031W	RPL4A	12.2957	13.0659	13.0487	13.2099	13.2179	12.8934	0.303623	39.7
P40302	YMR314W	PRE5	4.85086	3.81812	5.50172	4.90015	5.06685	5.10867	0.301656	39.87
P09734	YML124C	TUB3	5.16073	5.70974	5.85952	5.50674	5.87627	6.24809	0.30037	39.97
P32803	YGL200C	EMP24	6.42887	6.2631	7.27159	6.88083	6.60851	7.37327	0.299683	40.03
P47104	YJR033C	RAV1	1.71453	3.45377	2.81356	2.60021	3.54147	2.72848	0.296097	40.32
P0C2H8	YDL075W	RPL31A	12.2218	13.8363	13.701	13.5545	13.4915	13.6012	0.295987	40.33
P35197	YDL226C	GCS1	0	0.762539	2.51422	1.39764	0.877504	1.88383	0.294073	40.48
Q00416	YLR430W	SEN1	0	0.252585	1.51207	0.767612	0.950028	0.92829	0.293757	40.51
P46951	YGR198W	YPP1	0.806817	1.02708	1.55473	1.80568	0.635803	1.82712	0.293327	40.54
Q12532	YPL009C	RQC2	1.40449	1.35147	0.599691	2.10428	0.724512	1.40287	0.292005	40.65
P39960	YER155C	BEM2	0	0	0.28281	0.493305	0	0.649123	0.286539	41.1
Q07800	YLL010C	PSR1	0	2.7439	2.72507	1.76521	2.05377	2.50929	0.286436	41.11
P47100	YJR029W	TY1B-JR2	0	1.17319	1.3291	0	0.767613	0.875873	0.286267	41.12
P53834	YNL281W	HCH1	5.47782	6.33382	7.0162	6.31686	6.90149	6.46599	0.285501	41.18
P38353	YBR283C	SSH1	4.4497	3.95766	5.24212	4.4401	4.84716	5.21748	0.285086	41.22
Q02784	YPL059W	GRX5	5.57623	0	0	2.83351	0	3.59475	0.28401	41.3
P53200	YGR001C	EFM5	5.90869	8.31972	8.14811	7.79637	7.84371	7.58487	0.282806	41.4
P28495	YKL007W	CAP1	4.34933	4.26087	4.5943	4.81952	4.6077	4.62096	0.28123	41.53
P00498	YER055C	HIS1 =	5.99615	6.31	7.12838	6.70093	6.7118	6.85968	0.279297	41.69
P20485	YLR133W	CKI1	0	0	1.26783	0	0.646114	1.45779	0.278693	41.74
P53851	YNL253W	TEX1	3.29676	3.34719	2.95576	3.77972	3.30155	3.35223	0.277924	41.8
P38840	YHR137W	ARO9	4.16799	4.1121	4.40658	4.29589	4.713	4.51104	0.277753	41.81
P0CX40	YER102W	RPS8B	13.9535	13.4091	14.0619	14.2858	14.0747	14.0103	0.277556	41.83
Q06489	YPR118W	MRI1	3.81738	3.73528	4.55568	4.26656	4.07735	4.59515	0.276905	41.88
Q05584	YDR272W	GLO2	0	1.58476	3.41643	0	3.02307	2.79991	0.27393	42.12
P38792	YHR069C	RRP4	2.39627	4.13603	3.9516	4.04493	3.88571	3.37036	0.272369	42.25
Q07825	YLL029W	FRA1	0	2.28831	1.51692	2.49241	1.03032	1.09939	0.272295	42.26
P38737	YHL030W	ECM29	1.05536	0	0.423419	0.844471	0.331055	1.11811	0.271622	42.31
Q03782	YDR240C	SNU56	4.96305	6.53437	6.34973	6.78604	5.55364	6.3181	0.270212	42.43
P04037	YGL187C	COX4	0	3.33839	4.74024	2.38281	3.57264	2.93218	0.269668	42.47
Q04697	YML048W	GSF2	3.65409	3.03081	4.21025	3.94488	3.41791	4.3393	0.268979	42.53
Q06705	YLR380W	CSR1	2.04271	0	0	0.997	0	1.85169	0.26866	42.55
Q12288	YLR126C	YLR126C	5.09244	5.51335	6.14161	5.99594	6.13998	5.41099	0.266507	42.73
P08518	YOR151C	RPB2	5.84459	5.0343	6.30622	6.76008	5.33352	5.88476	0.264411	42.9
Q99257	YPL169C	MEX67	5.18232	4.71508	5.28797	5.46906	5.19196	5.31532	0.263659	42.96
P0CX46	YIL018W	RPL2B	12.7883	11.7235	13.4731	12.7423	13.1261	12.6693	0.263619	42.97
Q00539	YHR086W	NAM8	7.55819	8.15546	7.80288	7.93254	8.33374	8.03965	0.263135	43
P38629	YNL290W	RFC3	3.75551	4.23164	4.7197	4.48441	4.35492	4.64964	0.260708	43.2
P38174	YBL091C	MAP2	3.74618	4.82438	5.29797	4.77162	4.70241	5.17205	0.259181	43.33
P09436	YBL076C	ILS1	7.00913	7.29757	7.9739	7.30785	7.46961	8.27998	0.258952	43.35
P36102	YKL025C	PAN3	0	3.20901	2.5783	2.27053	1.86193	2.43014	0.258429	43.39
Q06217	YLR275W	SMD2	8.21781	7.82225	7.73728	8.52822	8.22743	7.79224	0.256852	43.52
P00815	YCL030C	HIS4	7.08015	6.77426	7.34018	7.18969	7.00172	7.77119	0.256004	43.59
P32319	YBL017C	PEP1	1.37385	1.18748	0.967511	0.795074	0.774754	1.19542	0.254531	43.71
P32465	YHR094C	HXT1	2.0754	0	1.53526	2.17623	1.31169	3.26709	0.253659	43.78
Q06672	YLR435W	TSR2	0	5.15228	4.80454	3.77658	2.52536	4.41289	0.25267	43.86
Q06678	YDR322W	MRPL35	0	2.25224	2.31163	0.728178	2.37262	2.20665	0.247861	44.25
P32454	YKL157W	APE2	4.9868	4.16441	5.23401	4.95242	4.56151	5.6127	0.247136	44.31
P32352	YMR202W	ERG2	4.79621	3.16236	5.38572	4.47018	4.91092	4.70077	0.245857	44.41
Q00916	YIL061C	SNP1	4.44808	5.8979	5.71135	5.87717	5.46283	5.45421	0.245627	44.43
P28274	YBL039C	URA7	6.46802	7.84106	8.09255	7.65934	7.3496	8.12488	0.244063	44.56
P36008	YKL081W	TEF4	10.1101	9.91441	10.5719	10.386	10.3123	10.6184	0.240071	44.88
P53163	YGL068W	MNP1	5.52249	3.51698	5.36009	5.20812	5.14401	4.76726	0.239947	44.89
P53067	YGL241W	KAP114	0	0	1.56651	0	0.980017	1.30095	0.238151	45.04
P06367	YCR031C	RPS14A	12.7989	13.2202	13.3402	13.1238	13.5015	13.4475	0.237853	45.07
P11412	YNL241C	ZWF1	4.34096	0.94564	2.20559	3.41799	2.45064	2.33665	0.237695	45.08
P37898	YHR047C	AAP1	6.23089	6.8236	7.10046	6.99216	6.63738	7.23781	0.237465	45.1
P43321	YLR147C	SMD3	6.54424	6.58972	7.02453	6.70608	7.40474	6.75995	0.237422	45.1
P53731	YNR035C	ARC35	3.07241	4.11964	5.47133	4.67991	3.95812	4.73315	0.235935	45.22
P06103	YOR361C	PRT1	5.55124	6.57923	6.75431	6.46987	6.22167	6.89949	0.235412	45.26
P53252	YGR086C	PIL1	9.15072	9.25266	9.29187	9.43568	9.40813	9.55633	0.234963	45.3
P11076	YDL192W	ARF1	11.1466	11.0283	12.0349	11.525	11.8013	11.5869	0.23448	45.34
P00360	YJL052W	TDH1	7.55081	4.74419	6.26234	6.20901	6.16624	6.86823	0.228715	45.81
P07260	YOL139C	CDC33	11.0482	11.5679	11.5639	11.5862	11.4005	11.8508	0.219198	46.59
P04912	YBL003C	HTA2	7.80109	7.67553	7.8465	8.46625	8.17025	8.26065	0.218302	46.66
P16862	YMR205C	PFK2	7.92918	8.18312	8.68094	8.15259	8.40806	8.88398	0.217132	46.75
P38555	YER031C	YPT31	6.93228	7.6407	8.52473	7.55034	7.98584	8.2109	0.216458	46.81
P06787	YBR109C	CMD1	6.5538	5.31969	6.77685	6.17671	6.56689	6.5528	0.215355	46.9
P39517	YDL160C	DHH1	4.88443	5.51606	6.00448	5.71254	5.46299	5.87453	0.215036	46.92
Q3E757	YGR085C	RPL11B	14.0394	12.446	13.8391	13.4424	13.6622	14.2163	0.214184	46.99
P40160	YNL207W	RIO2	4.16184	6.07524	6.09118	5.7695	5.62436	5.56902	0.21154	47.21
P07284	YDR023W	SES1	8.31093	7.55485	8.55462	8.04937	8.04791	8.95433	0.210402	47.3
P47117	YJR065C	ARP3	3.79482	3.90165	4.5958	3.63033	4.3046	4.98722	0.209963	47.34
P17076	YHL033C	RPL8A	8.10326	7.37663	7.70152	7.6653	8.45153	7.69199	0.209135	47.41
Q12460	YLR197W	NOP56	8.50526	8.98479	9.12907	9.13731	8.87164	9.23499	0.208269	47.48
P06781	YNL090W	RHO2	3.22981	4.93528	4.6935	4.21711	4.41255	4.85364	0.208233	47.48
P32191	YIL155C	GUT2	0	2.3849	1.92555	0	2.15152	2.76879	0.203287	47.88
P10869	YER052C	HOM3	1.61361	2.18127	2.9621	2.90966	0.851913	3.60374	0.202781	47.92
P05373	YGL040C	HEM2	3.13809	0	2.51369	1.78425	1.94307	2.52422	0.199924	48.16
P33401	YKL127W	PGM1	6.68396	7.78822	7.8692	7.38694	7.70668	7.84735	0.199863	48.16
P00812	YPL111W	CAR1	6.98519	6.29935	6.70254	6.63672	6.89324	7.0565	0.199792	48.17
P22203	YOR332W	VMA4	6.73563	5.5182	6.63965	6.6899	6.13281	6.66895	0.199393	48.2
P38698	YHR201C	PPX1	3.95857	3.01442	4.99874	3.26514	4.34241	4.96199	0.199269	48.21
Q01939	YGL048C	RPT6	5.17892	4.8537	5.43342	4.95696	5.40327	5.70337	0.199191	48.22
P54860	YDL190C	UFD2	0	0.572042	0.438334	0	0.891873	0.706474	0.195991	48.48
P50896	YDR505C	PSP1	3.64736	1.76427	3.70986	3.14286	2.82368	3.5544	0.195122	48.55
P38689	YHL011C	PRS3	6.85392	7.29487	6.73246	6.90089	7.26553	7.29753	0.194232	48.62
Q02753	YBR191W	RPL21A	12.3392	13.2412	13.3177	13.1148	13.1934	13.1671	0.192386	48.77
P39077	YJL014W	CCT3	4.92303	4.69986	5.37799	4.71771	5.22008	5.63721	0.191376	48.85
P16474	YJL034W	KAR2	6.91422	7.10516	7.64498	7.17863	6.97796	8.08213	0.191455	48.85
P33331	YER009W	NTF2	10.5447	11.3388	11.1451	11.3324	11.38	10.887	0.190285	48.94
Q00711	YKL148C	SDH1	3.48384	2.50108	2.89829	2.96572	2.54489	3.02556	0.189843	48.98
P38328	YBR234C	ARC40	0	0	3.23209	1.26529	0	2.53325	0.188818	49.06
P07251	YBL099W	ATP1	9.0101	8.43577	8.63872	8.49928	8.80155	9.34983	0.18869	49.07
Q03305	YDR465C	RMT2	4.43641	6.90664	6.21551	6.02772	5.90411	6.18342	0.185566	49.33
P33442	YLR441C	RPS1A	9.9336	9.82513	10.2767	10.1526	10.1107	10.3156	0.181162	49.69
P32327	YBR218C	PYC2	5.7221	5.32343	6.65046	5.79487	5.5886	6.85468	0.180721	49.72
P38426	YMR261C	TPS3	3.11089	0	2.06573	1.93467	1.79072	1.98329	0.177354	50
Q00245	YIL118W	RHO3	6.1983	6.97555	7.21686	6.71754	7.13592	7.06767	0.176808	50.04
P47039	YJL060W	BNA3	4.08492	4.71716	5.17196	4.2499	4.55156	5.6959	0.174441	50.23
P53184	YGL037C	PNC1	6.883	5.98134	6.52728	6.44695	6.93693	6.53065	0.174305	50.24
O14455	YPL249C-A	RPL36B	10.1359	9.62292	9.98571	10.0446	9.89143	9.94175	0.17388	50.28
P38719	YHR169W	DBP8	2.59402	3.16662	3.81714	3.06304	3.42455	3.60098	0.170261	50.57
P06738	YPR160W	GPH1	1.39643	0.95262	1.99794	1.60833	0.66189	2.58728	0.170174	50.58
Q03612	YER138C	TY1B-ER1	2.59554	3.07697	3.21326	2.51362	3.12657	2.74337	0.167404	50.81
P47119	YJR069C	HAM1	7.73986	8.09774	8.71919	8.23193	8.46915	8.3545	0.166263	50.9
Q12046	YDL209C	CWC2	2.28727	3.99019	4.72539	3.94733	4.37088	3.17922	0.164861	51.01
Q05359	YAR002C-A	ERP1	6.05877	4.97556	6.55265	5.60818	6.10666	6.36054	0.162799	51.18
P12612	YDR212W	TCP1	6.42694	4.92938	5.82073	5.63333	5.60443	6.42403	0.161579	51.28
Q02206	YKR008W	RSC4	0	2.84287	1.29392	1.64391	0.552113	2.42473	0.161319	51.3
Q07551	YDL124W	YDL124W	5.85386	3.72059	5.36698	4.73326	5.5635	5.12855	0.161291	51.3
P47120	YJR070C	LIA1	8.99889	10.068	9.85243	9.89309	10.0145	9.49385	0.16071	51.35
P32447	YJL115W	ASF1	0	0	3.30576	0	1.29642	2.48448	0.158377	51.54
P28834	YNL037C	IDH1	5.434	5.67509	6.22903	6.07087	5.68945	6.04494	0.155713	51.76
P22147	YGL173C	XRN1	7.39746	8.26486	8.07223	8.08663	7.93457	8.17152	0.152722	52
P11075	YDR170C	SEC7	0.69456	0	1.47317	0.577683	0.16058	1.88721	0.152582	52.01
P07560	YFL005W	SEC4	6.76966	6.10187	8.06872	6.90266	7.08852	7.39912	0.15002	52.22
P09938	YJL026W	RNR2	8.39927	8.22939	8.67047	8.49446	8.4087	8.84554	0.149857	52.24
P07283	YFL045C	SEC53	11.8443	11.7827	11.7801	11.9522	12.0842	11.8183	0.149207	52.29
P46970	YJR132W	NMD5	1.40497	1.97903	2.56276	2.23886	2.41332	1.73988	0.148437	52.35
P53010	YGL094C	PAN2	0	1.37426	0.981741	1.17374	0.713399	0.902244	0.144462	52.68
P16387	YER178W	PDA1	7.60318	7.13471	7.97124	7.60217	7.5125	8.02567	0.143738	52.74
P33203	YKL012W	PRP40	0	1.65678	1.93555	1.1263	1.4755	1.42082	0.143429	52.76
Q01855	YOL040C	RPS15	12.7288	13.8492	13.2909	13.2089	13.6563	13.4321	0.142812	52.81
P53742	YNR053C	NOG2	4.87462	6.30256	6.32014	5.77929	6.04802	6.09566	0.141884	52.89
P0CX26	YJR094W-A	RPL43B	12.3162	11.3872	13.0014	12.6053	12.244	12.3524	0.141496	52.92
P32621	YEL042W	GDA1	3.09027	3.27371	4.19506	3.27692	3.22121	4.48464	0.141244	52.94
P38682	YER122C	GLO3	0	1.51102	1.94048	0.783514	1.12636	1.96394	0.140769	52.98
P41811	YGL137W	SEC27	6.02594	5.95628	6.46452	6.67948	5.63557	6.5528	0.140372	53.01
P50094	YML056C	IMD4	6.45709	7.5237	7.00559	7.382	6.89833	7.11412	0.136019	53.36
P26754	YNL312W	RFA2	13.7148	13.8551	13.1983	13.9634	13.7313	13.4793	0.135256	53.43
P32598	YER133W	GLC7	6.98667	5.40357	6.42212	7.35656	5.5575	6.3035	0.135065	53.44
Q12149	YOR001W	RRP6	1.79614	2.87321	3.02856	2.39115	2.76941	2.93396	0.132203	53.68
Q02792	YOR048C	RAT1	3.10033	4.00184	4.34442	3.67903	3.51913	4.64455	0.132042	53.69
P05030	YGL008C	PMA1	9.934	8.94193	8.57026	8.70756	8.88851	9.62316	0.131575	53.73
P14020	YPR183W	DPM1	7.73781	6.53068	7.21248	7.16888	7.16492	7.53851	0.130442	53.82
P43588	YFR004W	RPN11	4.71755	4.42913	5.22906	4.56478	4.73197	5.45313	0.124718	54.29
P48589	YOR369C	RPS12	13.0895	13.4348	13.6049	13.2138	13.5049	13.7835	0.124323	54.32
P36516	YMR024W	MRPL3	2.89076	1.28955	2.36491	2.50596	1.32921	3.07956	0.12317	54.41
P00830	YJR121W	ATP2	8.28544	8.10341	8.5452	8.11009	8.13052	9.06053	0.122365	54.48
Q12084	YDR020C	DAS2	3.95821	5.36136	4.43771	4.35574	5.2322	4.53385	0.121501	54.55
P53295	YGR173W	RBG2	4.10049	3.23984	3.97308	3.54336	3.84578	4.28465	0.120125	54.66
P09032	YOR260W	GCD1	4.15317	3.56811	4.10479	4.42657	3.71594	4.04017	0.118868	54.76
P40693	YNL002C	RLP7	5.23451	6.78549	6.67088	5.98268	6.41767	6.64698	0.118816	54.77
P32831	YBR212W	NGR1	5.06591	5.9601	5.1725	5.33234	5.53709	5.68187	0.117595	54.87
P33299	YKL145W	RPT1	4.72039	4.99314	5.71262	5.10825	4.83093	5.83839	0.117136	54.9
P0CX24	YOR312C	RPL20B	12.6012	12.3042	12.5611	12.7376	12.6314	12.7544	0.116836	54.93
P32386	YLL048C	YBT1	0	0	0.450371	0	0.318229	0.480223	0.116027	54.99
P39990	YEL026W	SNU13	9.73679	9.06363	9.25224	9.59874	9.42834	9.34962	0.108011	55.65
P43621	YFR051C	RET2	4.09401	5.33012	5.16702	4.96749	4.52759	5.41158	0.105171	55.88
P26755	YJL173C	RFA3	13.6392	13.0205	12.8538	12.9392	13.5243	13.3634	0.104441	55.94
P53622	YDL145C	COP1	3.59132	4.26994	4.695	4.10903	4.18233	4.57794	0.104347	55.95
O13539	YHR167W	THP2	4.33843	5.71151	6.61322	5.6435	5.82879	5.50236	0.103831	55.99
P53091	YGL201C	MCM6	1.20151	1.57986	1.40645	1.47924	1.4635	1.55232	0.102409	56.1
P41940	YDL055C	PSA1	10.2029	10.1355	10.3981	10.085	9.96528	10.987	0.100242	56.28
Q12496	YOL098C	YOL098C	3.34275	3.72661	4.4732	3.05775	3.8179	4.96083	0.0979755	56.46
P14843	YDR035W	ARO3	3.19955	2.76441	4.43873	2.55501	3.62494	4.5148	0.0973531	56.52
P40024	YER036C	ARB1	9.51054	9.70474	9.79371	9.88383	9.46926	9.94594	0.0966789	56.57
P15496	YPL117C	IDI1	5.02172	6.53163	6.4715	5.52131	6.17536	6.61737	0.0963957	56.59
P02557	YFL037W	TUB2	9.2535	9.16956	9.09327	8.97888	9.31991	9.50271	0.0950559	56.7
P40053	YER080W	AIM9	4.53379	4.78348	5.45424	4.93729	4.77409	5.33669	0.0921879	56.94
P14742	YKL104C	GFA1	6.52945	6.06293	6.58548	6.26425	6.39266	6.78418	0.0877412	57.3
Q12387	YOL076W	MDM20	0	0.570617	1.39877	0.659226	0.732901	0.837924	0.0868868	57.37
P38968	YDL195W	SEC31	2.50986	2.91701	3.35089	2.27066	2.64733	4.1122	0.0841459	57.59
Q06506	YPR137W	RRP9	5.1816	7.15908	6.57079	6.55241	6.20243	6.4089	0.0840889	57.6
P17709	YCL040W	GLK1	6.76182	4.8441	5.19279	5.8364	5.22621	5.98542	0.0831053	57.68
Q04869	YMR315W	YMR315W	5.98656	5.34532	5.93868	5.36316	5.69612	6.45904	0.0825882	57.72
P38143	YBR244W	GPX2	4.05013	2.47161	3.92452	3.50992	4.26807	2.90626	0.0793279	57.98
Q00955	YNR016C	ACC1	7.00796	6.34228	6.57089	6.24659	6.69098	6.79895	0.0778023	58.11
P53829	YNL288W	CAF40	0	0.712777	1.93446	0	1.81473	1.05917	0.0755571	58.29
P05453	YDR172W	SUP35	5.12506	6.02949	6.12445	5.46466	5.63586	6.39027	0.0705989	58.7
P36041	YKL204W	EAP1	2.13407	4.59825	4.38624	3.21221	3.89	4.22663	0.0700932	58.74
P46990	YJL177W	RPL17B	8.65166	9.01395	8.34936	8.42216	8.88206	8.91832	0.0691945	58.81
Q07915	YLR009W	RLP24	8.77889	8.73104	8.81825	8.95794	8.4766	9.09177	0.0660426	59.07
P53738	YNR046W	TRM112	4.84015	3.82764	5.53749	4.71717	4.90802	4.76563	0.0618477	59.41
P41921	YPL091W	GLR1	4.99171	0	3.79197	2.50876	2.9199	3.5354	0.0601264	59.55
P36421	YGR185C	TYS1	4.99693	5.70648	5.89715	5.56515	5.57496	5.63799	0.0591806	59.63
Q12525	YLL062C	MHT1	0	2.22069	3.9071	0	2.19695	4.10799	0.0590512	59.64
P40422	YHR143W-A	RPC10	6.86402	7.57178	7.95542	7.28412	7.41415	7.86732	0.0581301	59.71
P15303	YPR181C	SEC23	3.01264	3.1634	3.97177	3.61243	2.92851	3.77714	0.0567535	59.82
P0CX32	YIL069C	RPS24B	13.368	13.602	13.6463	13.7265	13.6424	13.3274	0.0537301	60.07
P38821	YHR113W	APE4	0	3.89455	3.53107	2.23211	2.71141	2.64021	0.0527019	60.15
P25299	YGL044C	RNA15	5.52022	6.59187	6.50029	6.39245	6.10371	6.2522	0.0453282	60.76
P38088-2	YBR121C	GRS1	9.66306	9.396	9.04615	8.99259	9.08114	9.16119	0.0444837	60.82
P54964	YLR059C	REX2	9.75745	8.61428	9.69114	9.28619	9.02707	9.88198	0.0441234	60.85
Q03735	YML117W	NAB6	5.79511	7.018	6.40236	6.3475	6.17812	6.81872	0.0429528	60.95
P39938	YGL189C	RPS26A	13.5259	13.9572	13.5652	13.7983	13.6337	13.7447	0.0427944	60.96
P38861	YHR170W	NMD3	3.97282	5.22456	6.03067	5.51372	4.64663	5.19146	0.0412532	61.09
P0CX54	YDR418W	RPL12B	11.6612	11.9651	11.7042	11.7553	11.8904	11.5161	0.0405042	61.15
P38810	YHR098C	SFB3	2.35181	0	1.93642	2.15012	0.88336	1.37183	0.0390261	61.27
P36013	YKL029C	MAE1	4.89775	5.20286	5.80012	5.1487	5.30121	5.56622	0.0384689	61.31
P40069	YER110C	KAP123	6.81342	4.9467	6.50118	5.87044	5.88281	6.62286	0.038269	61.33
Q08972	YPL226W	NEW1	6.54899	7.16859	7.4507	6.82101	7.01418	7.44629	0.0377351	61.37
P07259	YJL130C	URA2	7.91804	7.52089	8.30546	7.73508	7.80031	8.32072	0.0372351	61.42
P41812	YNL221C	POP1	0	0.913186	0.819048	0	0.869283	0.970034	0.0356942	61.54
P38911	YML074C	FPR3	6.76731	7.77097	7.88211	7.46311	7.50962	7.55233	0.0348904	61.61
P04050	YDL140C	RPO21	4.73934	5.39525	6.22453	5.1434	5.37145	5.94817	0.0346296	61.63
P05755	YBR189W	RPS9B	13.5525	13.7767	13.7523	13.7888	13.6665	13.7259	0.0332115	61.74
P15180	YDR037W	KRS1	11.4839	12.0465	12.0039	11.8874	11.9598	11.7845	0.0324776	61.8
Q02046	YKR080W	MTD1	3.86889	0	1.75857	2.24592	1.27742	2.20087	0.0322517	61.82
Q12179	YPL245W	YPL245W	0	2.4398	2.01558	1.39002	1.17277	1.98931	0.0322392	61.82
Q12009	YDL201W	TRM8	4.32572	0	3.48574	2.26478	2.25414	3.38446	0.0306394	61.95
Q08745	YOR293W	RPS10A	13.6945	13.3296	13.3113	12.9045	13.7117	13.5833	0.0288189	62.1
P24783	YNL112W	DBP2	8.09405	8.78635	8.83143	8.62187	8.45463	8.71962	0.0280951	62.16
P22579	YOL004W	SIN3	7.67074	4.53923	7.67346	3.95696	7.88203	8.12578	0.027113	62.24
P40327	YDL007W	RPT2	6.04024	5.54676	6.20329	5.89994	6.08405	5.87996	0.0245542	62.45
P32178	YPR060C	ARO7	0	0	3.45114	1.55147	0	1.96805	0.0227948	62.59
P15992	YBR072W	HSP26	10.8255	10.3477	10.8325	10.7996	10.6767	10.5864	0.0189951	62.9
Q08920	YPL178W	CBC2	7.64855	7.09764	7.24145	7.20431	7.34906	7.48826	0.017998	62.98
P10659	YLR180W	SAM1	10.3949	11.0204	10.6726	10.7681	10.8255	10.5452	0.0169542	63.07
P05750	YNL178W	RPS3	13.385	12.7424	13.1778	13.0036	13.0136	13.3338	0.0152807	63.2
Q01976	YBR111C	YSA1	7.82696	8.40057	9.21931	8.49909	8.33216	8.64509	0.00983635	63.65
P54115	YPL061W	ALD6	10.9477	10.3659	10.9725	10.6642	10.5732	11.0731	0.00809346	63.79
P27810	YOR099W	KTR1	3.87765	3.02752	4.22277	3.72306	3.38215	4.04372	0.00699897	63.88
P38620	YER099C	PRS2	4.16323	4.42695	4.56394	4.28499	4.61355	4.2618	0.0020774	64.28

## Sheet: Table S1D
TOP3	iBAQ	LFQ	Only TOP3	Only iBAQ	Only LFQ	TOP3 + iBAQ	TOP3 + LFQ	iBAQ + LFQ	TOP3 + iBAQ + LFQ
PDI1	AAC1	AAC1	ACO2	ABF2	AAH1	AAT2	ACO1	AAC1	PDI1
HOM6	ADK1	ABP1	ADE2	ADE13	ACS2	ADE1	ADH6	ABP1	HOM2
URA1	ATR1	ASN1	APT1	AHA1	ACT1	ADE17	AIR1	APM3	RML2
ADE17	CHO1	CDC123	ARP3	AIF1	ADE3	ADK1	ARL1	ARX1	BAT1
TIF11	COS10	CIT1	ATP3	AIP1	ADI1	ADO1	ASN1	BMH2	YNR021W
SRB8	CUE3	CKA2	CAP1	AIR2	ALO1	AHP1	CDC42	CCA1	GLT1
RPL34B	ERP2	CRP1	CCT3	APL6	APA1	ARP2	COX6	CDC12	PRP42
HOM2	FOL2	CSL4	CDC3	APN1	ARO2	CCS1	DAS2	CDC123	TKL1
RML2	FRM2	DBP5	CIC1	ARC19	ARO3	CDC31	DCP2	CRP1	STM1
RPS31	GNA1	DOP1	CMD1	ARG4	ARO8	CPR1	DHH1	CSE1	YHC1
UGP1	HSP12	EDE1	COF1	ARO10	BDH1	CPR3	EBP2	CSL4	SNU114
MMF1	LRO1	FRM2	CTK1	ARP9	BFR1	CPR6	ERG26	CYC3	GND1
RPB8	MDH1	GLO1	DEF1	ASC1	BRE5	EGD2	HIS1	DBP9	YDR341C
RAS2	MET6	GRX3	DLD2	ATG7	CAR2	ENO1	HSP104	DIP2	SRP72
BAT1	MMF1	HPT1	EFM5	ATP4	CCT6	FIP1	HSP42	DOP1	SMX2
RPP1B	NDE1	LPD1	ERP1	ATR1	CDC48	GET3	LSM3	ENP1	URA5
YNR021W	PIS1	LYS4	EXG1	CAF20	CDC60	GPM1	LSM7	ERB1	ECM33
LSM1	RBG1	MET6	FAA1	CCP1	CEX1	GRE2	LYS4	ERG11	NPC2
PGI1	RDL1	MRT4	FAA4	CCT4	CKA2	GRE3	MLP1	FKS1	SAC6
CPR1	RML2	NPC2	FAP7	CDC10	COX2	GUK1	MRS6	FOL2	DYS1
ZUO1	RPL24B	PFY1	FPR4	CDC37	DBP8	HHT1	NMT1	FRE1	ILV3
RPN11	SOD1	PIS1	FUN12	CHO1	DLD3	HOM6	NPA3	FRS2	CIT1
CDC31	SRX1	POL5	GAR1	CKB1	DPS1	HSP12	PMU1	GCD2	DBP5
APT1	STI1	PPT1	GCD6	COS10	DRE2	HYP2	PRE6	GCD7	MBF1
PRT1	SUI1	PRC1	GCN20	CUE3	ECM32	LEU9	RET2	GDH2	FRD1
GET3	TPI1	QRI1	GPA1	CYS3	EDE1	MDH1	RMD9	GNA1	GDH1
RNR3	TSL1	RML2	GPD2	DBP3	ELP3	MGM101	RPL22B	GRX3	ASN2
YHM2	YGR266W	RPF2	GPX2	DCP1	EMC1	MMF1	SEH1	GUA1	GLO1
TPI1	YMC1	RPL33B	HTB1	DDP1	ERG13	MPT5	SMD3	HCR1	GLN4
PGK1	YNK1	SAC6	KAP122	DHR2	ERG2	MSS116	SPT15	HEM3	FRM2
GCN20	YPR1	SMX2	KGD1	DID2	ERG27	NOP16	SSP120	HIS6	KRE2
UTP18	ZEO1	SMX3	KTI12	DLD1	ERG9	NOP2	TIF35	HPT1	RPF1
TCP1	ABF2	SRX1	KTR1	DPL1	FAS2	NOP6	UGP1	HRP1	NDE1
SMD3	AHP1	TFG1	LAT1	DYN1	FRS1	NOP7	VMA13	HXT7	HSP31
SNP1	EMC2	TMA22	LEU4	EDC3	GAS1	NPT1	VMA5	IDP1	RRP1
COF1	GLT1	BDH1	LGE1	EFB1	GCD1	OYE2	VOA1	LPD1	CCC1
HYP2	GSY2	CSE1	LSG1	EGD1	GCD11	PAP2	XPT1	LST8	PTC2
YLR179C	GUK1	CTK2	LSM1	ELP2	GLR1	PET9	YLR179C	MCM2	NSA2
AAT2	HNT1	DAS2	LSM5	EMP47	GPH1	PGI1	ZRC1	MCM3	CNB1
SPF1	NPC2	EMC2	MAK16	ENO2	GSH1	PGK1	ZUO1	MET6	KAP95
AHP1	PGI1	FOL2	MET12	ERG10	HIS7	PUF3		MRH1	ANP1
LSM7	PRI1	GSY2	NOP13	ERG20	HPR1	RHO5		MRT4	AFG2
GPD2	THR4	LSM8	NOP4	ERP2	HTS1	SNQ2		MTC1	SXM1
SSD1	AAT2	NCP1	NUP133	FAL1	HXT2	SOD1		MTR4	CDC39
FPR4	ATG7	NHP2	PNC1	FBA1	IDH2	SPF1		NCP1	EMC2
FAP7	EGD1	PTC2	PRE5	FCY1	IDI1	SSD1		NHP2	RNH1
GLT1	IPP1	RPL42B	PRE7	FES1	KSP1	STI1		NOP15	MCX1
SEC18	SAC6	SRB2	PRE9	FMN1	KTR3	SUI1		NOP9	GSY2
ERP1	SPT6	SRP54	PRP8	FPR1	LHP1	THR4		NPL6	MCM5
XPT1	GLO1	NUM1	PRS2	FSH1	LSC2	TIF1		NSR1	CTK2
TIF35	RAD59	URA4	PRT1	FSH3	LSM8	TIF11		NUM1	RIX7
NOP7	YET1	GCD2	PST2	GCN3	MAK21	TOM70		NUP49	RPF2
EBP2	CIT1	MYO2	PUP1	GPI16	MFT1	TPI1		OST1	CBR1
PAP2	HPT1	NDE1	PUP3	GPI17	MIC10	TPS1		PFY1	MEU1
PUF3	KRE2	COX2	RAS1	GPN2	MSH2	UPF3		PHB1
PRP42	NSA2	HSP104	RAS2	GPN3	MYO2	VPS29		PHO86
RPT1	RRP1	PRI1	RFS1	GRX2	NCL1	YHM2		PIN4
ADO1	YRB1	URA5	RNR3	GVP36	NRD1	YPT52		PIS1
AIR1	CDC123	DIP2	RPB8	HEM14	NRK1	ZEO1		PPT1
HIS1=	NHP2	PRE2	RPL34B	HMF1	NRP1			PRC1
MGM101	NOP9	YLR419W	RPN11	HMO1	NSA1			PRI1
TKL1	SHE2	ARL1	RPN13	HMT1	NUP145			PRS4
OYE2	AIF1	ILV3	RPN8	HNT1	OLA1			PSE1
STM1	CYC3	LSM7	RPP1B	HRI1	PAT1			PTC3
CIC1	MYO5	MLP1	RPS31	HSH49	PCM1			QRI1
CCS1	NOP6	MTC1	RPT1	HSL1	POL5			RAD59
MAK16	RNH1	RPL24B	RPT3	HSP10	PRE1			RPB3
YHC1	SEC5	RPL37A	RPT4	HSP60	PRE10			RPD3
YGL101W	TOM20	HEM3	RRP4	HSP82	PRE2			RPL24B
FAA1	YGR210C	THO1	RSR1	HTB2	PSP2			RPL37A
GPM1	SGT2	TSR2	SCD6	HXK2	PUF2			RPL42B
ARP3	MSC7	YNR021W	SCS2	IKI3	RAD33			RPL6B
NOP2	ADE17	YPT6	SEC18	IMD2	RAT1			RPP1
LSG1	CSL4	ARX1	SEC24	IML2	RFC3			RPS29B
SNU114	FES1	DBP8	SER1	IMP4	RIM1			SAH1
DHH1	VPS30	ECM32	SKI3	IPP1	RKI1			SCP160
EGD2	NPT1	EMC1	SLM4	KEX1	RPA190			SHE2
PRE9	PGK1	HXT2	SLY1	KIN28	RPC40			SHM2
NOP4	CPR3	PRP42	SMD2	LCB1	RPL33B			SLF1
FAA4	RPL37A	RPS29B	SNP1	LCB2	RPL4B			SMX3
PNC1	URA4	CCC1	SNU71	LRO1	RPL6A			SPT5
PRE7	YBL081W	TRS31	SRB8	LSC1	RPN12			SPT6
GND1	HYP2	WWM1	SUI2	LSM12	RPN2			SRB2
SEH1	APL6	YBL081W	TCP1	MAM33	RPS17B			SRP54
EFM5	ENP1	PIN4	TUP1	MAP1	RPT5			SRX1
ENO1	PUS7	ERG27	UBI4	MGE1	RRB1			SUB2
YDR341C	MIS1	GDH2	URA1	MIS1	SBP1			THO1
TIF1	SBA1	SRP72	UTP18	MNN10	SEC21			TIF3
SRP72	SSO2	NUP49	VMA8	MNN11	SEC61			TIM11
GCD6	TMA22	RPD3	VPH1	MRPL24	SEN1			TMA22
ADK1	ABP1	VAS1	VPS21	MRPL6	SPT16			TPA1
SOD1	ADE1	YLR257W	YDL124W	MRPS5	SRO9			TPK3
ZEO1	HSL1	TKL1	YGL101W	MSC7	SSE1			TRP3
GUK1	LPD1	SAH1	YNL134C	MVD1	SSH1			URA4
ZPR1	TIM11	NPL6	YPT1	MYO5	SUP35			UTP6
SMX2	CCS1	PSE1	YRA1	NAM9	TDH2			VAS1
URA5	QRI1	GDH1	ZPR1	NAP1	TFG1			VMA7
THR4	RPB3	SPT6	ZWF1	NBP35	THO2			WWM1
ADE1	GRX3	PUF2		NOP12	TIF6			YBL081W
ECM33	CRP1	MCM3		NOP8	TRS31			YGR210C
NPC2	GCD2	BAT1		NOT3	TSR2			YIL055C
SUI1	WTM1	SXM1		OAC1	TY1B-JR2			YLR419W
RAS1	FSH1	MCM5		OCH1	UBA1			YPK1
STI1	FRD1	RPT5		OLE1	VPS1			YVH1
SPT15	HMF1	PMU1		ORC4	YKR018C
SAC6	YNR021W	TDH2		PDX1	YLR257W
FIP1	CPR1	MBF1		PDX3	YNL208W
YNL134C	MRPS5	NCL1		PHO3	YOL098C
DYS1	YBL036C	MCM2		PMR1	YPT6
RSR1	CCC1	GLN4		PRO2
MDH1	MNN10	RPP1		PRP2
CPR3	PRS4	ALO1		PUS7
HSP12	SSD1	VMA7		PWP2
UBI4	LST8	YDR341C		RAD23
GRE3	DCP1	ASN2		RBG1
ADH6	YLR419W	UBA1		RDL1
SER1	DOP1	FRD1		REH1
ILV3	DIP2	GLR1		REI1
HSP104	TPS1	GND1		REP1
TUP1	CCA1	CDC60		RFC2
NPT1	PHO86	CCA1		RFC4
CIT1	ATP4	GUA1		RFC5
DBP5	PET9	EBP2		RKR1
MBF1	RPL42B	TPK3		RNA14
FRD1	CCP1	DYS1		RPL13B
GDH1	REP1	RKI1		RPL15A
CPR6	YHR127W	CDC42		RPL16A
ASN2	APM3	ERG11		RPL18B
DEF1	FRE1	GCD7		RPL19B
YRA1	YMR310C	ECM33		RPL28
MLP1	ADO1	GPH1		RPL3
ASN1	SLF1	PDI1		RPO31
GLO1	YMR027W	CBR1		RPS23B
NMT1	GDH1	PTC3		RTN1
SCS2	LSM12	YLR179C		RTT10
GLN4	SMX3	YVH1		SBA1
YDL124W	SSU72	PHB1		SCJ1
ADE2	CPR6	SHM2		SEC10
ACO1	SRB2	ERG9		SEC14
VOA1	SRP72	RPF1		SEC5
ARP2	REI1	TIM11		SET1
ACO2	TAE1	SSP120		SFM1
RET2	RPO31	CYC3		SGT2
SCD6	SSS1	STM1		SKP1
VPS29	CBR1	MSH2		SMB1
DLD2	NBP35	RRP1		SMD1
LYS4	OAC1	SCP160		SOF1
DAS2	HSP10	HSP42		SRP14
RRP4	PRC1	NSA1		SSA1
PST2	DBP5	PRE6		SSO2
SNU71	DID2	BFR1		SSS1
FUN12	MVD1	CDC39		SSU72
EXG1	PRP42	YIL055C		SSZ1
CAP1	UPF3	ADH6		STE20
RMD9	CSE1	NOP9		STT3
CDC3	EMP47	NOP15		TAE1
SEC24	SRP54	DHH1		TAF9
ZWF1	GPI16	MIC10		TAH11
VMA8	CKB1	SMD3		TAL1
LSM5	SNU114	SUB2		TCB1
RPN13	SFM1	TIF3		TMA19
RPN8	URA5	YHC1		TMA46
SMD2	WWM1	SNU114		TOM1
SSP120	PHO3	TY1B-JR2		TOM20
KTI12	BAT1	ERB1		TOM22
HSP42	THO1	FKS1		TOS1
HTB1	TPM1	LHP1		TPM1
PET9	YPL260W	IDP1		TRM44
PRE5	EGD2	KTR3		TSL1
GAR1	FIP1	NRK1		TYR1
FRM2	VAS1	MRH1		UBA4
CDC42	ARP9	XPT1		VID27
KRE2	HSP82	LST8		VMA10
RPF1	HEM14	CEX1		VPS30
NDE1	DYN1	NUP145		WHI2
PRS2	FPR1	CNB1		WTM1
RPT3	TMA46	HIS6		YBL036C
YPT1	EFB1	DBP9		YET1
ATP3	GRE3	HCR1		YGR266W
NPA3	PDI1	DRE2		YHI9
HSP31	FCY1	VMA13		YHR127W
SKI3	TAL1	YPK1		YJL055W
RRP1	VMA10	AIR1		YMC1
CCC1	STE20	GSH1		YMR027W
LEU4	IDP1	SEN1		YMR310C
PTC2	SET1	ZRC1		YNK1
SNQ2	PRP2	APM3		YPL225W
NSA2	MRT4	VPS1		YPL260W
PRE6	TIF1	HTS1		YPR1
PUP1	ARX1	NSA2		YRB1
YPT52	RPL15A	SEH1		YTM1
SLM4	TMA19	MAK21
CNB1	ENO2	MFT1
KAP95	GLN4	RPB3
VPS21	OLE1	OST1
TOM70	RNA14	RNH1
CCT3	TKL1	KRE2
VMA13	ENO1	MTR4
HHT1	ERG10	COX6
TPS1	NSR1	BMH2
UPF3	RTN1	ERG2
PMU1	TAF9	YOL098C
ANP1	HMT1	SPT15
NUP133	CTK2	IDI1
KGD1	SRP14	RPL4B
LAT1	NUM1	RRB1
AFG2	ADE13	ARO8
SXM1	FMN1	RPL6B
CDC39	SHM2	CAR2
RFS1	OYE2	FAS2
EMC2	SEC10	TPA1
NOP6	GPM1	SSE1
NOP16	RPD3	NMT1
RHO5	PDX3	UTP6
SUI2	PTC3	FRE1
RNH1	PFY1	GAS1
ARL1	HRI1	NRP1
PUP3	TIF11	OLA1
CTK1	OST1	RPS17B
MCX1	TPK3	PHO86
GSY2	YJL055W	VOA1
NOP13	SAH1	VMA5
MCM5	WHI2	ACO1
SLY1	AIP1	PSP2
MRS6	TYR1	TIF35
MPT5	YPK1	YKR018C
KAP122	DPL1	DPS1
PRP8	CAF20	ADE3
LEU9	HCR1	HSP31
GPA1	GCD7	PCM1
KTR1	BMH2	APA1
COX6	YVH1	GCD11
CTK2	FSH3	FRS1
GPX2	PDX1	HRP1
RIX7	PMR1	PRE1
VPH1	CYS3	CCT6
LSM3	MCX1	NSR1
RPT4	DDP1	LSC2
VMA5	HTB2	ERG26
GRE2	ANP1	ACS2
MET12	RAD23	SEC21
CMD1	HSH49	IDH2
RPF2	MRH1	UGP1
CBR1	SMD1	KSP1
MSS116	DBP9	ERG13
LGE1	GRE2	PAT1
RPL22B	ASC1	RPN12
ZRC1	VMA7	LSM3
ERG26	NCP1	ZUO1
DCP2	STT3	RAT1
MEU1	PTC2	RPL22B
	ERB1	YGR210C
	TAH11	CDC12
	GND1	FRS2
	NOP16	RAD59
	TOM1	TRP3
	AFG2	HPR1
	SUB2	ELP3
	FBA1	RAD33
	UTP6	BRE5
	GDH2	SRO9
	DLD1	GLT1
	ASN2	SPT16
	NOP8	THO2
	RPL19B	RPA190
	RFC5	MEU1
	RIX7	AAH1
	ARO10	RET2
	RPL16A	DLD3
	TIF3	HIS7
	YDR341C	PRE10
	HHT1	AFG2
	DHR2	HOM2
	RFC4	DCP2
	NUP49	RMD9
	LCB1	HIS1
	RPL13B	RFC3
	TOS1	RIM1
	DBP3	TIF6
	KIN28	ARO3
	MTC1	ARO2
	TRP3	SUP35
	HOM6	ACT1
	YIL055C	GCD1
	DYS1	CDC48
	HMO1	SSH1
	YPT52	YNL208W
	MCM2	HXT7
	EDC3	RPL6A
	SNQ2	SBP1
	CDC12	SLF1
	HEM3	SPT5
	RPF2	GNA1
	MSS116	NRD1
	GPI17	ADI1
	CDC31	ANP1
	RFC2	RPC40
	VID27	MRS6
	ERG20	KAP95
	MEU1	MCX1
	FAL1	SEC61
	NOP15	PRS4
	LCB2	ENP1
	MGE1	RPN2
	SPT5	SHE2
	TRM44	RIX7
	CNB1	NPA3
	CDC10
	MCM5
	RPL6B
	STM1
	REH1
	RHO5
	SCJ1
	MRPL24
	IMP4
	MRPL6
	MAM33
	GET3
	SSZ1
	NOT3
	SMX2
	HIS6
	PSE1
	PWP2
	NOP2
	LSC1
	UBA4
	CCT4
	AHA1
	APN1
	ELP2
	ERG11
	IMD2
	TCB1
	MGM101
	GRX2
	PPT1
	AIR2
	HXT7
	GPN2
	YTM1
	RPS23B
	VPS29
	RPL28
	RPF1
	ARG4
	ARC19
	RPS29B
	SKP1
	TOM22
	FKS1
	LEU9
	SSA1
	PRO2
	NOP7
	SCP160
	CDC39
	ECM33
	SEC14
	RPP1
	HOM2
	GCN3
	YHC1
	MBF1
	TPA1
	YHM2
	IML2
	GPN3
	SXM1
	MTR4
	PUF3
	OCH1
	MNN11
	GUA1
	HSP31
	KAP95
	RPL3
	PAP2
	SPF1
	ARP2
	MPT5
	PHB1
	TOM70
	KEX1
	MAP1
	SOF1
	YHI9
	RPL18B
	MCM3
	ORC4
	YPL225W
	SMB1
	NOP12
	NAP1
	HXK2
	HSP60
	RTT10
	RKR1
	FRS2
	IKI3
	GVP36
	CDC37
	NAM9
	NPL6
	HRP1
	ILV3
	PIN4

## Sheet: Table S1E
ORF (SGD)	GeneName	TOP3	LFQ	iBAQ	Average
YLR397C	AFG2	3.27644	1.82764	1.25902	2.12103
YEL036C	ANP1	3.33933	1.78816	1.32525	2.15091
YGR124W	ASN2	-2.8675	-1.14144	-0.91423	-1.64106
YHR208W	BAT1	-2.551	-1.24762	-1.29746	-1.69869
YIL043C	CBR1	2.16683	2.32887	1.5548	2.01684
YLR220W	CCC1	4.06052	2.68022	1.79285	2.84453
YCR093W	CDC39	3.19452	2.24995	1.01325	2.15257
YNR001C	CIT1	-3.29169	-3.33299	-1.94327	-2.85598
YKL190W	CNB1	3.77846	2.11655	1.10401	2.33301
YJL006C	CTK2	2.55943	3.22342	1.43874	2.4072
YOR046C	DBP5	-3.28331	-3.2064	-1.35355	-2.61442
YHR068W	DYS1	-3.9535	-1.00956	-0.875407	-1.94616
YBR078W	ECM33	-4.45584	-1.00364	-0.797796	-2.08576
YJR088C	EMC2	3.10526	3.22492	2.41244	2.91421
YEL047C	FRD1	-3.25708	-1.12799	-1.46838	-1.95115
YCL026C-A	FRM2	5.55739	5.08319	5.37423	5.33827
YOR375C	GDH1	-3.10527	-1.30225	-1.39569	-1.9344
YOR168W	GLN4	-2.30235	-1.153	-1.16265	-1.53933
YML004C	GLO1	-2.67635	-3.31245	-1.98306	-2.65728
YDL171C	GLT1	-1.62728	-0.544242	-2.1982	-1.45657
YHR183W	GND1	-1.29166	-1.12133	-0.930456	-1.11448
YLR258W	GSY2	2.85177	3.14535	2.43555	2.81089
YDR158W	HOM2	-2.88614	-0.522517	-0.795849	-1.4015
YDR533C	HSP31	3.89646	1.89255	0.982328	2.25711
YJR016C	ILV3	-3.42364	-1.66575	-0.722854	-1.93741
YLR347C	KAP95	3.80647	1.7817	0.971063	2.18641
YDR483W	KRE2	6.87466	1.9983	2.14563	3.67286
YOR298C-A	MBF1	-3.26711	-1.17317	-0.793494	-1.74459
YLR274W	MCM5	2.82665	2.41709	1.09935	2.11436
YBR227C	MCX1	2.8814	1.7812	1.33717	1.99992
YLR017W	MEU1	1.95355	-0.532878	-0.857339	0.187777
YMR145C	NDE1	4.18408	2.9377	2.5379	3.2199
YDL046W	NPC2	-4.43631	-1.99796	-2.30632	-2.91353
YER126C	NSA2	3.64648	2.05575	2.16676	2.623
YCL043C	PDI1	-3.2906	-1.0045	-1.23106	-1.84205
YDR235W	PRP42	2.24911	2.72261	1.52229	2.16467
YER089C	PTC2	3.62519	3.08165	1.28338	2.66341
YLL034C	RIX7	2.44515	1.76934	1.19795	1.80415
YEL050C	RML2	3.52728	3.35952	2.97426	3.28702
YMR234W	RNH1	3.00708	2.00271	1.99845	2.33608
YHR088W	RPF1	4.18269	2.31874	1.03525	2.51223
YKR081C	RPF2	2.2168	3.54985	1.15048	2.30571
YDR087C	RRP1	4.04536	2.30017	2.1492	2.83157
YDR129C	SAC6	-4.04435	-2.77436	-2.09514	-2.97128
YFL017W-A	SMX2	-5.05562	-2.45007	-0.834917	-2.7802
YKL173W	SNU114	2.06062	2.17689	1.45832	1.89861
YPL210C	SRP72	1.94345	2.53022	1.59864	2.02411
YLR150W	STM1	-1.42278	-0.987199	-0.844126	-1.0847
YDR395W	SXM1	3.24251	2.42111	0.995017	2.21954
YPR074C	TKL1	-1.43045	-1.37892	-1.16408	-1.32448
YML106W	URA5	-4.82019	-1.77163	-1.30844	-2.63342
YDR341C	YDR341C	-1.22162	-1.1493	-0.889384	-1.08677
YLR298C	YHC1	2.15199	2.18332	1.00388	1.77973
YNR021W	YNR021W	3.27393	2.75273	1.8277	2.61812
YLR304C	ACO1	-2.16553	-0.681709	-0.362752	-1.07
YMR318C	ADH6	-3.52509	-0.957101	-0.563198	-1.6818
YIL079C	AIR1	2.1924	2.07632	0.458156	1.57563
YBR164C	ARL1	2.95179	-1.64321	0.778285	0.695622
YPR145W	ASN1	-2.71298	-2.50909	-0.5269	-1.91632
YLR229C	CDC42	6.01499	2.3452	0.529854	2.96335
YHR051W	COX6	2.58286	1.98619	0.855215	1.80809
YDR020C	DAS2	-1.77342	3.20605	0.121501	0.518046
YNL118C	DCP2	1.96279	1.82598	0.767668	1.51881
YDL160C	DHH1	2.06068	2.20733	0.215036	1.49435
YKL172W	EBP2	2.25635	2.3564	0.775017	1.79592
YGL001C	ERG26	1.97431	1.88426	0.323468	1.39402
YER055C	HIS1	2.19207	-0.516749	0.279297	0.651538
YLL026W	HSP104	-3.3758	-1.78368	-0.25826	-1.80591
YDR171W	HSP42	5.32694	2.27344	0.778183	2.79285
YLR438C-A	LSM3	2.42542	1.8634	0.506568	1.59846
YNL147W	LSM7	2.39825	2.79204	0.685731	1.95867
YDR234W	LYS4	-1.77792	-1.98321	-0.604348	-1.45516
YKR095W	MLP1	-2.71928	-1.67182	-0.602709	-1.6646
YOR370C	MRS6	2.75682	1.78427	0.63948	1.72686
YLR195C	NMT1	-2.53214	1.93944	0.446237	-0.0488212
YJR072C	NPA3	3.87588	1.76597	0.491537	2.04446
YKL128C	PMU1	3.37887	2.40629	0.749826	2.17833
YOL038W	PRE6	3.68371	2.26547	0.636675	2.19528
YFR051C	RET2	-2.09131	-0.529152	0.105171	-0.838431
YGL107C	RMD9	-1.582	-0.521426	-0.344478	-0.815969
YFL034C-A	RPL22B	2.10654	1.85885	0.77602	1.58047
YGL100W	SEH1	1.98487	2.05142	0.517511	1.51793
YLR147C	SMD3	2.4716	2.19303	0.237422	1.63402
YER148W	SPT15	-4.21275	1.9587	0.431622	-0.607476
YLR250W	SSP120	4.87385	2.31516	0.891467	2.69349
YDR429C	TIF35	-1.56048	-0.665861	-0.233624	-0.819989
YKL035W	UGP1	-2.73504	-0.62056	-0.605102	-1.32023
YPR036W	VMA13	3.51342	2.08206	0.768678	2.12139
YKL080W	VMA5	2.29532	-0.68613	-0.372627	0.412189
YGR106C	VOA1	-2.163	1.92147	0.930113	0.229525
YJR133W	XPT1	2.32463	2.13402	0.566017	1.67489
YLR179C	YLR179C	2.43927	2.32482	0.58287	1.78232
YMR243C	ZRC1	2.02072	2.07365	0.786924	1.6271
YGR285C	ZUO1	-2.17303	-0.585995	-0.686085	-1.14837
YLR027C	AAT2	-1.74962		-2.0707	-1.91016
YAR015W	ADE1	-4.48508		-1.61009	-3.04759
YMR120C	ADE17	-2.94902		-1.81954	-2.38428
YDR226W	ADK1	-6.24318		-2.97444	-4.60881
YJR105W	ADO1	-1.43888		-1.40903	-1.42395
YLR109W	AHP1	-1.73638		-2.15087	-1.94362
YDL029W	ARP2	-2.03817	0.206249	-0.773926	-0.868615
YMR038C	CCS1	-1.4213		-1.57227	-1.49679
YOR257W	CDC31	2.79904	0.913312	1.14302	1.61845
YDR155C	CPR1	-2.27358		-1.4566	-1.86509
YML078W	CPR3	-3.69386		-1.75818	-2.72602
YLR216C	CPR6	-2.89641		-1.3885	-2.14245
YHR193C	EGD2	-1.32579		-1.27049	-1.29814
YGR254W	ENO1	-1.25303		-1.02364	-1.13834
YJR093C	FIP1	-4.01828	0.584103	-1.26673	-1.56697
YDL100C	GET3	2.64064	-0.0221357	1.08704	1.23518
YKL152C	GPM1	-1.36783		-1.01065	-1.18924
YOL151W	GRE2	2.27455		1.30577	1.79016
YHR104W	GRE3	-3.53376		-1.23036	-2.38206
YDR454C	GUK1	-5.35878		-2.15374	-3.75626
YBR010W	HHT1	3.41203		1.18475
YJR139C	HOM6	-3.06527		-0.876476	-1.97087
YFL014W	HSP12	-3.68669		-2.6396	-3.16315
YEL034W	HYP2	-1.77342		-1.71564	-1.74453
YOR108W	LEU9	2.64874	1.05777	1.02384	1.57678
YKL085W	MDH1	-3.733		-3.36751	-3.55026
YJR144W	MGM101	2.18829	0.480496	1.05291	1.24057
YIL051C	MMF1	-2.70338		-2.73558	-2.71948
YGL178W	MPT5	2.72384	1.2775	0.964992	1.65544
YDR194C	MSS116	2.13019	1.42628	1.14932	1.5686
YER002W	NOP16	3.0918	1.0666	1.2608	1.8064
YNL061W	NOP2	2.09529	0.241574	1.07556	1.13747
YDL213C	NOP6	3.07934	1.71957	1.98328	2.26073
YGR103W	NOP7	2.28323	0.327647	1.01911	1.21
YOR209C	NPT1	-3.29493		-1.787	-2.54096
YHR179W	OYE2	-1.43039		-1.09927	-1.26483
YOL115W	PAP2	2.25262	0.413809	0.96624	1.21089
YBL030C	PET9	5.47293	1.51661	1.67675	2.88877
YBR196C	PGI1	-2.35631		-2.25309	-2.3047
YCR012W	PGK1	-1.87598		-1.78181	-1.82889
YLL013C	PUF3	2.25058	0.362862	0.993464	1.2023
YNL180C	RHO5	3.03444	1.38527	1.09622	1.83864
YDR011W	SNQ2	3.64132	0.321522	1.15623	1.70636
YJR104C	SOD1	-6.2067		-3.23908	-4.72289
YEL031W	SPF1	2.43065	0.900805	0.96544	1.4323
YDR293C	SSD1	-1.6556	0.177627	1.77516	0.099061
YOR027W	STI1	-4.23154		-2.74803	-3.48978
YNL244C	SUI1	-4.41848		-3.39646	-3.90747
YCR053W	THR4	-4.69669		-2.16868	-3.43268
YKR059W	TIF1	-1.22046		-1.17373	-1.19709
YMR260C	TIF11	-2.92933		-1.0539	-1.99161
YNL121C	TOM70	3.49951	0.432781	0.963925	1.63207
YDR050C	TPI1	-1.88311		-2.70781	-2.29546
YBR126C	TPS1	3.42224	1.64254	1.70156	2.25545
YGR072W	UPF3	3.42272	1.43272	1.49757	2.11767
YHR012W	VPS29	-1.89397	1.20323	1.04434	0.117868
YMR241W	YHM2	2.58501	0.610035	1.00262	1.39922
YKR014C	YPT52	3.72137	0.20191	1.15881	1.69403
YOL109W	ZEO1	-5.69374		-4.73576	-5.21475
YJL200C	ACO2	-2.10181	0.537627	-0.571602	-0.711929
YOR128C	ADE2	-2.1966	0.867157	-0.0914981	-0.473648
YML022W	APT1	2.73479		-0.08369	1.32555
YJR065C	ARP3	2.09789	1.73414	0.209963	1.34733
YBR039W	ATP3	4.34661		0.895667	2.62114
YKL007W	CAP1	-1.5945	-0.0252745	0.28123	-0.446183
YJL014W	CCT3	3.51097	0.0479291	0.191376	1.25009
YLR314C	CDC3	-1.5473	1.23103	0.63454	0.10609
YHR052W	CIC1	2.17459	-0.126211	0.629604	0.89266
YBR109C	CMD1	2.23553	0.243773	0.215355	0.89822
YLL050C	COF1	-1.79833
YKL139W	CTK1	2.87967	1.03629	-0.197665	1.23943
YKL054C	DEF1	-2.80192	0.912962	-0.440108	-0.776354
YDL178W	DLD2	-1.82258	0.192472	-0.184981	-0.60503
YGR001C	EFM5	1.95118	-0.181982	0.282806	0.684002
YAR002C-A	ERP1	2.32777	0.0271203	0.162799	0.839229
YLR300W	EXG1	-1.61436	-0.413605	0.578935	-0.483009
YOR317W	FAA1	2.11175	0.0451988	0.346565	0.834505
YMR246W	FAA4	2.02195	0.34036	0.755439	1.03925
YDL166C	FAP7	2.36589	0.161662	0.445166	0.990908
YLR449W	FPR4	2.37428	0.57672	0.392222	1.11441
YAL035W	FUN12	-1.61498	-0.442331	-0.0589408	-0.705418
YHR089C	GAR1	5.52267	0.511841	0.643234	2.22591
YDR211W	GCD6	1.94287	-0.0507335	0.480238	0.79079
YFR009W	GCN20	2.52367	0.230181	0.546879	1.10024
YHR005C	GPA1	2.62963	1.41021	0.551642	1.53049
YOL059W	GPD2	2.38107	0.24015	0.665853	1.09569
YBR244W	GPX2	2.48697	1.39872	0.0793279	1.32168
YDR224C	HTB1	5.33792
YGL016W	KAP122	2.71226	1.32023	0.750574	1.59435
YIL125W	KGD1	3.28967	1.6964	0.80986	1.93198
YKL110C	KTI12	4.91198	1.40043	0.490688	2.2677
YOR099W	KTR1	2.59728	-0.222417	0.00699897	0.793953
YNL071W	LAT1	3.27571	1.72707	0.322353	1.77504
YNL104C	LEU4	4.0792	-0.251715
YPL055C	LGE1	2.12767		-0.380879	0.873396
YGL099W	LSG1	2.06973	-0.187019	0.436498	0.773069
YJL124C	LSM1	3.18177	0.408285	0.857322	1.48246
YER146W	LSM5	4.5799	0.389188	0.631215	1.86677
YAL025C	MAK16	2.16728	0.049179	0.394988	0.870481
YPL023C	MET12	2.26772	1.5271	-0.495767	1.09969
YNL175C	NOP13	2.83871	1.45254	0.774671	1.68864
YPL043W	NOP4	2.02467	-0.118354	-0.081792	0.608176
YKR082W	NUP133	3.30424	1.49856	0.771569	1.85812
YGL037C	PNC1	1.99653	-0.141609	0.174305	0.676409
YMR314W	PRE5	5.50089	-0.185852	0.301656	1.87223
YBL041W	PRE7	1.9928	-0.0115752	0.38877	0.789999
YGR135W	PRE9	2.03065	0.0937027	0.329843	0.818064
YHR165C	PRP8	2.66994	1.42499
YER099C	PRS2	4.18999	-0.172931	0.0020774	1.33971
YOR361C	PRT1	2.6669	-0.243353	0.235412	0.886319
YDR032C	PST2	-1.70196	0.339192	0.404877	-0.319296
YOR157C	PUP1	3.71461	1.4731	0.34118	1.84296
YER094C	PUP3	2.91578	1.61015	0.679129	1.73502
YOR101W	RAS1	-4.30297		0.613316	-1.84483
YNL098C	RAS2	-2.5659	-0.20405	-0.0895417	-0.953163
YBR052C	RFS1	3.15953	-0.105419	0.664719	1.23961
YIL066C	RNR3	2.6161
YOR224C	RPB8	-2.59577	0.156126	0.305914	-0.711245
YIL052C	RPL34B	3.79664
YFR004W	RPN11	-2.14195	0.139846	0.124718	-0.625796
YLR421C	RPN13	4.62079	0.354659	0.530943	1.83547
YOR261C	RPN8	4.67372	1.3865	-0.340668	1.90652
YDL130W	RPP1B	3.34126	0.472652	0.342957	1.38562
YLR167W	RPS31	3.56973		-0.118635	1.72555
YKL145W	RPT1	2.24353	0.0596435	0.117136	0.80677
YDR394W	RPT3	4.23269	0.177109	0.572862	1.66089
YOR259C	RPT4	2.41063	-0.0326786	0.59087	0.989606
YHR069C	RRP4	-1.76051	1.20036	0.272369	-0.0959289
YGR152C	RSR1	-3.85407		-0.556675	-2.20537
YPR129W	SCD6	-2.05322	-0.403482	-0.167161	-0.874621
YER120W	SCS2	-2.35862		-0.685974	-1.5223
YBR080C	SEC18	2.3333	0.404924	0.54806	1.09543
YIL109C	SEC24	-1.54219	0.928624	-0.569502	-0.394356
YOR184W	SER1	-3.47481		-0.653189	-2.064
YPR189W	SKI3	3.97648	1.34791	0.636414	1.98693
YBR077C	SLM4	3.77044	1.70087	0.364842	1.94538
YDR189W	SLY1	2.80265	-0.140842	0.392982	1.01826
YLR275W	SMD2	4.70442	0.164135	0.256852	1.70847
YIL061C	SNP1	2.45411	0.0776673	0.245627	0.925802
YGR013W	SNU71	-1.63654	-0.213577	-0.240489	-0.69687
YCR081W	SRB8	3.69445
YJR007W	SUI2	2.9905	1.23426	0.33542	1.52006
YDR212W	TCP1	2.48018	0.257472	0.161579	0.966412
YCR084C	TUP1	-3.36012		-0.536488	-1.94831
YLL039C	UBI4	-3.66665
YKL216W	URA1	-2.95989		-0.539171	-1.74953
YJL069C	UTP18	2.50231	0.22977	0.803992	1.17869
YEL051W	VMA8	4.45761	1.5819	-0.0983346	1.98039
YOR270C	VPH1	2.431	0.0684908	0.644819	1.0481
YOR089C	VPS21	3.86776	0.206071	0.317341	1.46373
YDL124W	YDL124W	-2.27232		0.161291	-1.05551
YGL101W	YGL101W	2.11511	0.0604426	0.592604	0.922719
YNL134C	YNL134C	-4.00082		-0.0506443	-2.02573
YFL038C	YPT1	4.25224	1.01041	0.899845	2.05416
YDR381W	YRA1	-2.79559	-0.445448	-0.420356	-1.22047
YGR211W	ZPR1	-5.31295		-0.59904	-2.95599
YNL241C	ZWF1	4.42152	1.25428	0.237695	1.97116
YMR056C	AAC1		3.81131	2.45489	3.1331
YCR088W	ABP1	-0.36368	-2.80809	-1.6002	-1.59066
YBR288C	APM3		2.06679	1.66343	1.86511
YDR101C	ARX1		-1.57375	-1.16424	-1.369
YDR099W	BMH2	-0.996394	-0.823393	-0.978904	-0.932897
YER168C	CCA1		2.36522	1.69401	2.02962
YHR107C	CDC12		-0.576219	-0.870269	-0.723244
YLR215C	CDC123		3.70879	2.10035	2.90457
YHR146W	CRP1		-2.3825	-1.52205	-1.95228
YGL238W	CSE1		2.9774	1.48843	2.23291
YNL232W	CSL4		-2.50135	-1.81835	-2.15985
YAL039C	CYC3		2.30842	1.99161	2.15001
YLR276C	DBP9	1.9009	2.09964	1.30527	1.7686
YLR129W	DIP2	0.826852	2.85404	1.71691	1.79927
YDR141C	DOP1		3.51389	1.72379	2.61884
YBR247C	ENP1		1.77687	1.90475	1.84081
YMR049C	ERB1	1.82772	2.16287	1.27993	1.75684
YHR007C	ERG11		2.34597	1.06604	1.706
YLR342W	FKS1	1.82811	2.1636	1.02417	1.67196
YGR267C	FOL2		3.09807	2.6545	2.87628
YLR214W	FRE1		1.93722	1.66191	1.79956
YFL022C	FRS2	-0.4136	-0.574743	-0.745767	-0.578037
YGR083C	GCD2		2.93125	1.84652	2.38888
YLR291C	GCD7		2.34462	1.36548	1.85505
YDL215C	GDH2	0.984114	2.59372	1.2477	1.60851
YFL017C	GNA1		-0.459571	-3.02848	-1.74403
YDR098C	GRX3		-2.45304	-1.56233	-2.00769
YMR217W	GUA1	-0.644829	-1.09794	-0.78366	-0.842142
YLR192C	HCR1		2.09316	-0.983742	0.554708
YDL205C	HEM3		-1.58768	-0.870146	-1.22891
YIL020C	HIS6	1.73334	2.11125	1.08013	1.64157
YDR399W	HPT1		-3.88996	-1.94667	-2.91831
YOL123W	HRP1	-0.443408	-0.633901	-0.728641	-0.601983
YDR342C	HXT7		1.79752	1.04729	1.4224
YDL066W	IDP1		-0.911849	-1.20532	-1.05859
YFL018C	LPD1		-2.14141	-1.60189	-1.87165
YNL006W	LST8		2.13012	1.76641	1.94827
YBL023C	MCM2		2.38871	1.15739	1.77305
YEL032W	MCM3		2.42809	0.955038	1.69156
YER091C	MET6	-0.539348	-2.80245	-2.66183	-2.00121
YDR033W	MRH1		2.13704	1.31453	1.72578
YKL009W	MRT4		-2.23125	-1.16939	-1.70032
YJL123C	MTC1		-1.6865	-0.879095	-1.2828
YJL050W	MTR4	1.54286	1.991	0.993181	1.50901
YHR042W	NCP1		3.05507	1.28792	2.1715
YDL208W	NHP2		3.07944	2.11584	2.59764
YNL110C	NOP15		2.23036	1.12258	1.67647
YJL010C	NOP9	1.67883	2.23546	2.0791	1.9978
YMR091C	NPL6		-1.32507	-0.733756	-1.02941
YGR159C	NSR1	-0.502886	-0.629284	-1.1484	-0.760189
YDR150W	NUM1		-1.8756	-1.12254	-1.49907
YGL172W	NUP49		2.49857	1.17941	1.83899
YJL002C	OST1		2.00914	1.41186	1.7105
YOR122C	PFY1		-2.0959	-1.05809	-1.577
YGR132C	PHB1		2.32173	0.964888	1.64331
YJL117W	PHO86		1.92247	1.6907	1.80659
YBL051C	PIN4		2.59638	-0.723073	0.936652
YPR113W	PIS1		4.09215	2.92706	3.5096
YGR123C	PPT1		-2.43904	-0.818949	-1.62899
YMR297W	PRC1		3.53548	1.53023	2.53286
YIR008C	PRI1		2.88316	2.40058	2.64187
YBL068W	PRS4		1.77754	1.77734	1.77744
YMR308C	PSE1		2.44389	1.0782	1.76105
YBL056W	PTC3		2.32632	1.41929	1.8728
YDL103C	QRI1		-2.20961	-1.58632	-1.89797
YDL059C	RAD59		1.85109	2.25744	2.05427
YIL021W	RPB3	1.73558	2.03445	1.87728	1.88244
YNL330C	RPD3	1.40152	2.50898	1.42065	1.77705
YGR148C	RPL24B	0.299521	2.79606	3.4406	2.17873
YLR185W	RPL37A		2.81302	1.94674	2.37988
YHR141C	RPL42B		3.0851	1.67785	2.38147
YLR448W	RPL6B	-0.486924	-0.754892	-0.843661	-0.695159
YHR062C	RPP1		2.38601	1.00783	1.69692
YDL061C	RPS29B	-0.0171502	2.73751	1.03031	1.25022
YER043C	SAH1	-1.20537	-1.33667	-0.998294	-1.18011
YJL080C	SCP160	-1.02546	-0.980108	-0.801535	-0.935699
YKL130C	SHE2		1.77068	2.0669	1.91879
YLR058C	SHM2	-1.01572	-0.995201	-1.1102	-1.04037
YDR515W	SLF1	1.83291	1.79458	1.63208	1.75319
YPR182W	SMX3		3.74815	1.62073	2.68444
YML010W	SPT5	0.830667	-0.461879	-0.851008	-0.16074
YGR116W	SPT6		2.4415	-2.09425	0.173627
YHR041C	SRB2		3.08825	1.5939	2.34107
YPR088C	SRP54		3.01576	1.48607	2.25091
YKL086W	SRX1		3.65571	5.01367	4.33469
YDL084W	SUB2	-0.937712	-0.929413	-0.925924	-0.931016
YER063W	THO1		-1.62843	-1.28273	-1.45558
YPR163C	TIF3	-1.20149	-0.927776	-0.889327	-1.0062
YDR322C-A	TIM11		2.31679	1.88648	2.10163
YJR014W	TMA22		-2.58901	-1.63928	-2.11414
YER049W	TPA1	1.50571	1.94984	1.00292	1.48616
YKL166C	TPK3		2.35708	1.4088	1.88294
YKL211C	TRP3	0.969364	1.85129	1.16746	1.32937
YLR420W	URA4		-1.90246	-1.73382	-1.81814
YDR449C	UTP6	1.60434	1.93926	1.25277	1.59879
YGR094W	VAS1	-0.00584804	-1.43534	-1.26585	-0.902348
YGR020C	VMA7		2.38486	1.29277	1.83882
YFL010C	WWM1		-1.51447	-1.04632	-1.2804
YBL081W	YBL081W		-1.50942	-1.72494	-1.61718
YGR210C	YGR210C	0.0588664	1.8589	2.00266	1.30681
YIL055C	YIL055C		2.24699	1.1614	1.70419
YLR419W	YLR419W		2.85491	1.73842	2.29667
YKL126W	YPK1	1.87304	2.07881	1.38167	1.77784
YIR026C	YVH1		2.3256	1.35733	1.84147
YNL141W	AAH1	-0.238409	-0.528404	-0.0464999	-0.271105
YLR153C	ACS2	-0.486921	-0.624577	-0.255222	-0.455573
YFL039C	ACT1	-0.242394	-0.490372	-0.122866	-0.28521
YGR204W	ADE3	-0.682858	-0.64442	-0.435078	-0.587452
YMR009W	ADI1		-0.454725	-0.408839	-0.431782
YML086C	ALO1		2.38533	0.641026	1.51318
YCL050C	APA1	-0.417624	-0.637879	-0.54818	-0.534561
YGL148W	ARO2	-0.51017	-0.492575	-0.475061	-0.492602
YDR035W	ARO3		1.81664	0.0973531	0.956997
YGL202W	ARO8	-1.08037	-0.770233	-0.412763	-0.754454
YAL060W	BDH1		3.06887	-0.219876	1.4245
YOR198C	BFR1	-0.606651	-0.966237	-0.564265	-0.712384
YNR051C	BRE5	-0.390795	-0.556769	-0.441961	-0.463175
YLR438W	CAR2	-0.342286	-0.75411	-0.38451	-0.493636
YDR188W	CCT6		1.88752	0.594449	1.24098
YDL126C	CDC48	-0.249342	-0.487424	-0.283783	-0.340183
YPL160W	CDC60	-1.00958	-1.10756	-0.702473	-0.939868
YOR112W	CEX1		2.12396	0.834536	1.47925
YOR061W	CKA2		4.18876
Q0250	COX2		2.88506	0.60864	1.74685
YHR169W	DBP8		2.71708	0.170261	1.44367
YEL071W	DLD3	-0.966896	-0.527202	-0.399414	-0.631171
YLL018C	DPS1	-0.452728	-0.655965	-0.406197	-0.504963
YKR071C	DRE2		2.0905	0.713514	1.40201
YER176W	ECM32		2.71445	0.478106	1.59628
YBL047C	EDE1		-2.93903	-0.133247	-1.53614
YPL086C	ELP3	1.82563	1.84893	0.592841	1.42247
YCL045C	EMC1		2.71177	0.82341	1.76759
YML126C	ERG13	-0.550413	-0.612925	-0.561988	-0.575109
YMR202W	ERG2		1.97198	0.245857	1.10892
YLR100W	ERG27		2.58847	0.645723	1.61709
YHR190W	ERG9		2.31692	0.457546	1.38723
YPL231W	FAS2	-0.463117	-0.745763	-0.520568	-0.576483
YLR060W	FRS1	-0.706645	-0.637568	-0.67106	-0.671757
YMR307W	GAS1	-0.602509	-0.721172	-0.698318	-0.674
YOR260W	GCD1		-0.488953	0.118868	-0.185042
YER025W	GCD11	-0.338693	-0.638965	-0.0657279	-0.347796
YPL091W	GLR1		-1.11578	0.0601264	-0.527826
YPR160W	GPH1		2.33644	0.170174	1.25331
YJL101C	GSH1	1.93689	2.07708	0.656253	1.55674
YBR248C	HIS7	-0.0598214	-0.526038	-0.318805	-0.301555
YDR138W	HPR1	1.02195	-0.564637	-0.585148	-0.0426119
YPR033C	HTS1	-1.09278	-0.863933	-0.521957	-0.826222
YMR011W	HXT2	1.84695	-1.54164	-0.274131	0.0103933
YOR136W	IDH2	-0.224552	-0.623061	-0.555616	-0.467743
YPL117C	IDI1	1.55567	1.95525	0.0963957	1.20244
YHR082C	KSP1		1.88065	0.665992	1.27332
YBR205W	KTR3		2.14723	0.456763	1.302
YDL051W	LHP1	1.11824	-0.914182	-0.599596	-0.131844
YGR244C	LSC2	1.25356	-0.626924	-0.289477	0.112386
YJR022W	LSM8		3.21767	0.793349	2.00551
YDR060W	MAK21		2.05021	0.91839	1.4843
YML062C	MFT1	1.62673	-0.854676	-0.598447	0.0578695
YCL057C-A	MIC10		2.1963	0.869674	1.53299
YOL090W	MSH2		2.30079	-0.448303	0.926241
YOR326W	MYO2	1.37387	2.90943	0.65071	1.64467
YBL024W	NCL1	0.84958	-1.03165	-0.709524	-0.297199
YNL251C	NRD1	0.0087609	-0.456016	-0.537166	-0.32814
YNL129W	NRK1	1.18698	2.14041	0.673603	1.33366
YDL167C	NRP1	1.24509	1.93611	0.603889	1.26169
YGL111W	NSA1	1.62749	2.26488	0.828389	1.57359
YGL092W	NUP145	1.38489	2.12056
YBR025C	OLA1	-0.52019	-0.706026	-0.340128	-0.522114
YCR077C	PAT1	0.931557	1.87723	0.867393	1.22539
YEL058W	PCM1		-0.640998	-0.621021	-0.631009
YEL055C	POL5		3.33314	0.870899	2.10202
YER012W	PRE1	1.49158	-0.633144	-0.665595	0.0642808
YOR362C	PRE10		-0.525948	-0.0955481	-0.310748
YPR103W	PRE2		2.84373	0.855658	1.84969
YML017W	PSP2		-0.679353	-0.204567	-0.44196
YPR042C	PUF2		2.43147	0.922173	1.67682
YML011C	RAD33		1.8483	0.940646	1.39447
YOR048C	RAT1	-0.17799	-0.581807	0.132042	-0.209252
YNL290W	RFC3	0.391748	1.82306	0.260708	0.825171
YCR028C-A	RIM1	-0.0639333	-0.510356	-0.353673	-0.309321
YOR095C	RKI1		2.34938	-0.0227279	1.16332
YOR341W	RPA190	-0.619191	-0.538434	-0.244321	-0.467315
YPR110C	RPC40	-0.143909	-0.451026	-0.181227	-0.258721
YOR234C	RPL33B	0.430118	-2.65988	-0.083328	-0.77103
YDR012W	RPL4B	0.150602	-0.795529	-0.375535	-0.340154
YML073C	RPL6A	-0.486924	-0.468	-0.495583	-0.483503
YFR052W	RPN12	1.92144	1.8763	0.942568	1.5801
YIL075C	RPN2	1.42282	1.77495	0.840686	1.34615
YDR447C	RPS17B		-0.700077	-0.661894	-0.680985
YOR117W	RPT5	-0.149033	-1.03954	-0.181609	-0.456726
YMR131C	RRB1	1.40509	-0.789665	-0.689638	-0.0247371
YHL034C	SBP1	-0.728298	-0.467037	-0.640965	-0.6121
YNL287W	SEC21		1.88374	0.777933	1.33084
YLR378C	SEC61		1.78069	0.571211	1.17595
YLR430W	SEN1		2.07493	0.293757	1.18434
YGL207W	SPT16		-0.542511	-0.485235	-0.513873
YCL037C	SRO9	-0.335162	-0.556582	-0.311428	-0.401058
YPL106C	SSE1	-0.551545	-0.728557	-0.306018	-0.528707
YBR283C	SSH1		1.80663	0.285086	1.04586
YDR172W	SUP35	0.0117879	-0.493162	0.0705989	-0.136925
YJR009C	TDH2	-0.161903	-1.03751	-0.447919	-0.549111
YGR186W	TFG1		-2.30777	-0.424467	-1.36612
YNL139C	THO2	1.3364	-0.541248	-0.264754	0.1768
YPR016C	TIF6	-0.318337	-0.508305	0.339347	-0.162432
YDR472W	TRS31		2.7113	0.80303	1.75716
YLR435W	TSR2		-1.60763	0.25267	-0.67748
YJR029W	TY1B-JR2	-0.502966	2.17205	0.286267	0.651784
YKL210W	UBA1	0.694933	-1.02499	-0.580735	-0.303598
YKR001C	VPS1	-0.666097	-0.867343	-0.442024	-0.658488
YKR018C	YKR018C		1.90663	0.512154	1.20939
YLR257W	YLR257W		-1.40427	-0.354195	-0.879232
YNL208W	YNL208W		-0.47919	-0.706687	-0.592939
YOL098C	YOL098C		1.96492	0.0979755	1.03145
YLR262C	YPT6	0.174381	2.7629	0.705946	1.21441
YMR072W	ABF2			-2.33906
YLR359W	ADE13	-0.610426		-1.11877	-0.864598
YDR214W	AHA1	-0.756693		-0.828508	-0.792601
YNR074C	AIF1		1.66689	1.96736	1.81713
YMR092C	AIP1			-0.993097
YDL175C	AIR2	1.73631	1.36707	1.04766	1.38368
YGR261C	APL6		1.70535	1.90824	1.8068
YKL114C	APN1			1.06966
YKL013C	ARC19		1.38061	1.03179	1.2062
YHR018C	ARG4		0.800395	1.03395	0.917172
YDR380W	ARO10		1.29333	1.19167	1.2425
YMR033W	ARP9			-1.25912
YMR116C	ASC1	-0.946013		-0.947185	-0.946599
YHR171W	ATG7			2.33817
YPL078C	ATP4			1.68436
YML116W	ATR1			-2.98269
YOR276W	CAF20	-0.30848	1.36905	1.36979	0.810123
YKR066C	CCP1	1.84194		1.67069	1.75631
YDL143W	CCT4	0.480488	1.27342	-0.829385	0.308174
YCR002C	CDC10			1.10252
YDR168W	CDC37			-0.74077
YER026C	CHO1			2.70268
YGL019W	CKB1	1.82085	1.59804	1.46231	1.62707
YNR075W	COS10			2.99865
YGL110C	CUE3			-2.39956
YAL012W	CYS3	-0.887986		-0.969035	-0.928511
YGL078C	DBP3		1.06333	1.17118	1.11726
YOL149W	DCP1		1.76023	1.74955	1.75489
YOR163W	DDP1			1.33323
YKL078W	DHR2	1.36174	1.20077	1.18334	1.24862
YKR035W-A	DID2			1.5234
YDL174C	DLD1		1.39659	1.23913	1.31786
YDR294C	DPL1		1.53037	1.37792	1.45415
YKR054C	DYN1			-1.23566
YEL015W	EDC3	1.15058	1.51439	1.15594	1.27364
YAL003W	EFB1	-0.686499		-1.2316	-0.95905
YPL037C	EGD1			-2.05925
YGR200C	ELP2			1.06606
YFL048C	EMP47		1.04803	1.48618	1.2671
YHR174W	ENO2	-1.1657		-1.16088	-1.16329
YPL028W	ERG10	-0.960703		-1.1558	-1.05825
YJL167W	ERG20	-1.01662		-0.861715	-0.939169
YAL007C	ERP2			2.65005
YDR021W	FAL1			1.1242
YKL060C	FBA1	-0.735531		-0.924217	-0.829874
YPR062W	FCY1	-0.83163		-1.2231	-1.02736
YBR101C	FES1			-1.80269
YDR236C	FMN1		1.43621	1.4327	1.43445
YNL135C	FPR1	-1.12164		-1.23303	-1.17733
YHR049W	FSH1			-1.49027
YOR280C	FSH3			1.3533
YKR026C	GCN3		0.0343295	1.00457	0.519451
YHR188C	GPI16		1.22937	1.47085	1.35011
YDR434W	GPI17			1.14558
YOR262W	GPN2			1.04508
YLR243W	GPN3			0.994914
YDR513W	GRX2			1.05178
YIL041W	GVP36	0.899124		-0.743564	0.0777797
YER014W	HEM14			-1.25302
YER057C	HMF1	0.0840084		-1.47329	-0.694638
YDR174W	HMO1		0.349603	-0.874682	-0.262539
YBR034C	HMT1			-1.1358
YDL125C	HNT1			-2.20012
YLR301W	HRI1	1.78218		-1.05274	0.364719
YOR319W	HSH49	1.36794	1.49857	1.32145	1.39599
YKL101W	HSL1			-1.59566
YOR020C	HSP10			-1.35755
YLR259C	HSP60	-0.979706		-0.755848	-0.867777
YPL240C	HSP82	-0.735921		-1.25789	-0.996904
YBL002W	HTB2			1.32848
YGL253W	HXK2	-0.678207		-0.757103	-0.717655
YLR384C	IKI3	0.415909	-0.368546	-0.745998	-0.232879
YHR216W	IMD2	-0.313117	1.35116	1.06504	0.701028
YJL082W	IML2			1.0015
YNL075W	IMP4			1.09081
YBR011C	IPP1	-0.454589		-2.00913	-1.23186
YGL203C	KEX1		0.955634	0.962272	0.958953
YDL108W	KIN28		1.30278	1.16951	1.23614
YMR296C	LCB1		0.937157	1.17685	1.057
YDR062W	LCB2			1.12114
YNR008W	LRO1			2.58335
YOR142W	LSC1			-0.83063
YHR121W	LSM12		1.56042	1.6122	1.58631
YIL070C	MAM33		1.01787	1.08801	1.05294
YLR244C	MAP1	0.187638	0.0477302	0.958704	0.398024
YOR232W	MGE1			1.12044
YBR084W	MIS1	0.314099	-0.19679	1.89486	0.670724
YDR245W	MNN10		1.70734	1.7732	1.74027
YJL183W	MNN11		0.79341	0.984969	0.889189
YMR193W	MRPL24		1.26604	1.09426	1.18015
YHR147C	MRPL6		0.994909	1.09006	1.04249
YBR251W	MRPS5		1.23527	1.82204	1.52865
YHR039C	MSC7			-1.85122
YNR043W	MVD1			-1.35154
YMR109W	MYO5			1.97145
YNL137C	NAM9			-0.736297
YKR048C	NAP1		-0.261319	-0.761691	-0.511505
YGL091C	NBP35	1.6559	1.44729	1.55593	1.55304
YOL041C	NOP12		1.50002	0.950076	1.22505
YOL144W	NOP8	1.33246	1.35431	1.23234	1.30637
YIL038C	NOT3			-0.83527
YKL120W	OAC1		1.40558	1.54166	1.47362
YGL038C	OCH1			0.990465
YGL055W	OLE1		1.53518	1.44684	1.49101
YPR162C	ORC4			0.952889
YGR193C	PDX1			-0.973837
YBR035C	PDX3			-1.06326
YBR092C	PHO3			-1.30555
YGL167C	PMR1		1.24622	1.34358	1.2949
YOR323C	PRO2	-0.321969		-0.803662	-0.562816
YNR011C	PRP2			-1.20177
YOR243C	PUS7			-1.65903
YCR057C	PWP2	0.283995	0.845076	1.07657	0.735214
YEL037C	RAD23			-0.95972
YAL036C	RBG1	0.216111	-0.331278	-3.18902	-1.1014
YOR285W	RDL1			-3.64459
YLR387C	REH1			-0.842496
YBR267W	REI1		1.23247	1.5833	1.40789
R0020C	REP1		1.69825	1.67351	1.68588
YJR068W	RFC2	1.62372	0.149901	1.13633	0.969984
YOL094C	RFC4			1.18103
YBR087W	RFC5		0.106306	1.20401	0.655159
YMR247C	RKR1		1.19449	-0.750199	0.222145
YMR061W	RNA14		-0.414297	-1.15996	-0.787126
YMR142C	RPL13B	0.982697	1.17271	1.17674	1.11072
YLR029C	RPL15A	1.38435	1.56287	1.44873	1.46532
YIL133C	RPL16A	0.766355	1.0726	1.18852	1.00916
YNL301C	RPL18B		1.09682	0.956471	1.02664
YBL027W	RPL19B		1.24138	1.22337	1.23237
YGL103W	RPL28	0.776657	0.832499	1.04027	0.883142
YOR063W	RPL3	0.822753	0.850307	0.970642	0.881234
YOR116C	RPO31		1.73136	1.5651	1.64823
YPR132W	RPS23B		1.14098	1.04448	1.09273
YDR233C	RTN1			-1.14662
YPL183C	RTT10			-0.755008
YKL117W	SBA1			-1.63537
YMR214W	SCJ1		1.68302	1.09562	1.38932
YLR166C	SEC10			1.4246
YMR079W	SEC14	-0.970968		-0.79732	-0.884144
YDR166C	SEC5			2.01462
YHR119W	SET1			-1.20518
YOR021C	SFM1			-1.30969
YOR007C	SGT2			-1.86153
YDR328C	SKP1	1.58626	1.36936	1.02635	1.32732
YER029C	SMB1	0.691589	0.709151	0.951296	0.784012
YGR074W	SMD1			1.30613
YLL011W	SOF1		1.33496	0.958663	1.14681
YDL092W	SRP14			1.43819
YAL005C	SSA1	-0.135151		-0.80491	-0.47003
YMR183C	SSO2			-1.63369
YDR086C	SSS1			1.55881
YNL222W	SSU72			-1.39841
YHR064C	SSZ1	-0.672953		-0.837243	-0.755098
YHL007C	STE20			-1.03206
YGL022W	STT3		1.45638	1.28838	1.37238
YBR261C	TAE1			1.57225
YMR236W	TAF9			-1.13983
YJR046W	TAH11			-0.93539
YLR354C	TAL1	-1.20166		-1.22338	-1.21252
YOR086C	TCB1			1.05595
YKL056C	TMA19	-1.11952		-1.16498	-1.14225
YOR091W	TMA46			-1.23294
YDR457W	TOM1			1.26027
YGR082W	TOM20			2.0286
YNL131W	TOM22		1.58293	1.02603	1.30448
YBR162C	TOS1	-0.472737	1.3356	1.17342	0.678759
YNL079C	TPM1			-1.28423
YPL030W	TRM44		1.43773	1.11402	1.27587
YML100W	TSL1			5.32544
YBR166C	TYR1	-0.113978	1.37699	1.38232	0.881777
YHR111W	UBA4			1.07237
YNL212W	VID27		1.36471	1.13605	1.25038
YHR039C-A	VMA10			-1.22407
YPL120W	VPS30			-1.82523
YOR043W	WHI2		1.19809	1.39319	1.29564
YOR230W	WTM1	-0.53669		-1.51335	-1.02502
YBL036C	YBL036C			-1.45192
YKL065C	YET1		1.13942	2.28775	1.71359
YGR266W	YGR266W			4.40018
YHR029C	YHI9			0.958511
YHR127W	YHR127W			-1.42382
YJL055W	YJL055W			1.40286
YPR058W	YMC1			-4.4956
YMR027W	YMR027W		0.917281	-1.40302	-0.242871
YMR310C	YMR310C		1.71916	1.65305	1.6861
YKL067W	YNK1			-2.7674
YPL225W	YPL225W			-0.76771
YPL260W	YPL260W			-1.27773
YDR368W	YPR1			-2.44757
YDR002W	YRB1			-1.95102
YOR272W	YTM1			1.04498
YHR047C	AAP1	0.077157	-0.0158849	0.237465	0.099579
YOR239W	ABP140			0.56531
YNR016C	ACC1	-0.0114575	0.386951	0.0778023	0.151099
YNL220W	ADE12	-0.473753		-0.200252	-0.337003
YMR300C	ADE4	1.20644	1.51071	-0.549204	0.722648
YGL234W	ADE5,7	0.0851169	-0.0832617	-0.125881	-0.041342
YGR061C	ADE6	0.451433	-0.406115	-0.441973	-0.132219
YOL086C	ADH1	-0.35801	-0.177139	-0.260702	-0.265284
YPR004C	AIM45	-0.340722	-0.260972	-0.124988	-0.242227
YER080W	AIM9	1.77057	-0.288286	0.0921879	0.524824
YOR335C	ALA1	-0.1504		-0.613493	-0.381946
YOR374W	ALD4	0.0197049	-0.279978	-0.145956	-0.13541
YER073W	ALD5	1.88808	0.370439
YPL061W	ALD6	0.00945305	-0.0108433	0.00809346	0.00223442
YML035C	AMD1		1.12534	0.641924	0.883632
YKL157W	APE2	-0.544898	-0.188479	0.247136	-0.16208
YBR286W	APE3	1.52259		-0.550857	0.485867
YHR113W	APE4		0.808077	0.0527019	0.430389
YDR441C	APT2	-0.106255	-0.0925752	0.316965	0.0393783
YER036C	ARB1	0.229287	0.15892	0.0966789	0.161629
YGL105W	ARC1	-0.570392	-0.326409	-0.655891	-0.517564
YNR035C	ARC35	-0.805391	1.32181	0.235935	0.250786
YBR234C	ARC40			0.188818
YHR013C	ARD1		1.63646	-0.0750933	0.780682
YDL192W	ARF1	0.0564596	0.157251	0.23448	0.149397
YDL137W	ARF2	0.161839		0.473865	0.317852
YGL157W	ARI1			0.944247
YDR127W	ARO1	0.445899	0.216906	0.426304	0.363036
YBR249C	ARO4	-0.317058	-0.106785	-0.230595	-0.218146
YPR060C	ARO7			0.0227948
YHR137W	ARO9	1.86503	0.0741022	0.277753	0.738963
YOR141C	ARP8			0.90585
YJL115W	ASF1			0.158377
YDR321W	ASP1			-0.375665
YBL099W	ATP1	-0.0143139	0.21438	0.18869	0.129586
YJR121W	ATP2	0.0925271		0.122365	0.107446
YJR148W	BAT2	-0.520094	-0.16561	-0.211778	-0.299161
YDR361C	BCP1	0.0788667	0.637004	0.857307	0.524393
YER155C	BEM2			0.286539
YDR299W	BFR2			-0.133814
YGR282C	BGL2	0.402728	-0.411757	-0.221638	-0.0768889
YER177W	BMH1	-0.944196		-0.704017	-0.824106
YPL217C	BMS1	1.27791	1.75617	0.840632	1.29157
YJR025C	BNA1			0.652136
YJL060W	BNA3		-0.407168	0.174441	-0.116364
YDL074C	BRE1	1.32482	-0.431524	-0.125413	0.25596
YLR015W	BRE2		0.647319	0.460759	0.554039
YOL077C	BRX1	-0.0616455	-0.0717517	0.522472	0.129692
YLR074C	BUD20	0.0985337	-0.00837268	0.435436	0.175199
YCR047C	BUD23		1.64	0.576397	1.1082
YFL028C	CAF16			0.860862
YNL288W	CAF40			0.0755571
YPL048W	CAM1	0.48524	-0.22932	-0.116559	0.0464538
YIL034C	CAP2	1.70038	1.54325	0.629248	1.29096
YPL111W	CAR1	-0.0805586	0.195696	0.199792	0.104976
YPL178W	CBC2	-0.131971	0.0176159	0.017998	-0.0321192
YLR175W	CBF5	1.04391	0.697612	0.875353	0.87229
YIL142W	CCT2	-0.270803		-0.097505	-0.184154
YJR064W	CCT5	0.569625	0.424771	0.52556	0.506652
YJL111W	CCT7	-0.0948469	-0.0501585	0.335097	0.0633639
YJL008C	CCT8	0.844585	0.214971	0.54414	0.534565
YJR076C	CDC11			-0.220482
YAL038W	CDC19	-0.699216		-0.553856	-0.626536
YLR310C	CDC25			0.642208
YBR160W	CDC28	0.203914	-0.415924	0.453115	0.0803682
YOL139C	CDC33	0.130129	0.20953	0.219198	0.186286
YDR054C	CDC34			0.748444
YDL164C	CDC9			0.81759
YDR301W	CFT1	0.956591	1.13442	0.41577	0.835593
YLR115W	CFT2		1.25126	0.716892	0.984078
YML036W	CGI121			0.752356
YCL064C	CHA1	-0.20403	-0.128551	-0.029867	-0.120816
YGL206C	CHC1	-0.273953	-0.237972	-0.101358	-0.204428
YGR157W	CHO2		1.5768	0.318159	0.94748
YJL158C	CIS3			0.407897
YLR133W	CKI1			0.278693
YMR012W	CLU1	0.0699861	-0.367214	-0.091293	-0.129507
YDL145C	COP1	1.47749	0.0747237	0.104347	0.552186
YGL187C	COX4			0.269668
YJR109C	CPA2	0.689026	0.184107	0.821724	0.564952
YJL172W	CPS1		-0.175943	-0.218289	-0.197116
YGR218W	CRM1	0.146318	0.447667	0.53751	0.377165
YLR380W	CSR1			0.26866
YCR054C	CTR86			0.317288
YMR240C	CUS1	1.64105	1.13018	-0.11518	0.88535
YDL209C	CWC2		1.44617	0.164861	0.805518
YGR155W	CYS4	0.0177391		0.411801	0.21477
YNL112W	DBP2	-0.323187	-0.110753	0.0280951	-0.135282
YOR204W	DED1	-0.210624	0.00274046	-0.127054	-0.111646
YHR019C	DED81	-0.319747	0.204832	-0.0722431	-0.0623861
YPL266W	DIM1	-0.333045	-0.434308	-0.210467	-0.32594
YOL021C	DIS3	1.09175	1.65178	0.898708	1.21408
YNL001W	DOM34		0.195723	0.353339	0.274531
YDR121W	DPB4			0.551091
YPR183W	DPM1	0.403569	0.190634	0.130442	0.241549
YFR044C	DUG1	-0.0295117		-0.326873	-0.178192
YLR401C	DUS3	1.63702	1.68397	0.624002	1.315
YKL204W	EAP1	-0.495615	1.11468	0.0700932	0.229719
YHL030W	ECM29			0.271622
YIL064W	EFM4	1.76254	-0.257212	0.567771	0.691032
YOR133W	EFT1	-0.531156
YOR133W	EFT1			-0.606522
YGL200C	EMP24	-0.523175	-0.295974	0.299683	-0.173155
YNL313C	EMW1	1.91437	-0.104422	0.550746	0.786897
YDR038C	ENA5			0.542971
YGR145W	ENP2		1.11206	0.689032	0.900547
YJR125C	ENT3		1.03719	-0.239011	0.399088
YGR175C	ERG1		-0.255493	-0.622574	-0.439034
YMR208W	ERG12		0.633724	0.630668	0.632196
YML008C	ERG6	-0.265297		-0.59066	-0.427978
YML012W	ERV25	0.24563	-0.222283	0.310304	0.111217
YAL042W	ERV46	0.357958	0.365113	0.661083	0.461385
YOR051C	ETT1	0.0339531	-0.0248787	0.360259	0.123111
YKL182W	FAS1	-0.52627	-0.400553	-0.408228	-0.445017
YER183C	FAU1	1.78161	1.49564	0.44264	1.23996
YML074C	FPR3	-0.956457	-0.277738	0.0348904	-0.399768
YLL029W	FRA1			0.272295
YHR128W	FUR1	0.298421		-0.0183939	0.140013
YBL016W	FUS3		0.0446666	0.432524	0.238595
YMR215W	GAS3			-0.453017
YCL011C	GBP2	-0.143176	-0.313166	-0.257693	-0.238011
YNL062C	GCD10			-0.465515
YGL195W	GCN1	-0.123882	0.340341	0.597583	0.271347
YDL226C	GCS1			0.294073
YEL042W	GDA1		1.735	0.141244	0.938122
YER136W	GDI1		-0.307778	-0.521847	-0.414812
YKL104C	GFA1	0.0435346	-0.0143331	0.0877412	0.0389809
YDL198C	GGC1		0.895116	0.873301	0.884209
YML094W	GIM5		1.62807	0.440319	1.0342
YNL255C	GIS2	-0.497723	-0.390571	-0.416624	-0.434973
YER133W	GLC7	-0.30966	-0.297933	0.135065	-0.157509
YCL040W	GLK1	-0.335555	-0.262708	0.0831053	-0.171719
YPR035W	GLN1	-0.030054	0.0950581	-0.00721195	0.0192641
YDR272W	GLO2		1.29331	0.27393	0.783621
YER122C	GLO3			0.140769
YEL046C	GLY1	-0.41637		-0.443605	-0.429987
YDL022W	GPD1	1.28842	0.475333	0.532074	0.765275
YBR121C	GRS1	0.320393	0.370266	0.0444837	0.245048
YPL059W	GRX5			0.28401
YML048W	GSF2	1.3887	1.61554	0.268979	1.09107
YLR293C	GSP1	0.286722	0.304123	0.380527	0.32379
YDR221W	GTB1		0.0746435	0.696501	0.385572
YGL245W	GUS1	-0.178885	-0.263548	-0.326122	-0.256185
YIL155C	GUT2			0.203287
YOR070C	GYP1			0.788474
YJR069C	HAM1	0.0706731	-0.201611	0.166263	0.011775
YMR290C	HAS1	-0.344164	0.181803	0.410854	0.0828313
YNL281W	HCH1	-0.526497	-0.284103	0.285501	-0.175033
YNL014W	HEF3	-0.145459
YBL032W	HEK2	-0.585347	-0.410445	-0.077274	-0.357689
YDR044W	HEM13			-0.198674
YGL040C	HEM2			0.199924
YBR009C	HHF1	0.525754	0.981601	0.718151	0.741836
YCL030C	HIS4	1.02363	0.371638	0.256004	0.550424
YER052C	HOM3		0.374963	0.202781	0.288872
YIL110W	HPM1	1.5292	-0.280552	-0.0461785	0.400822
YNL004W	HRB1	-0.0784978	-0.431671	-0.0666473	-0.192272
YPL204W	HRR25			0.691568
YMR186W	HSC82	-0.735921		-0.414174	-0.575048
YBR272C	HSM3		0.964155	0.870628	0.917391
YBR072W	HSP26	0.070172	0.456201	0.0189951	0.181789
YDR225W	HTA1	0.0293278
YBL003C	HTA2		0.234942	0.218302	0.226622
YFR053C	HXK1	0.305472		-0.192577	0.0564477
YHR094C	HXT1			0.253659
YDR345C	HXT3	1.57628
YNL037C	IDH1	1.76281	0.0415294	0.155713	0.653349
YLR174W	IDP2		-0.199186	0.430596	0.115705
YBL076C	ILS1	0.236738	0.119077	0.258952	0.204922
YER086W	ILV1	0.844407	0.405513	0.818218	0.689379
YMR108W	ILV2	0.0600701	0.387262	0.433153	0.293495
YLR355C	ILV5	-0.0175504		-0.121341	-0.0694457
YCL009C	ILV6	0.0903796	-0.0330879	-0.0582956	-0.000334641
YLR432W	IMD3	-0.317636	-0.374597	-0.379085	-0.357106
YML056C	IMD4	-0.29468	-0.146228	0.136019	-0.10163
YMR044W	IOC4			-0.305749
YNL182C	IPI3		1.7212	0.713761	1.21748
YJR091C	JSN1			0.639606
YKR038C	KAE1		1.17084	0.834669	1.00276
YBR017C	KAP104	1.79022	1.57724	0.640211	1.33589
YGL241W	KAP114		0.705372	0.238151	0.471761
YER110C	KAP123	-0.206749	-0.229891	0.038269	-0.13279
YJL034W	KAR2	0.927057		0.191455	0.559256
YPL145C	KES1			-0.563628
YNL132W	KRE33	1.87729	-0.105819	0.357173	0.709547
YNL308C	KRI1			-0.145439
YDR037W	KRS1	-0.161024	0.225972	0.0324776	0.0324753
YNL045W	LAP2		-0.0214664	0.542796	0.260665
YOR123C	LEO1		1.18463	-0.0176685	0.583482
YGL009C	LEU1	-0.691383	-0.429416	-0.121723	-0.414174
YJR070C	LIA1	-0.311919	-0.160659	0.16071	-0.103956
YFR024C-A	LSB3			-0.0568298
YBL026W	LSM2	0.869472	0.355064	0.831971	0.685502
YER112W	LSM4	0.69259	0.945205	0.402213	0.680003
YDR378C	LSM6	0.0199847	0.17857	0.333081	0.177212
YPL004C	LSP1	0.410925	0.050187	0.416722	0.292611
YKL143W	LTV1		0.690112	-0.548372	0.0708701
YIL094C	LYS12	-0.866664		-0.200222	-0.533443
YDL182W	LYS20	0.422257	0.630539	0.795749	0.616182
YDL131W	LYS21	0.387708	0.282816	0.518306	0.396277
YNR050C	LYS9		1.6803	-0.211505	0.734399
YKL029C	MAE1	-0.16431	-0.0947809	0.0384689	-0.0735408
YPR051W	MAK3			0.465206
YCR019W	MAK32		0.516592	0.408348	0.46247
YBR142W	MAK5		1.28023	0.41091	0.845568
YBL091C	MAP2	-0.243335	1.54772	0.259181	0.521188
YLR163C	MAS1		0.232629	0.350398	0.291514
YOR197W	MCA1	1.38241	-0.271494	-0.0612023	0.349906
YPR019W	MCM4		1.35026	0.44585	0.898057
YGL201C	MCM6	1.70415	1.28095	0.102409	1.02917
YOL076W	MDM20			0.0868868
YLR106C	MDN1		1.68554	0.627263	1.1564
YGR264C	MES1	0.369732	0.475646	0.430076	0.425151
YPL169C	MEX67	-0.285316	-0.0765992	0.263659	-0.032752
YLL062C	MHT1	1.44781		0.0590512	0.753432
YJR077C	MIR1	0.786531	0.834734	0.778897	0.800054
YNL085W	MKT1	1.70771	0.138443	0.465491	0.770549
YGL106W	MLC1		0.751832	-0.608002	0.0719154
YPL050C	MNN9	0.0638285	0.422638	0.837603	0.441357
YGL068W	MNP1			0.239947
YJR002W	MPP10		0.62862	-0.0145421	0.307039
YPR112C	MRD1	-0.276745	1.48892	0.618232	0.610134
YPR118W	MRI1		0.0503584	0.276905	0.163631
YPL184C	MRN1	0.648908	0.327391	0.485	0.4871
YDR347W	MRP1		1.22191	-0.124096	0.548908
YKL142W	MRP8	1.42717	-0.358652	-0.371897	0.232206
YLR312W-A	MRPL15			0.636568
YMR024W	MRPL3		1.36626	0.12317	0.744713
YDR322W	MRPL35			0.247861
YLR116W	MSL5	1.41227	1.46124	0.491446	1.12165
YKR080W	MTD1			0.0322517
YBR119W	MUD1	0.0571768	0.108082	0.678067	0.281109
YKL074C	MUD2		1.71946	0.39713	1.0583
YGL122C	NAB2	-0.157234	-0.291989	-0.132936	-0.194053
YPL190C	NAB3	-0.249117	-0.265833	-0.19781	-0.237586
YML117W	NAB6	0.160347	-0.00132979	0.0429528	0.0673234
YMR080C	NAM7	0.195604	0.149588	0.339517	0.228236
YHR086W	NAM8	0.0422751	0.238042	0.263135	0.181151
YPL126W	NAN1	0.214456	0.41084	0.509891	0.378396
YDL040C	NAT1			-0.355534
YOR253W	NAT5			-0.286256
YPL226W	NEW1	0.00473037	-0.223354	0.0377351	-0.0602963
YKL040C	NFU1			-0.711222
YBR212W	NGR1	0.179282	-0.25547	0.117595	0.0138023
YFR002W	NIC96			-0.027944
YGL221C	NIF3			-0.24145
YMR309C	NIP1	0.0278345	-0.345208	-0.12885	-0.148741
YPL211W	NIP7			-0.2932
YHR170W	NMD3	1.76469	1.72644	0.0412532	1.17746
YJR132W	NMD5		1.13672	0.148437	0.64258
YOR056C	NOB1			0.541889
YPL093W	NOG1	0.469107	0.421872	0.535767	0.475582
YNR053C	NOG2	-0.277999	-0.0457487	0.141884	-0.0606212
YDL014W	NOP1	0.119901	-0.328266	-0.0937038	-0.10069
YLR197W	NOP56	0.286228	0.169257	0.208269	0.221252
YOR310C	NOP58	0.557802	0.39175	0.564455	0.504669
YDR432W	NPL3	-0.229555	-0.124291	-0.00885473	-0.1209
YJL041W	NSP1			-0.679545
YER009W	NTF2	1.48919	0.236216	0.190285	0.638564
YER006W	NUG1	0.487844	0.26919	0.498414	0.418483
YKL057C	NUP120		-0.288567	0.764504	0.237969
YER105C	NUP157		0.801436	0.358342	0.579889
YBL079W	NUP170		1.3743	0.321145	0.847723
YJL039C	NUP192			0.888503
YDL116W	NUP84		1.18028	0.344586	0.762434
YJR042W	NUP85		-0.332742	-0.663051	-0.497897
YFL044C	OTU1		1.51885	0.380352	0.949599
YKL215C	OXP1		1.14607	0.640402	0.893235
YDR071C	PAA1	-0.378966		0.559144	0.0900892
YER165W	PAB1	-0.380457	-0.370676	-0.338612	-0.363248
YBR279W	PAF1			-0.254924
YGL094C	PAN2			0.144462
YKL025C	PAN3			0.258429
YGR178C	PBP1	-0.540265	1.16491	-0.620739	0.00130102
YBR233W	PBP2	1.90695	0.129725	-0.0405796	0.665365
YER178W	PDA1	0.184414	0.122812	0.143738	0.150321
YBR221C	PDB1	0.0495949	-0.414181	-0.160768	-0.175118
YLR044C	PDC1	-0.0913428	-0.0236334	-0.0965712	-0.0705158
YLR134W	PDC5	-0.2439
YGR087C	PDC6	-0.796977
YOR153W	PDR5	1.87429	0.367292	0.620312	0.953963
YBL017C	PEP1			0.254531
YPL154C	PEP4	-0.143275	-0.168017	-0.0177291	-0.109674
YGR240C	PFK1	0.173383	0.146798	-0.00828832	0.103964
YMR205C	PFK2	0.0172547	-0.18576	0.217132	0.0162088
YML125C	PGA3	0.712306	0.626701	0.663682	0.667563
YKL127W	PGM1	-0.0116864	0.23115	0.199863	0.139775
YDR481C	PHO8		0.743909	0.432069	0.587989
YML123C	PHO84	-0.414725
YBR106W	PHO88	1.45499		0.584868	1.01993
YGR086C	PIL1		0.243142	0.234963	0.239053
YGL008C	PMA1	0.280706	-0.113124	0.131575	0.099719
YER003C	PMI40	-0.220764		-0.0113669	-0.116066
YAL023C	PMT2			0.405707
YJR143C	PMT4			0.305187
YOR145C	PNO1		0.0137969	-0.319102	-0.152653
YNL262W	POL2			0.585308
YBR088C	POL30	-0.865047	1.35622	-0.0127755	0.159464
YNL221C	POP1			0.0356942
YNL055C	POR1	1.89779
YHR201C	PPX1		1.5366	0.199269	0.867935
YML016C	PPZ1		0.971227	0.319527	0.645377
YCL057W	PRD1		1.20855	-0.418231	0.395161
YJL001W	PRE3	1.27106	1.4328	0.505566	1.06981
YML092C	PRE8			-0.120543
YDR300C	PRO1			0.447319
YER023W	PRO3		0.448635	-0.248513	0.100061
YLL036C	PRP19	1.46615	1.57876	0.318384	1.1211
YER013W	PRP22		1.03038	0.47833	0.754358
YML046W	PRP39	0.478956	0.110551	0.54612	0.378542
YKL012W	PRP40		-0.3055	0.143429	-0.0810356
YGL120C	PRP43	0.0580441	0.139246	0.496251	0.231181
YKL181W	PRS1	-0.0480493	0.0454293	-0.173109	-0.0585765
YHL011C	PRS3	-0.00906492	-0.00973469	0.194232	0.0584774
YOL061W	PRS5	0.505651	0.159482	0.684358	0.44983
YBL064C	PRX1			0.910256
YDL055C	PSA1	0.0497017		0.100242	0.0749721
YDR505C	PSP1	1.18585	1.34635	0.195122	0.909105
YLL010C	PSR1			0.286436
YNL016W	PUB1	-0.17039	-0.0640125	-0.171641	-0.135348
YGL014W	PUF4	-0.57333	-0.0521414	0.348157	-0.0924382
YGR253C	PUP2	0.038889	-0.295616	0.357187	0.0334864
YPL212C	PUS1	1.83171	1.22541	-0.0214285	1.0119
YLR196W	PWP1	-0.063559	-0.397805	-0.057743	-0.173036
YGL062W	PYC1	-0.0553877	1.39408	0.46361	0.600769
YBR218C	PYC2	-0.0553877	-0.0456735	0.180721	0.0265534
YPR191W	QCR2	1.32521		0.421871	0.87354
YML032C	RAD52	0.462639	0.682811	0.565887	0.570446
YGL246C	RAI1	1.47219	1.27232	0.422495	1.05567
YNL216W	RAP1			-0.307106
YJR033C	RAV1			0.296097
YGR173W	RBG2		1.70048	0.120125	0.910303
YOR265W	RBL2		1.19893	-0.467547	0.365694
YDL189W	RBS1	0.278481	0.385331	0.315232	0.326348
YJL217W	REE1		0.45388	0.317248	0.385564
YOR207C	RET1		1.32985	-0.0978176	0.616015
YPL010W	RET3		0.626846	0.935664	0.781255
YLR059C	REX2	-0.553741	0.0579842	0.0441234	-0.150544
YAR007C	RFA1	0.485027	0.651149	0.527423	0.554533
YNL312W	RFA2	0.218554	0.20354	0.135256	0.185783
YJL173C	RFA3	0.659661	0.172503	0.104441	0.312202
YOR217W	RFC1		0.831316	0.451123	0.64122
YPR165W	RHO1	0.713244	0.7286	0.866334	0.769392
YNL090W	RHO2	1.45023	1.22547	0.208233	0.961312
YIL118W	RHO3	0.140108	0.0819627	0.176808	0.13296
YIL053W	RHR2	-0.320799		-0.305686	-0.313243
YDR487C	RIB3	-0.123447	-0.261626	-0.100701	-0.161924
YOR119C	RIO1		0.904924	0.473853	0.689388
YNL207W	RIO2	1.36692	1.55291	0.21154	1.04379
YEL024W	RIP1			-0.265466
YDR091C	RLI1	0.208977	0.673212	0.792608	0.558266
YLR009W	RLP24		0.0183192	0.0660426	0.0421809
YNL002C	RLP7	1.62263	-0.31523	0.118816	0.475407
YDR465C	RMT2	-0.107252	-0.302625	0.185566	-0.0747704
YMR235C	RNA1	-0.148427	-0.23759	-0.153942	-0.179987
YGL044C	RNA15	1.67568	-0.227822	0.0453282	0.49773
YCL028W	RNQ1		1.28591	-0.192197	0.546855
YER070W	RNR1	0.5513	0.225943	0.654838	0.477361
YJL026W	RNR2	0.0506651	0.234223	0.149857	0.144915
YGR180C	RNR4	-0.434702		-0.157605	-0.296153
YJR063W	RPA12			-0.132188
YPR010C	RPA135	-0.204774	-0.356018	-0.285423	-0.282072
YOR340C	RPA43		1.15173	-0.688901	0.231417
YOL005C	RPB11			0.370608
YOR151C	RPB2	-0.352628	-0.300252	0.264411	-0.12949
YBR154C	RPB5			-0.395405
YHR143W-A	RPC10		-0.293428	0.0581301	-0.117649
YNL113W	RPC19		1.72552	-0.0639618	0.830779
YPR190C	RPC82			0.317609
YBR079C	RPG1	-0.461481	-0.195818	0.657819	0.000173365
YLR075W	RPL10	0.332785	0.35789	0.40851	0.366395
YPR102C	RPL11A	0.174381
YGR085C	RPL11B		0.215703	0.214184	0.214944
YEL054C	RPL12A	-0.0205837
YDR418W	RPL12B		-0.104788	0.0405042	-0.0321418
YKL006W	RPL14A	0.176537	0.382877	0.427531	0.328982
YHL001W	RPL14B	0.151587
YNL069C	RPL16B	0.740067	0.921106	0.802186	0.82112
YKL180W	RPL17A	0.460891	0.546306	0.613179	0.540126
YJL177W	RPL17B	0.460891	-0.0735084	0.0691945	0.152192
YOL120C	RPL18A	0.67859
YBR084C-A	RPL19A	1.31799
YPL220W	RPL1A	0.214546
YGL135W	RPL1B		-0.0821716	-0.0199524	-0.051062
YOR312C	RPL20B		0.232061	0.116836	0.174449
YBR191W	RPL21A	0.375197	0.239068	0.192386	0.268884
YPL079W	RPL21B	0.375197
YLR061W	RPL22A	-0.6255	-0.0816443	-0.246802	-0.317982
YBL087C	RPL23A	-0.0728621
YER117W	RPL23B		0.62618	0.331538	0.478859
YGL031C	RPL24A	0.298065	0.784663	0.556166	0.546298
YOL127W	RPL25	0.419277	0.547835	0.517437	0.49485
YLR344W	RPL26A	-0.149123		-0.32678	-0.237952
YGR034W	RPL26B	-0.149123	-0.129674	-0.0341053	-0.104301
YHR010W	RPL27A	0.46302
YDR471W	RPL27B		0.637933	0.778182	0.708058
YFR031C-A	RPL2A	0.499425
YIL018W	RPL2B		0.68404	0.263619	0.47383
YGL030W	RPL30	0.347464	0.200918	0.386863	0.311748
YDL075W	RPL31A	0.178995	0.205228	0.295987	0.226737
YLR406C	RPL31B	0.212551
YBL092W	RPL32	0.47898	0.346061	0.320102	0.381714
YPL143W	RPL33A	0.380713	0.548176	0.521188	0.483359
YER056C-A	RPL34A		0.684278	0.858721	0.7715
YDL136W	RPL35B		-0.216773	-0.19565	-0.206212
YPL249C-A	RPL36B	0.0736314	-0.031965	0.17388	0.0718487
YLR325C	RPL38	-0.122853	-0.160995	-0.15157	-0.145139
YJL189W	RPL39		0.0949689	-0.0309601	0.0320044
YNL162W	RPL42A	-0.781399
YPR043W	RPL43A	0.356106
YJR094W-A	RPL43B		-0.188923	0.141496	-0.0237135
YBR031W	RPL4A	0.150602	0.295992	0.303623	0.250072
YPL131W	RPL5	0.653028	0.527546	0.489941	0.556839
YGL076C	RPL7A	0.698792	0.603161	0.794628	0.69886
YPL198W	RPL7B	0.709325
YHL033C	RPL8A	0.308116	0.120474	0.209135	0.212575
YLL045C	RPL8B	0.308116	0.398253	0.572295	0.426221
YGL147C	RPL9A	0.124742	-0.221258	-0.0904479	-0.0623212
YNL067W	RPL9B	0.124742	1.49566	0.375071	0.665157
YHR027C	RPN1	-0.238986	-0.307051	-0.17169	-0.239242
YHR200W	RPN10	-0.189065	-0.403611	-0.248623	-0.280433
YER021W	RPN3	1.7898	-0.331683	-0.198003	0.420039
YDL147W	RPN5			0.669632
YDL097C	RPN6			-0.664836
YPR108W	RPN7	1.50993	1.64412	0.633526	1.26253
YDL140C	RPO21	0.0429307	-0.258584	0.0346296	-0.0603413
YLR340W	RPP0	-0.266752	-0.107255	-0.1803	-0.184769
YOL039W	RPP2A	-0.284571		-0.374467	-0.329519
YDR382W	RPP2B	0.110394	-0.128231	-0.0661708	-0.0280028
YGR214W	RPS0A	-0.29709	0.388544	0.452883	0.181446
YLR048W	RPS0B	-0.29709	-0.201348	-0.409154	-0.302531
YOR293W	RPS10A		-0.32301	0.0288189	-0.147095
YMR230W	RPS10B	0.290273
YDR025W	RPS11A	0.433894
YBR048W	RPS11B		0.411788	0.364871	0.388329
YOR369C	RPS12	0.0540524		0.124323	0.0891877
YDR064W	RPS13	0.320571	0.183258	0.315968	0.273266
YCR031C	RPS14A		0.139636	0.237853	0.188744
YJL191W	RPS14B	0.168934
YOL040C	RPS15	1.29027	0.28278	0.142812	0.571954
YMR143W	RPS16A	0.160372
YDL083C	RPS16B		0.196297	0.359439	0.277868
YML024W	RPS17A	-0.547996
YML026C	RPS18B		0.431427	0.411341	0.421384
YOL121C	RPS19A	-0.469042
YLR441C	RPS1A	0.61702	0.310337	0.181162	0.369506
YML063W	RPS1B	0.609409	0.414358	0.49337	0.505712
YGL123W	RPS2	0.740047	0.644597	0.653682	0.679442
YHL015W	RPS20	0.0742154	-0.208328	-0.0215387	-0.0518836
YKR057W	RPS21A	-0.934847
YJL136C	RPS21B	-0.934847		-0.713923	-0.824385
YJL190C	RPS22A	0.0545202
YNL302C	RPS22B		0.0267702	-0.0472685	-0.0102492
YER074W	RPS24A	0.0922253
YIL069C	RPS24B		-0.0199265	0.0537301	0.0169018
YGR027C	RPS25A		0.545	0.582473	0.563737
YLR333C	RPS25B	0.692477
YGL189C	RPS26A	0.156609	0.046694	0.0427944	0.0820324
YKL156W	RPS27A	-0.239154
YHR021C	RPS27B		-0.150764	-0.207317	-0.179041
YOR167C	RPS28A			-0.324866
YLR264W	RPS28B	-0.480535
YLR388W	RPS29A	0.379155	-0.116405	-0.0855408	0.0590698
YNL178W	RPS3	-0.0429244	0.0926379	0.0152807	0.0216647
YLR287BC	RPS30A	-0.126466
YOR182C	RPS30B		-0.274373	-0.108626	-0.191499
YJR145C	RPS4A	0.338481
YHR203C	RPS4B		0.463336	0.56847	0.515903
YJR123W	RPS5	-0.17131	-0.266308	-0.319208	-0.252275
YPL090C	RPS6A	0.55237
YBR181C	RPS6B		0.28507	0.42207	0.35357
YOR096W	RPS7A	0.0636962	-0.194424	0.354005	0.0744259
YNL096C	RPS7B	0.0230447	-0.134779	-0.124088	-0.0786072
YBL072C	RPS8A	0.120286
YER102W	RPS8B		0.15711	0.277556	0.217333
YPL081W	RPS9A	-0.286718		-0.412757	-0.349738
YBR189W	RPS9B	-0.286718	0.0438359	0.0332115	-0.0698903
YDL007W	RPT2	0.221914	-0.115455	0.0245542	0.0436711
YGL048C	RPT6	0.24092	0.13735	0.199191	0.192487
YPL009C	RQC2	0.975015		0.292005	0.63351
YPL012W	RRP12		1.01911	0.53399	0.776549
YOL142W	RRP40	-0.473652	0.730595	-0.0690537	0.0626298
YDL111C	RRP42			0.656059
YGR095C	RRP46		1.54197	0.404781	0.973377
YMR229C	RRP5	-1.12199	-0.283816	-0.0621918	-0.489334
YOR001W	RRP6		1.19374	0.132203	0.66297
YPR137W	RRP9	1.56615	0.0869219	0.0840889	0.579053
YCR072C	RSA4			-0.138818
YKR008W	RSC4		0.257797	0.161319	0.209558
YCR052W	RSC6		1.07421	0.84701	0.960608
YFR037C	RSC8	-0.395756	-0.386061
YML049C	RSE1	1.57653	0.354591	0.500636	0.810586
YGL129C	RSM23			0.774415
YER125W	RSP5	0.214285	1.57141	0.7565	0.847399
YDR190C	RVB1	0.0859457	-0.168683	-0.123234	-0.0686571
YPL235W	RVB2	-0.17274		-0.0933538	-0.133047
YDR388W	RVS167			-0.345707
YKL212W	SAC1	0.636905	1.09995	-0.0994113	0.545816
YLR180W	SAM1	0.00854717	0.0633529	0.0169542	0.0296181
YDR502C	SAM2	0.102751	-0.0133645	-0.114799	-0.00847086
YHR083W	SAM35			0.757409
YPL273W	SAM4	-0.363951		-0.0946937	-0.229322
YFR040W	SAP155			-0.263833
YPL218W	SAR1	0.0718814		-0.079203	-0.00366082
YAL027W	SAW1	-0.433675
YHR205W	SCH9		-0.0190266	0.43021	0.205592
YGL011C	SCL1		1.62307	0.814938	1.219
YGR279C	SCW4	-0.419681	1.11407	-0.316282	0.126037
YDR469W	SDC1			-0.537708
YKL148C	SDH1		-0.274271	0.189843	-0.0422137
YDR164C	SEC1			0.44842
YLR208W	SEC13		-0.228528	-0.110698	-0.169613
YPL085W	SEC16			-0.0799008
YPR181C	SEC23	1.50319	1.43731	0.0567535	0.999084
YDR238C	SEC26	0.667953	0.369182	0.700338	0.579158
YGL137W	SEC27	-0.237905	0.0331595	0.140372	-0.0214581
YIL076W	SEC28		-0.383132	-0.014266	-0.198699
YDL195W	SEC31	-0.331026	1.4485	0.0841459	0.400541
YFL005W	SEC4	0.27546	0.218066	0.15002	0.214515
YFL045C	SEC53	0.198149	0.201308	0.149207	0.182888
YDR170C	SEC7		1.08036	0.152582	0.616472
YDR023W	SES1	0.0830002	0.178683	0.210402	0.157362
YDL168W	SFA1			-0.666099
YNL049C	SFB2		1.46439	0.706446	1.08542
YHR098C	SFB3			0.0390261
YLR321C	SFH1			-0.124539
YJL145W	SFH5			0.834365
YIR001C	SGN1	0.873646	0.507019	0.643536	0.674734
YPR161C	SGV1		1.0854	-0.117937	0.48373
YKR043C	SHB17			-0.428268
YBR263W	SHM1		0.486224	-0.382967	0.0516284
YOL004W	SIN3			0.027113
YNL007C	SIS1	-0.27364	-0.359596	-0.510926	-0.381387
YDL047W	SIT4			-0.0473615
YLR398C	SKI2		1.61646	0.576543	1.0965
YGR195W	SKI6		-0.0101865	-0.225088	-0.117637
YGR271W	SLH1			0.453445
YGR081C	SLX9	0.162402
YGL115W	SNF4		1.35393	0.388359	0.871143
YGL131C	SNT2			0.547462
YEL026W	SNU13	0.34806		0.108011	0.228036
YDR240C	SNU56	0.216469	0.143882	0.270212	0.210188
YHR008C	SOD2		-0.219202	-0.547228	-0.383215
YHR163W	SOL3	1.55702	-0.419866	-0.721711	0.138481
YPR069C	SPE3	-0.407828	-0.349656	-0.271661	-0.343048
YLR146C	SPE4		1.07608	0.315207	0.695643
YKL020C	SPT23	0.506759
YNL224C	SQS1			-0.207501
YPL243W	SRP68	1.64555	0.318842	0.930567	0.964985
YNL138W	SRV2			-0.642566
YLL024C	SSA2	-0.135151		-0.288317	-0.211734
YBL075C	SSA3	-0.0155804
YER103W	SSA4	-0.125962		0.463799	0.168918
YDL229W	SSB1	-0.301184
YNL209W	SSB2	-0.301184		-0.209217	-0.255201
YJR045C	SSC1	0.381336	-0.137031	-0.0489547	0.0651168
YBR169C	SSE2	-0.187393
YIL143C	SSL2		1.22323	0.341923	0.782579
YLR452C	SST2		1.52931	0.911811	1.22056
YJR117W	STE24			-0.591648
YIL126W	STH1			-0.537701
YMR125W	STO1	-0.205162	-0.080581	-0.0483185	-0.111354
YMR039C	SUB1	-0.0890809	-0.247209	-0.216087	-0.184126
YPL237W	SUI3		-0.0440964	-0.240468	-0.142282
YBR143C	SUP45	-0.281745		-0.0493247	-0.165535
YPL032C	SVL3			-0.0918406
YDR145W	TAF12			0.39437
YGL112C	TAF6			-0.406198
YML072C	TCB3			0.518789
YKL027W	TCD2			0.377455
YJL052W	TDH1	-0.225791	-0.0499334	0.228715	-0.0156698
YGR192C	TDH3	-0.161903		-0.24636	-0.204131
YPR080W	TEF1	-0.532975		-0.509278
YKL081W	TEF4	0.209936	0.18408	0.240071	0.211363
YNL253W	TEX1		1.17271	0.277924	0.725316
YHR167W	THP2	-0.62394	1.40158	0.103831	0.293822
YHR025W	THR1	-0.0188783		-0.456213	-0.237546
YIL078W	THS1	-0.151368	-0.25282	-0.0523743	-0.152187
YMR146C	TIF34	-0.289578	-0.250314	-0.126446	-0.222112
YGR162W	TIF4631	-0.351793	-0.402234	-0.265509	-0.339846
YGL049C	TIF4632	0.0818809	-0.2241	-0.0773595	-0.073193
YPR041W	TIF5	-0.753788		-0.0666575	-0.410223
YIL137C	TMA108		1.57094	-0.25388	0.65853
YMR203W	TOM40		1.27664	0.339763	0.808199
YHR117W	TOM71		1.16466	0.81257	0.988616
YNL088W	TOP2		1.29988	-0.0780794	0.610899
YDR074W	TPS2	1.93866	0.631826	0.948934	1.17314
YMR261C	TPS3		1.27223	0.177354	0.724794
YOL124C	TRM11		0.730761	-0.362831	0.183965
YNR046W	TRM112			0.0618477
YDL112W	TRM3			0.690978
YHR070W	TRM5			-0.228668
YDL201W	TRM8			0.0306394
YER090W	TRP2	0.044492	-0.178505	0.315283	0.0604232
YGL026C	TRP5	0.109614		0.349858	0.229736
YDR353W	TRR1	-0.212929		-0.70081	-0.456869
YLR043C	TRX1	-0.301704		-0.127805	-0.214755
YGR209C	TRX2	0.0944115		0.6146	0.354506
YML028W	TSA1	-0.453882		-0.308087	-0.380984
YML085C	TUB1	-0.0404609	-0.162632	-0.372007	-0.1917
YFL037W	TUB2	0.191045	0.200198	0.0950559	0.162099
YML124C	TUB3	-0.192517	-0.105029	0.30037	0.000941212
YOR187W	TUF1	1.43648	1.16769	-0.174267	0.809968
YER138C	TY1B-ER1		-0.143119	0.167404	0.0121424
YER160C	TY1B-ER2	-0.502966
YLR227W-B	TY1B-LR3	-0.502966
YLR256W-B/YLR256W-C	TY1B-LR4	-0.502966
YML045W	TY1B-ML1	-0.502966
YMR045C	TY1B-MR1	-0.393712	1.01649	-0.0485836	0.1914
YNL284C-B	TY1B-NL1	-1.20674
YNL054W-B	TY1B-NL2	-0.502966
YPR137C-B	TY1B-PR1	-0.502966	-0.117034	-0.0552005	-0.225067
YPR158C-D	TY1B-PR3	-0.502966
YAR009C	TyB1-1	-0.502966
YGR185C	TYS1		-0.177178	0.0591806	-0.0589988
YGL050W	TYW3		0.851963	0.643609	0.747786
YDR177W	UBC1			-0.14407
YER151C	UBP3	-0.19855	-0.250742	-0.146848	-0.198713
YLR024C	UBR2			0.567676
YDL190C	UFD2			0.195991
YGR019W	UGA1		0.0459136	-0.30572	-0.129903
YJL130C	URA2	0.0978493	-0.0502765	0.0372351	0.0282693
YKL024C	URA6			-0.116611
YBL039C	URA7	-0.421389	0.105579	0.244063	-0.0239158
YJR103W	URA8			0.306678
YKL014C	URB1	1.33849	1.63939	0.821302	1.26639
YKR042W	UTH1		0.68974	0.875915	0.782828
YJL109C	UTP10	0.872859	0.676664	0.857783	0.802435
YLR222C	UTP13	0.631912	0.283918	0.315979	0.410603
YMR093W	UTP15	0.477899	0.272177	0.757158	0.502411
YBL004W	UTP20			-0.0457722
YLR409C	UTP21	0.453324	0.585975	0.926193	0.655164
YGR090W	UTP22	1.36752	1.63679	0.524312	1.17621
YDR324C	UTP4	0.309878	0.47046	0.467828	0.416056
YDR398W	UTP5	0.248569	0.271253	0.633615	0.384479
YGR128C	UTP8	0.101109	0.0604201	0.409717	0.190415
YHR196W	UTP9	-0.436458	0.415017	0.434275	0.137611
YDL185W	VMA1	0.147006	-0.0470394	-0.0393408	0.0202087
YBR127C	VMA2	-0.303244	-0.326041	-0.228456	-0.285913
YOR332W	VMA4	-0.291145		0.199393	-0.0458761
YLR447C	VMA6	0.316154	0.177196	0.389727	0.294359
YEL002C	WBP1	1.48869	-0.358721	-0.24393	0.295348
YNL197C	WHI3	1.45098	-0.0208987	0.464038	0.631373
YOL097C	WRS1	-0.129526	0.104181	0.459984	0.14488
YGL173C	XRN1	0.118627	-0.00383691	0.152722	0.0891707
YBR062C	YBR062C		-0.310875	0.947568	0.318347
YBR242W	YBR242W		-0.44015	-0.229772	-0.334961
YLL048C	YBT1			0.116027
YDR135C	YCF1		1.76273	-0.166021	0.798356
YCR004C	YCP4		1.05911	-0.0255094	0.516802
YNL064C	YDJ1	1.39703	-0.364352	-0.367628	0.221684
YDR161W	YDR161W			0.631773
YLR249W	YEF3	-0.291834	-0.163837	-0.178403	-0.211358
YER156C	YER156C	1.35918		-0.284748	0.537217
YFR006W	YFR006W			-0.0890589
YGL039W	YGL039W	1.09279	0.0563397	-0.417165	0.243987
YGR054W	YGR054W		1.07057	0.431819	0.751196
YGR250C	YGR250C	0.555598	0.490567	0.550901	0.532355
YGR234W	YHB1	-0.336356		-0.355895	-0.346126
YHR020W	YHR020W	-0.0749625	0.235323	0.3663	0.175553
YHR122W	YHR122W		0.799429	-0.218105	0.290662
YKR070W	YKR070W			-0.262008
YKL196C	YKT6			-0.569323
YMR284W	YKU70	1.22883
YLL032C	YLL032C	1.23737	1.11527	0.768536	1.04039
YLR126C	YLR126C		-0.0236308	0.266507	0.121438
YMR099C	YMR099C	-0.20246	-0.448525	-0.408011	-0.352999
YMR102C	YMR102C			-0.17225
YMR130W	YMR130W			0.326784
YMR226C	YMR226C			-0.111231
YMR315W	YMR315W	0.15225	-0.0780316	0.0825882	0.052269
YNL010W	YNL010W	0.208067		0.438821	0.323444
YNL050C	YNL050C			0.92637
YNL108C	YNL108C		-0.181513	0.361008	0.0897478
YNL247W	YNL247W			-0.576517
YNR029C	YNR029C		1.71632	0.358867	1.03759
YPL245W	YPL245W			0.0322392
YGR198W	YPP1	0.87803	1.31858	0.293327	0.82998
YPR148C	YPR148C			0.795388
YER031C	YPT31	0.0408525	0.0804991	0.216458	0.112603
YGL210W	YPT32	0.0408525
YML001W	YPT7	1.78915	-0.18694	0.40537	0.669193
YKL214C	YRA2		1.20366	-0.035321	0.584171
YBR111C	YSA1	-0.107942	0.0530338	0.00983635	-0.0150241
YLR277C	YSH1			0.809348
YMR089C	YTA12		0.917393	0.579686	0.74854
