# Supplementary material for: Oxidative stress induces coordinated remodeling of RNA-enzyme interactions
Source: iScience. 2021 Jun 19;24(7):102753. doi: 10.1016/j.isci.2021.102753 (PMC8261671; doi:10.1016/j.isci.2021.102753)
Supplement: Table S2. Analysis of the proteins differentially associated with mRNAs upon oxidative stress, related to Table 1 — (A) Significantly enriched GO terms for Biological Process, Molecular Function, and Cellular Component (p < 0.01) among the 107 proteins with significantly decreased (blue), the 150 proteins with significantly increased (yellow), and all the 257 (gray) with significantly changed poly(A) RNA association upon oxidative stress. Columns indicate the following (from left to right): GO Category: GO Biological Process/ Molecular Function/ Cellular Component; Set of proteins for enrichment analysis; GO Identity; GO term; Cluster frequency, the number of genes of the corresponding subgroup of proteins assigned to the term; Background frequency, the number of ORFs annotated with the term; p-value; FDR; and Gene(s) associated with the term. (B) Enriched pathways (p < 0.05) among the set of proteins that significantly changed poly(A) RNA associations in H2O2 treated cells. Columns indicate the following (from left to right): Category, refers to the database selected for pathway enrichment analysis; Set of proteins; Gene Set; Description; Size, the number of genes allocated to the term in the background gene list; Expect, number of proteins expected to be retrieve by chance; Ratio, value over expected; No proteins, number of proteins in respective set of proteins allocated to the indicated pathway; p-value; FDR. (C) GSEA (p < 0.01) performed with the ranked list of 1,341 proteins (Table S1E) identified at 1% FDR with at least 2 peptides in two out of the three biological MS replicates from untreated and/or H2O2 treated cells. [file mmc3.xlsx]

## Sheet: Information
GO INFORMATION
Gene Ontology analysis performed with yeastgenome.org
GO term finder: 2019/11/19. Version 0.86; 2021/03/10
Background gene set: 6721 protein coding genes dowloaded from www.uniprot.org
Date of release background dataset: 11-Dec-2019. Version of dataset: 2019_11
Annotation: All annotations in the database (manually curated, high-throughput and computational)
Results: with p-value cutoff < 0.01
Process: Gene Ontology "biological process"
Function: Gene Ontology "molecular function"
Compartement: Gene Ontology "cellular component"
PATHWAY INFORMATION
Pathway enrichment analysis performed with webgstalt.org. Vestion 2019 (01/14/2019)
Background gene set: 6721 protein coding genes dowloaded from www.uniprot.org
Date of release background dataset: 11-Dec-2019. Version of dataset: 2019_11
Reference list mapped to 6002 entrezgene IDs
Annotation: All annotations in the database (manually curated, high-throughput and computational)
KEGG: 2038 IDs from background list are annotated to the selected functional categories that are used as the reference for the enrichment analysis.
Panther: 370 IDs from background list are annotated to the selected functional categories that are used as the reference for the enrichment analysis.
Reactome: 1390 IDs from background list are annotated to the selected functional categories that are used as the reference for the enrichment analysis.
Wikipathway: 890 IDs from background list are annotated to the selected functional categories that are used as the reference for the enrichment analysis.
Results: with p-value cutoff < 0.05

## Sheet: Table S2A
Category	Set of proteins	GO ID	GO_term	Cluster frequency	Background frequency	P-value	FDR	Gene(s) annotated to the term
Process	107	44281	small molecule metabolic process	48 out of 107 genes, 44.8%	824 out of 6721 background genes, 12.1%	1.98083e-14	0	YMR318C, YLR304C, YDR226W, YFL018C, YHR208W, YDR234W, YJR016C, YPR074C, YLR027C, YHR183W, YML004C, YLR058C, YKL152C, YDR341C, YCR012W, YNR001C, YOR209C, YFL017C, YHR104W, YGR124W, YJR139C, YER091C, YDL103C, YMR120C, YMR217W, YDR454C, YDR050C, YDL066W, YJR105W, YKL085W, YGR094W, YOR375C, YER043C, YPR145W, YFL022C, YCR053W, YDR158W, YDL171C, YLR420W, YML106W, YDR099W, YOR168W, YGR254W, YBR196C, YDR…
		19752	carboxylic acid metabolic process	32 out of 107 genes, 29.9%	426 out of 6721 background genes, 6.3%	2.32142e-11	0	YLR304C, YLR058C, YML004C, YHR183W, YLR027C, YDR234W, YJR016C, YFL018C, YHR208W, YNR001C, YDR341C, YCR012W, YKL152C, YER091C, YJR139C, YGR124W, YDL066W, YDR050C, YMR217W, YDR158W, YDL171C, YCR053W, YFL022C, YPR145W, YOR375C, YGR094W, YER043C, YKL085W, YGR254W, YOR168W, YIL051C, YBR196C
		43436	oxoacid metabolic process	32 out of 107 genes, 29.9%	444 out of 6721 background genes, 6.6%	7.44964e-11	0	YBR196C, YIL051C, YGR254W, YOR168W, YOR375C, YGR094W, YER043C, YKL085W, YDR158W, YDL171C, YCR053W, YFL022C, YPR145W, YMR217W, YDR050C, YDL066W, YER091C, YGR124W, YJR139C, YKL152C, YNR001C, YCR012W, YDR341C, YDR234W, YJR016C, YFL018C, YHR208W, YLR058C, YML004C, YLR027C, YHR183W, YLR304C
		6082	organic acid metabolic process	32 out of 107 genes, 29.9%	445 out of 6721 background genes, 6.6%	8.44951e-11	0	YFL018C, YHR208W, YDR234W, YJR016C, YLR027C, YHR183W, YML004C, YLR058C, YLR304C, YGR124W, YJR139C, YER091C, YKL152C, YDR341C, YCR012W, YNR001C, YKL085W, YGR094W, YOR375C, YER043C, YPR145W, YCR053W, YFL022C, YDL171C, YDR158W, YMR217W, YDL066W, YDR050C, YBR196C, YIL051C, YOR168W, YGR254W
		1901566	organonitrogen compound biosynthetic process	46 out of 107 genes, 42.3%	984 out of 6721 background genes, 14.6%	5.89766e-10	0	YNL244C, YDR399W, YDR429C, YMR260C, YAR015W, YIL051C, YML106W, YLR420W, YDR099W, YOR168W, YDL205C, YLR448W, YGR094W, YOR375C, YER043C, YPR145W, YCR053W, YFL022C, YDR158W, YDL171C, YMR120C, YMR217W, YDR454C, YDL066W, YJR105W, YGR285C, YOR209C, YGR124W, YJR139C, YER091C, YJR014W, YLR195C, YGL107C, YDR341C, YFL018C, YHR208W, YJR016C, YDR234W, YLR150W, YLR027C, YPR163C, YOR046C, YLR058C, YEL034W, YDR…
		6520	cellular amino acid metabolic process	22 out of 107 genes, 20.5%	250 out of 6721 background genes, 3.7%	2.25013e-08	0	YGR094W, YDR234W, YER043C, YJR016C, YOR375C, YFL018C, YHR208W, YDR158W, YDL171C, YFL022C, YCR053W, YLR058C, YPR145W, YLR027C, YMR217W, YDL066W, YER091C, YIL051C, YJR139C, YGR124W, YDR341C, YOR168W
		1901607	alpha-amino acid biosynthetic process	16 out of 107 genes, 14.9%	123 out of 6721 background genes, 1.8%	4.34737e-08	0	YDL066W, YFL018C, YHR208W, YOR375C, YDR234W, YJR016C, YPR145W, YLR027C, YDL171C, YDR158W, YLR058C, YCR053W, YGR124W, YJR139C, YIL051C, YER091C
		8652	cellular amino acid biosynthetic process	16 out of 107 genes, 14.9%	131 out of 6721 background genes, 1.9%	1.14593e-07	0	YHR208W, YFL018C, YDR234W, YOR375C, YJR016C, YPR145W, YLR027C, YDL171C, YDR158W, YLR058C, YCR053W, YDL066W, YGR124W, YJR139C, YER091C, YIL051C
		55086	nucleobase-containing small molecule metabolic process	22 out of 107 genes, 20.5%	280 out of 6721 background genes, 4.2%	2.07381e-07	0	YBR196C, YOR209C, YDR399W, YFL017C, YDL103C, YKL035W, YAR015W, YLR420W, YML106W, YKL152C, YCR012W, YGR254W, YPR074C, YER043C, YHR183W, YMR217W, YMR120C, YDL066W, YDR050C, YDR226W, YDR454C, YJR105W
		1901605	alpha-amino acid metabolic process	18 out of 107 genes, 16.8%	183 out of 6721 background genes, 2.7%	2.829e-07	0	YER091C, YIL051C, YGR124W, YJR139C, YMR217W, YDL066W, YDR234W, YER043C, YJR016C, YOR375C, YHR208W, YFL018C, YDL171C, YDR158W, YCR053W, YLR058C, YPR145W, YLR027C
		8152	metabolic process	91 out of 107 genes, 85%	3887 out of 6721 background genes, 57.6%	6.82125e-07	0	YJR105W, YMR091C, YER148W, YDL066W, YDL171C, YFL022C, YHR068W, YDR098C, YDL084W, YGR094W, YLR109W, YKL085W, YDL205C, YHR179W, YOR168W, YGR123C, YNL232W, YLR420W, YKL035W, YIL051C, YDR155C, YMR260C, YDR399W, YJR104C, YBR196C, YNL244C, YKR059W, YOR298C-A, YDR226W, YLR304C, YMR318C, YLR058C, YML004C, YOR046C, YEL047C, YHR183W, YJR016C, YCL043C, YJL080C, YHR208W, YFL018C, YNR001C, YOL123W, YCR012W, Y…
		9058	biosynthetic process	64 out of 107 genes, 59.8%	2125 out of 6721 background genes, 31.2%	9.06156e-07	0	YLR195C, YGL107C, YDR341C, YJR014W, YKL152C, YER091C, YGR124W, YEL034W, YLR027C, YKR095W, YPR163C, YDR234W, YML010W, YER063W, YLR150W, YGR254W, YDR099W, YML106W, YDR429C, YAR015W, YDR454C, YDR050C, YMR120C, YMR217W, YCR053W, YDR158W, YPR145W, YLR448W, YOR375C, YER043C, YCR012W, YDL103C, YFL017C, YJR139C, YOR209C, YGR285C, YKR059W, YOR298C-A, YDR226W, YLR058C, YOR046C, YJR016C, YHR208W, YFL018C, Y…
		9987	cellular process	101 out of 107 genes, 94.4%	4807 out of 6721 background genes, 71.1%	1.23313e-06	0	YOL123W, YNR001C, YCR012W, YDL103C, YGR159C, YJR139C, YHR104W, YFL017C, YLL026W, YOR209C, YHR107C, YGR285C, YOL109W, YKR059W, YOR298C-A, YLR304C, YDR226W, YMR318C, YDR129C, YLR058C, YDR150W, YOR046C, YEL047C, YML004C, YHR183W, YJR016C, YJL080C, YHR208W, YCL043C, YFL018C, YDL205C, YHR179W, YOR168W, YNL232W, YGR123C, YLR420W, YKL035W, YDR155C, YIL051C, YMR260C, YDR399W, YJR104C, YNL244C, YBR196C, Y…
		44238	primary metabolic process	85 out of 107 genes, 79.4%	3481 out of 6721 background genes, 51.6%	1.54248e-06	0	YDR101C, YLR216C, YER091C, YGR124W, YJR014W, YKL152C, YLR195C, YDR341C, YGL107C, YER063W, YML010W, YDR234W, YLR150W, YPR074C, YML078W, YLR027C, YKR095W, YPR163C, YEL034W, YDR429C, YAR015W, YKL009W, YDR099W, YJR093C, YML106W, YGR254W, YER043C, YLR448W, YOR375C, YCR053W, YDR158W, YPR145W, YMR120C, YFL017W-A, YMR217W, YDR454C, YDR050C, YHR107C, YOR209C, YGR285C, YGR159C, YDL103C, YLL026W, YHR104W, Y…
		1901576	organic substance biosynthetic process	63 out of 107 genes, 58.9%	2098 out of 6721 background genes, 31%	1.67853e-06	0	YEL034W, YDR226W, YKR059W, YOR298C-A, YKR095W, YLR027C, YOR046C, YPR163C, YLR058C, YFL018C, YJL080C, YHR208W, YDR234W, YML010W, YJR016C, YER063W, YLR150W, YLR195C, YCR012W, YGL107C, YDR341C, YKL152C, YJR014W, YFL017C, YGR124W, YJR139C, YER091C, YDL103C, YGR285C, YOR209C, YDR454C, YER148W, YDL066W, YMR091C, YDR050C, YJR105W, YMR120C, YMR217W, YPR145W, YFL022C, YCR053W, YDL171C, YDR158W, YLR448W, Y…
		71704	organic substance metabolic process	87 out of 107 genes, 81.3%	3650 out of 6721 background genes, 54.1%	2.33767e-06	0	YEL034W, YML078W, YPR163C, YLR027C, YKR095W, YPR074C, YLR150W, YML010W, YER063W, YDR234W, YDR341C, YGL107C, YLR195C, YJR014W, YKL152C, YER091C, YGR124W, YDR101C, YLR216C, YDR050C, YDR454C, YMR217W, YFL017W-A, YMR120C, YDR158W, YCR053W, YPR145W, YLR448W, YOR375C, YER043C, YGR254W, YDR099W, YKL009W, YJR093C, YML106W, YAR015W, YDR429C, YOR298C-A, YKR059W, YLR304C, YDR226W, YMR318C, YLR058C, YOR046C,…
		6549	isoleucine metabolic process	6 out of 107 genes, 5.6%	11 out of 6721 background genes, 0.16%	4.20868e-06	0	YJR016C, YFL018C, YHR208W, YDR158W, YIL051C, YJR139C
		1901564	organonitrogen compound metabolic process	63 out of 107 genes, 58.9%	2149 out of 6721 background genes, 32%	4.84862e-06	0	YGR094W, YLR448W, YER043C, YOR375C, YDR098C, YPR145W, YHR068W, YCR053W, YFL022C, YDR158W, YDL171C, YMR120C, YMR217W, YDR454C, YDR050C, YDL066W, YJR105W, YBR196C, YNL244C, YDR399W, YDR155C, YDR429C, YIL051C, YAR015W, YMR260C, YML106W, YLR420W, YDR099W, YOR168W, YGR123C, YGR254W, YDL205C, YHR208W, YFL018C, YCL043C, YJR016C, YDR234W, YPR074C, YLR150W, YHR183W, YLR027C, YML004C, YPR163C, YOR046C, YLR…
		6807	nitrogen compound metabolic process	81 out of 107 genes, 75.7%	3277 out of 6721 background genes, 48.6%	6.05335e-06	0	YGL107C, YDR341C, YLR195C, YKL152C, YJR014W, YGR124W, YER091C, YLR216C, YDR101C, YEL034W, YPR163C, YKR095W, YLR027C, YML078W, YPR074C, YLR150W, YDR234W, YML010W, YER063W, YGR254W, YJR093C, YML106W, YKL009W, YDR099W, YAR015W, YDR429C, YDR050C, YDR454C, YFL017W-A, YMR217W, YMR120C, YPR145W, YDR158W, YCR053W, YOR375C, YLR448W, YER043C, YCR012W, YOL123W, YJR139C, YFL017C, YDL103C, YGR159C, YGR285C, Y…
		44237	cellular metabolic process	87 out of 107 genes, 81.3%	3706 out of 6721 background genes, 54.9%	6.24785e-06	0	YKL152C, YJR014W, YLR195C, YGL107C, YDR341C, YLR216C, YGR124W, YER091C, YMR038C, YEL034W, YDR234W, YML010W, YER063W, YPR074C, YLR150W, YLR027C, YKR095W, YPR163C, YML078W, YJR093C, YML106W, YKL009W, YDR099W, YGR254W, YDR429C, YAR015W, YMR120C, YFL017W-A, YMR217W, YDR454C, YDR050C, YOR375C, YLR448W, YER043C, YPR145W, YCR053W, YDR158W, YCR012W, YNR001C, YOL123W, YGR285C, YOR209C, YHR107C, YFL017C, Y…
		19693	ribose phosphate metabolic process	16 out of 107 genes, 14.9%	176 out of 6721 background genes, 2.6%	9.24514e-06	0	YHR183W, YPR074C, YJR105W, YDR454C, YDR050C, YDR226W, YMR120C, YMR217W, YAR015W, YDR399W, YBR196C, YGR254W, YCR012W, YKL152C, YML106W, YLR420W
		9117	nucleotide metabolic process	18 out of 107 genes, 16.8%	239 out of 6721 background genes, 3.6%	2.06486e-05	0	YMR217W, YMR120C, YJR105W, YDR226W, YDL066W, YDR050C, YDR454C, YPR074C, YHR183W, YML106W, YLR420W, YKL152C, YGR254W, YCR012W, YOR209C, YBR196C, YAR015W, YDR399W
		9161	ribonucleoside monophosphate metabolic process	14 out of 107 genes, 13.1%	139 out of 6721 background genes, 2.1%	2.19504e-05	0	YMR217W, YMR120C, YLR420W, YML106W, YKL152C, YJR105W, YGR254W, YCR012W, YDR050C, YDR226W, YDR454C, YBR196C, YAR015W, YDR399W
		6753	nucleoside phosphate metabolic process	18 out of 107 genes, 16.8%	246 out of 6721 background genes, 3.7%	3.23228e-05	0	YMR120C, YMR217W, YJR105W, YDR454C, YDL066W, YDR226W, YDR050C, YPR074C, YHR183W, YKL152C, YLR420W, YML106W, YGR254W, YCR012W, YOR209C, YBR196C, YAR015W, YDR399W
		44283	small molecule biosynthetic process	21 out of 107 genes, 19.6%	338 out of 6721 background genes, 4.95%	3.74813e-05	0	YDR050C, YDL066W, YDR158W, YDL171C, YCR053W, YLR058C, YPR145W, YLR027C, YDR234W, YOR375C, YJR016C, YFL018C, YHR208W, YGR254W, YCR012W, YKL152C, YER091C, YIL051C, YGR124W, YJR139C, YBR196C
		16053	organic acid biosynthetic process	16 out of 107 genes, 14.9%	197 out of 6721 background genes,2.9%	4.60839e-05	0	YDL066W, YPR145W, YLR027C, YDL171C, YDR158W, YLR058C, YCR053W, YFL018C, YHR208W, YOR375C, YDR234W, YJR016C, YGR124W, YJR139C, YER091C, YIL051C
		46394	carboxylic acid biosynthetic process	16 out of 107 genes, 14.9%	197 out of 6721 background genes,2.9%	4.60839e-05	0	YGR124W, YJR139C, YER091C, YIL051C, YFL018C, YHR208W, YDR234W, YJR016C, YOR375C, YLR027C, YPR145W, YLR058C, YCR053W, YDR158W, YDL171C, YDL066W
		1901135	carbohydrate derivative metabolic process	22 out of 107 genes, 20.5%	376 out of 6721 background genes, 5.5%	5.02986e-05	0	YAR015W, YKL035W, YDL103C, YFL017C, YDR399W, YBR196C, YGR254W, YCR012W, YDR099W, YKL152C, YLR420W, YML106W, YHR183W, YER043C, YPR074C, YCL043C, YJR105W, YDR454C, YDR226W, YDR050C, YMR120C, YMR217W
		9123	nucleoside monophosphate metabolic process	14 out of 107 genes, 13.1%	149 out of 6721 background genes, 2.2%	5.33446e-05	0	YDR399W, YAR015W, YBR196C, YCR012W, YDR050C, YDR226W, YDR454C, YJR105W, YGR254W, YML106W, YLR420W, YKL152C, YMR217W, YMR120C
		44249	cellular biosynthetic process	59 out of 107 genes, 55.1%	2068 out of 6721 background genes, 30.5%	8.03469e-05	0	YKL035W, YDR429C, YMR260C, YAR015W, YIL051C, YDR399W, YJR104C, YNL244C, YDL205C, YOR168W, YDR099W, YML106W, YLR420W, YDL171C, YDR158W, YCR053W, YFL022C, YPR145W, YLR448W, YGR094W, YDL084W, YOR375C, YER043C, YJR105W, YER148W, YMR091C, YDL066W, YDR050C, YDR454C, YMR217W, YMR120C, YDL103C, YER091C, YGR124W, YJR139C, YFL017C, YOR209C, YGR285C, YDR341C, YGL107C, YLR195C, YJR014W, YLR058C, YPR163C, YOR…
		9066	aspartate family amino acid metabolic process	10 out of 107 genes, 9.3%	70 out of 6721 background genes, 1.04%	8.40724e-05	0	YLR027C, YPR145W, YGR124W, YJR139C, YER091C, YCR053W, YDR158W, YHR208W, YDR234W, YER043C
		9259	ribonucleotide metabolic process	14 out of 107 genes, 13.1%	156 out of 6721 background genes, 2.3%	9.52522e-05	0	YDR399W, YAR015W, YBR196C, YCR012W, YDR226W, YDR050C, YDR454C, YJR105W, YGR254W, YML106W, YLR420W, YKL152C, YMR217W, YMR120C
		9067	aspartate family amino acid biosynthetic process	9 out of 107 genes, 8.4%	55 out of 6721 background genes, 0.8%	0.000111122	0	YDR158W, YER091C, YCR053W, YPR145W, YGR124W, YJR139C, YLR027C, YDR234W, YHR208W
		9097	isoleucine biosynthetic process	5 out of 107 genes, 4.7%	10 out of 6721 background genes, 0.15%	0.000151335	0	YHR208W, YJR016C, YJR139C, YIL051C, YDR158W
		9126	purine nucleoside monophosphate metabolic process	12 out of 107 genes, 11.2%	123 out of 6721 background genes, 1.8%	0.000322348	0	YMR120C, YMR217W, YKL152C, YGR254W, YJR105W, YDR454C, YDR226W, YCR012W, YDR050C, YBR196C, YAR015W, YDR399W
		9167	purine ribonucleoside monophosphate metabolic process	12 out of 107 genes, 11.2%	123 out of 6721 background genes, 1.8%	0.000322348	0	YMR120C, YMR217W, YKL152C, YGR254W, YJR105W, YDR454C, YDR226W, YDR050C, YCR012W, YBR196C, YAR015W, YDR399W
		6413	translational initiation	9 out of 107 genes, 8.4%	64 out of 6721 background genes, 0.9%	0.00042731	0	YLR150W, YNL244C, YDR429C, YMR260C, YPR163C, YJR014W, YKR059W, YGL107C, YEL034W
		43648	dicarboxylic acid metabolic process	8 out of 107 genes, 7.4%	51 out of 6721 background genes, 0.7%	0.000786541	0	YLR027C, YDL171C, YDR158W, YLR058C, YFL018C, YKL085W, YOR375C, YDL066W
		9081	branched-chain amino acid metabolic process	6 out of 107 genes, 5.6%	24 out of 6721 background genes, 0.3%	0.00103608	0	YJR016C, YFL018C, YHR208W, YDR158W, YIL051C, YJR139C
		9135	purine nucleoside diphosphate metabolic process	12 out of 107 genes, 11.2%	141 out of 6721 background genes, 2.1%	0.00140682	0	YKL152C, YMR217W, YMR120C, YDR050C, YCR012W, YDR226W, YDR454C, YJR105W, YGR254W, YBR196C, YDR399W, YAR015W
		9119	ribonucleoside metabolic process	7 out of 107 genes, 6.5%	39 out of 6721 background genes, 0.5%	0.00147863	0	YDR399W, YDR454C, YJR105W, YML106W, YLR420W, YMR217W, YER043C
		9135	purine nucleoside diphosphate metabolic process	7 out of 107 genes, 6.5%	39 out of 6721 background genes, 0.5%	0.00147863		YGR254W, YDR226W, YCR012W, YDR050C, YDR454C, YBR196C, YKL152C
		9179	purine ribonucleoside diphosphate metabolic process	7 out of 107 genes, 6.5%	39 out of 6721 background genes, 0.5%	0.00147863	0	YGR254W, YCR012W, YDR050C, YDR226W, YDR454C, YBR196C, YKL152C
		9260	ribonucleotide biosynthetic process	9 out of 107 genes, 8.4%	74 out of 6721 background genes, 1.1%	0.00150249	0	YAR015W, YDR399W, YJR105W, YDR454C, YDR226W, YMR120C, YMR217W, YML106W, YLR420W
		9082	branched-chain amino acid biosynthetic process	5 out of 107 genes, 4.7%	15 out of 6721 background genes, 0.2%	0.00169232	0	YJR139C, YDR158W, YIL051C, YHR208W, YJR016C
		9185	ribonucleoside diphosphate metabolic process	7 out of 107 genes, 6.5%	40 out of 6721 background genes, 0.5%	0.00176899	0	YGR254W, YDR226W, YCR012W, YDR050C, YDR454C, YBR196C, YKL152C
		55114	oxidation-reduction process	22 out of 107 genes, 20.5%	463 out of 6721 background genes, 6.8%	0.00181593	0	YKL085W, YCL043C, YLR109W, YFL018C, YOR375C, YDR098C, YHR183W, YEL047C, YDL171C, YDR158W, YMR318C, YDL066W, YLR304C, YJR104C, YHR104W, YJR139C, YKL035W, YDR099W, YHR179W, YGL107C, YCR012W, YNR001C
		72521	purine-containing compound metabolic process	13 out of 107 genes, 12.1%	171 out of 6721 background genes, 2.5%	0.0018446	0	YJR105W, YGR254W, YDR226W, YDR050C, YCR012W, YDR454C, YMR217W, YMR120C, YKL152C, YAR015W, YDR399W, YER043C, YBR196C
		2183	cytoplasmic translational initiation	6 out of 107 genes, 5.6%	27 out of 6721 background genes, 0.4%	0.00219185	0	YNL244C, YJR014W, YPR163C, YMR260C, YDR429C, YKR059W
		51186	cofactor metabolic process	16 out of 107 genes, 14.9%	262 out of 6721 background genes, 3.9%	0.0022077	0	YOR209C, YBR196C, YGR254W, YDL205C, YNR001C, YCR012W, YKL152C, YLR058C, YHR183W, YML004C, YER043C, YPR074C, YFL018C, YLR109W, YDL066W, YDR050C
		34641	cellular nitrogen compound metabolic process	61 out of 107 genes, 57%	2389 out of 6721 background genes, 35.3%	0.00281135	0	YJR104C, YNL244C, YBR196C, YIL051C, YDR429C, YMR260C, YAR015W, YKL035W, YDR399W, YKL009W, YDR099W, YLR420W, YML106W, YJR093C, YGR254W, YDL205C, YNL232W, YOR168W, YLR448W, YER043C, YGR094W, YDL084W, YFL022C, YPR145W, YMR120C, YMR217W, YFL017W-A, YJR105W, YDR454C, YER148W, YMR091C, YDL066W, YDR050C, YOR209C, YGR285C, YGR159C, YDL103C, YFL017C, YGR124W, YJR014W, YKL152C, YOL123W, YCR012W, YGL107C, Y…
		9150	purine ribonucleotide metabolic process	12 out of 107 genes, 11.2%	151 out of 6721 background genes, 2.1%	0.00289761	0	YMR120C, YMR217W, YKL152C, YGR254W, YJR105W, YDR454C, YDR226W, YDR050C, YCR012W, YBR196C, YAR015W, YDR399W
		46390	ribose phosphate biosynthetic process	9 out of 107 genes, 8.4%	80 out of 6721 background genes, 1.2%	0.00291215	0	YAR015W, YDR399W, YMR120C, YMR217W, YML106W, YLR420W, YJR105W, YDR454C, YDR226W
		9132	nucleoside diphosphate metabolic process	7 out of 107 genes, 6.5%	43 out of 6721 background genes, 0.6%	0.00293993	0	YKL152C, YBR196C, YGR254W, YDR454C, YCR012W, YDR226W, YDR050C
		17144	drug metabolic process	16 out of 107 genes, 14.9%	269 out of 6721 background genes, 4%	0.00310892	0	YKL152C, YDR099W, YCR012W, YGR254W, YBR196C, YGR124W, YDR226W, YDR050C, YJR105W, YHR208W, YFL018C, YLR109W, YER043C, YPR145W, YDL171C, YLR058C
		9156	ribonucleoside monophosphate biosynthetic process	8 out of 107 genes, 7.4%	61 out of 6721 background genes, 0.9%	0.0031887	0	YDR399W, YAR015W, YLR420W, YML106W, YMR120C, YMR217W, YDR226W, YJR105W
		6091	generation of precursor metabolites and energy	14 out of 107 genes, 13.1%	211 out of 6721 background genes, 3.1%	0.0037127	0	YKL035W, YDR098C, YJR104C, YKL085W, YBR196C, YGR254W, YNR001C, YGL107C, YCR012W, YDL066W, YLR304C, YDR050C, YDR099W, YKL152C
		46496	nicotinamide nucleotide metabolic process	9 out of 107 genes, 8.1%	83 out of 6721 background genes, 1.2%	0.0039672	0	YDR050C, YDL066W, YCR012W, YGR254W, YKL152C, YHR183W, YBR196C, YPR074C, YOR209C
		42455	ribonucleoside biosynthetic process	6 out of 107 genes, 5.6%	30 out of 6721 background genes, 0.4%	0.00422937	0	YJR105W, YDR454C, YDR399W, YMR217W, YML106W, YLR420W
		19362	pyridine nucleotide metabolic process	9 out of 107 genes, 8.4%	84 out of 6721 background genes, 1.25%	0.00438493	0	YOR209C, YPR074C, YBR196C, YHR183W, YKL152C, YGR254W, YDL066W, YCR012W, YDR050C
		9124	nucleoside monophosphate biosynthetic process	8 out of 107 genes, 7.4%	64 out of 6721 background genes, 0.9%	0.00460713	0	YAR015W, YDR399W, YMR120C, YMR217W, YML106W, YLR420W, YJR105W, YDR226W
		9163	nucleoside biosynthetic process	6 out of 107 genes, 5.6%	31 out of 6721 background genes, 0.4%	0.00517705	0	YML106W, YLR420W, YMR217W, YDR454C, YDR399W, YJR105W
		1731	formation of translation preinitiation complex	5 out of 107 genes, 4.7%	19 out of 6721 background genes, 0.3%	0.00622828	0	YKR059W, YMR260C, YPR163C, YJR014W, YNL244C
		9116	nucleoside metabolic process	7 out of 107 genes, 6.5%	50 out of 6721 background genes, 0.7%	0.00831597	0	YJR105W, YDR399W, YDR454C, YMR217W, YER043C, YML106W, YLR420W
	150	22613	ribonucleoprotein complex biogenesis	37 out of 150 genes, 24.7%	502 out of 6721 background genes, 7.5%	3.26179e-08	0	YDR087C, YER126C, YNL147W, YKL173W, YDR449C, YHR088W, YMR049C, YCR093W, YKL172W, YNL118C, YER002W, YKL166C, YLL034C, YGL172W, YLR185W, YLR192C, YDL213C, YJL010C, YBR247C, YDL166C, YLR397C, YDL208W, YLR298C, YJL050W, YIR026C, YNL061W, YDR235W, YLR438C-A, YPR182W, YGR148C, YGR103W, YLR147C, YLR129W, YKR081C, YNL110C, YHR062C, YLR276C
		16072	rRNA metabolic process	27 out of 150 genes, 18%	323 out of 6721 background genes, 4.8%	1.51834e-06	0	YKL172W, YLR129W, YIL079C, YMR049C, YHR088W, YKR081C, YER002W, YNL110C, YLR276C, YDL213C, YJL010C, YLR192C, YOL115W, YHR062C, YLR185W, YDL208W, YER126C, YNL147W, YDL166C, YBR247C, YDR087C, YJL050W, YBR010W, YNL061W, YGR103W, YDR449C, YLR438C-A
		42254	ribosome biogenesis	29 out of 150 genes, 19.3%	394 out of 6721 background genes, 5.9%	6.67673e-06	0	YIR026C, YNL061W, YLR438C-A, YDR449C, YGR148C, YGR103W, YDR087C, YBR247C, YDL166C, YER126C, YNL147W, YLR397C, YDL208W, YJL050W, YNL110C, YLL034C, YLR185W, YGL172W, YHR062C, YLR192C, YLR276C, YDL213C, YJL010C, YHR088W, YLR129W, YMR049C, YKL172W, YER002W, YKR081C
		6364	rRNA processing	24 out of 150 genes, 16%	278 out of 6721 background genes, 4.15%	7.28635e-06	0	YDL213C, YLR276C, YJL010C, YLR192C, YHR062C, YLR185W, YNL110C, YER002W, YKR081C, YKL172W, YLR129W, YMR049C, YHR088W, YGR103W, YDR449C, YLR438C-A, YNL061W, YJL050W, YDL208W, YNL147W, YER126C, YDL166C, YBR247C, YDR087C
		42273	ribosomal large subunit biogenesis	16 out of 150 genes, 10.6%	124 out of 6721 background genes, 1.8%	1.01728e-05	0	YER002W, YKR081C, YMR049C, YHR088W, YKL172W, YLR185W, YLR276C, YNL110C, YLL034C, YDL208W, YLR397C, YER126C, YGR103W, YGR148C, YIR026C, YNL061W
		44085	cellular component biogenesis	56 out of 150 genes, 37.3%	1229 out of 6721 background genes, 18.3%	1.81761e-05	0	YDR449C, YEL036C, YLR347C, YLR229C, YHR041C, YDR087C, YOR257W, YKL173W, YER126C, YNL147W, YLR192C, YGL172W, YLR185W, YDL213C, YJL010C, YKL166C, YGR106C, YLL034C, YER002W, YGR116W, YKR014C, YNL118C, YLR215C, YMR049C, YHR088W, YDR483W, YDR171W, YKL172W, YCR093W, YPR182W, YDR235W, YLR438C-A, YGR148C, YKL126W, YGR103W, YIR026C, YAL039C, YNL061W, YEL032W, YLR298C, YJL050W, YDL166C, YBR164C, YBR247C, Y…
		6396	RNA processing	35 out of 150 genes, 23.3%	572 out of 6721 background genes, 8.6%	1.84576e-05	0	YNL147W, YER126C, YKL173W, YDR087C, YDR449C, YDR194C, YER168C, YKL172W, YHR088W, YMR049C, YNL118C, YGR116W, YER002W, YJL010C, YDL213C, YLR185W, YOL115W, YLR192C, YDL208W, YJL006C, YBR247C, YDL166C, YJL050W, YLR298C, YNL061W, YGR103W, YDR235W, YLR438C-A, YPR182W, YLR129W, YLR147C, YKR081C, YNL110C, YLR276C, YHR062C
		9987	cellular process	135 out of 150 genes, 90%	4807 out of 6721 background genes, 71.5%	2.13612e-05	0	YLR214W, YOR257W, YBL051C, YNL147W, YER126C, YNL180C, YNL121C, YEL036C, YKL211C, YER089C, YDR194C, YJR133W, YHR007C, YMR308C, YMR297W, YCR093W, YKR014C, YGR116W, YNL118C, YKL166C, YBR227C, YJL010C, YJL006C, YBR247C, YHR141C, YLR017W, YBL056W, YLR298C, YNL006W, YAL039C, YGR083C, YER055C, YGR072W, YDL215C, YGR103W, YDR322C-A, YLR342W, YCL026C-A, YOR108W, YLR274W, YHR042W, YHR062C, YHR041C, YBL068W,…
		6403	RNA localization	19 out of 150 genes, 12.6%	190 out of 6721 background genes, 2.75%	2.90474e-05	0	YLR347C, YJL050W, YBR247C, YOR257W, YBL051C, YDR293C, YKL130C, YDR395W, YIR026C, YGR116W, YHR088W, YMR308C, YGL238W, YGL172W, YGL100W, YJL010C, YLL013C, YGL178W, YLL034C
		34470	ncRNA processing	26 out of 150 genes, 17.3%	396 out of 6721 background genes, 5.9%	0.00043896	0	YJL050W, YDL166C, YBR247C, YDR087C, YDL208W, YER126C, YNL147W, YER168C, YLR438C-A, YDR449C, YGR103W, YNL061W, YKR081C, YER002W, YMR049C, YLR129W, YHR088W, YKL172W, YLR192C, YOL115W, YLR185W, YHR062C, YJL010C, YDL213C, YLR276C, YNL110C
		470	maturation of LSU-rRNA	10 out of 150 genes, 6.6%	59 out of 6721 background genes, 0.9%	0.000486856	0	YGR103W, YLR276C, YLR185W, YNL061W, YNL110C, YKR081C, YDL208W, YER126C, YMR049C, YHR088W
		8152	metabolic process	115 out of 150 genes, 76.6%	3887 out of 6721 background genes, 57.6%	0.000719464	0	YIL020C, YDR449C, YDR194C, YER089C, YKL211C, YEL036C, YER126C, YNL147W, YKL173W, YOR257W, YBL051C, YDR087C, YLR214W, YJL010C, YBR227C, YOL038W, YLR192C, YOL115W, YKL166C, YNL118C, YGR116W, YER002W, YCR093W, YMR297W, YMR308C, YJR133W, YHR007C, YMR049C, YGR103W, YDR395W, YGL001C, YDL215C, YDR235W, YGR072W, YPR182W, YER055C, YGR083C, YAL039C, YNL006W, YLR298C, YBL056W, YDL208W, YHR141C, YLR017W, YIR…
		71704	organic substance metabolic process	110 out of 150 genes, 73.3%	3650 out of 6721 background genes, 54.1%	0.000868629	0	YER055C, YGR083C, YAL039C, YGR072W, YDR235W, YDL215C, YPR182W, YDR395W, YGR103W, YGL001C, YJL006C, YIR008C, YBR247C, YDL166C, YBL056W, YHR141C, YDL208W, YLR017W, YLR298C, YNL006W, YGL178W, YCL026C-A, YLL013C, YHR062C, YHR042W, YOR108W, YLR274W, YHR051W, YLR147C, YDR322C-A, YLR129W, YLR342W, YEL036C, YKL211C, YDR449C, YIL020C, YDR194C, YER089C, YDR087C, YER126C, YNL147W, YBL051C, YKL173W, YOR257W,…
		463	maturation of LSU-rRNA from tricistronic rRNA transcript (SSU-rRNA, 5.8S rRNA, LSU-rRNA)	9 out of 150 genes, 6%	49 out of 6721 background genes, 0.7%	0.000902742	0	YLR185W, YLR276C, YGR103W, YNL110C, YNL061W, YKR081C, YHR088W, YMR049C, YER126C
		6402	mRNA catabolic process	14 out of 150 genes, 9.3%	138 out of 6721 background genes, 2%	0.00175911	0	YER049W, YGR072W, YLR438C-A, YHR062C, YOL115W, YGL178W, YLL013C, YJL050W, YNL118C, YCR093W, YDR293C, YNL147W, YBL051C, YIL079C
		44237	cellular metabolic process	110 out of 150 genes, 73.3%	3706 out of 6721 background genes, 54.9%	0.00232144	0	YLR276C, YKL190W, YLR179C, YNL110C, YMR145C, YOR370C, YKR081C, YLR258W, YOL151W, YKL126W, YGR148C, YGR132C, YER049W, YLR291C, YLR438C-A, YDR515W, YBR010W, YNL061W, YIR026C, YJL050W, YEL032W, YEL050C, YDR020C, YDR293C, YBL023C, YIL021W, YDL213C, YJR144W, YDL059C, YLR185W, YLL034C, YDL061C, YPR113W, YJL002C, YMR234W, YKL172W, YDR483W, YHR088W, YDR533C, YLR215C, YIL079C, YFL034C-A, YBR126C, YER168C,…
		956	nuclear-transcribed mRNA catabolic process	13 out of 150 genes, 8.6%	123 out of 6721 background genes, 1.8%	0.00262005	0	YNL118C, YJL050W, YIL079C, YNL147W, YCR093W, YBL051C, YLR438C-A, YGR072W, YHR062C, YOL115W, YER049W, YGL178W, YLL013C
		6401	RNA catabolic process	15 out of 150 genes, 10%	164 out of 6721 background genes, 2.4%	0.00277893	0	YER049W, YOL115W, YLR438C-A, YGR072W, YHR062C, YLL013C, YGL178W, YJL050W, YNL118C, YBL051C, YMR234W, YDR293C, YCR093W, YNL147W, YIL079C
		44238	primary metabolic process	105 out of 150 genes, 70%	3481 out of 6721 background genes, 51.6%	0.00301794	0	YPR113W, YJL002C, YMR234W, YKL172W, YHR088W, YDR483W, YLR215C, YFL034C-A, YIL079C, YDL213C, YJR144W, YLR185W, YDL059C, YLL034C, YDL061C, YLR347C, YBL068W, YHR041C, YBR126C, YER168C, YNL330C, YKR081C, YLR258W, YOL151W, YLR276C, YKL190W, YLR179C, YNL110C, YMR145C, YOR370C, YJL050W, YEL050C, YEL032W, YDR293C, YDR020C, YBL023C, YIL021W, YGR148C, YGR132C, YKL126W, YER049W, YLR291C, YLR438C-A, YBR010W,…
		50658	RNA transport	15 out of 150 genes, 10%	166 out of 6721 background genes, 2.4%	0.00323392	0	YGR116W, YLR347C, YOR257W, YBL051C, YHR088W, YBR247C, YMR308C, YKL130C, YDR395W, YJL010C, YGL100W, YGL238W, YGL172W, YLL034C, YIR026C
		51236	establishment of RNA localization	15 out of 150 genes, 10%	166 out of 6721 background genes, 2.4%	0.00323392	0	YKL130C, YDR395W, YJL010C, YGL100W, YGL238W, YGL172W, YLL034C, YIR026C, YGR116W, YLR347C, YBL051C, YOR257W, YMR308C, YHR088W, YBR247C
		50657	nucleic acid transport	15 out of 150 genes, 10%	168 out of 6721 background genes, 2.5%	0.00375445	0	YLR347C, YGR116W, YMR308C, YHR088W, YBR247C, YOR257W, YBL051C, YGL172W, YGL238W, YDR395W, YJL010C, YGL100W, YKL130C, YIR026C, YLL034C
		460	maturation of 5.8S rRNA	11 out of 150 genes, 7.3%	91 out of 6721 background genes, 1.35%	0.00421662	0	YLR129W, YMR049C, YHR088W, YBR247C, YER126C, YKR081C, YJL050W, YLR185W, YDR449C, YGR103W, YJL010C
		466	maturation of 5.8S rRNA from tricistronic rRNA transcript (SSU-rRNA, 5.8S rRNA, LSU-rRNA)	11 out of 150 genes, 7.3%	91 out of 6721 background genes, 1.35%	0.00421662	0	YER126C, YMR049C, YLR129W, YBR247C, YHR088W, YJL050W, YKR081C, YJL010C, YDR449C, YGR103W, YLR185W
		16071	mRNA metabolic process	22 out of 150 genes, 14.6%	338 out of 6721 background genes, 5%	0.00428395	0	YLL013C, YGL178W, YOL115W, YHR062C, YIL079C, YLR147C, YCR093W, YGR116W, YNL118C, YPR182W, YDR235W, YLR438C-A, YGR072W, YER049W, YDR194C, YJL006C, YKL173W, YBL051C, YNL147W, YDR293C, YLR298C, YJL050W
		34660	ncRNA metabolic process	28 out of 150 genes, 18.6%	513 out of 6721 background genes, 7.6%	0.00604441	0	YDL213C, YJL010C, YLR276C, YOL115W, YLR192C, YHR062C, YLR185W, YNL110C, YKR081C, YER002W, YKL172W, YIL079C, YLR129W, YMR049C, YHR088W, YGR103W, YDR449C, YER168C, YLR438C-A, YNL061W, YBR010W, YJL050W, YDL208W, YNL147W, YER126C, YDL166C, YDR087C, YBR247C
		15931	nucleobase-containing compound transport	17 out of 150 genes, 11%	222 out of 6721 background genes, 3.1%	0.00682999	0	YGR116W, YHR088W, YMR308C, YGL172W, YGL238W, YGL100W, YJL010C, YLL034C, YLR347C, YBR247C, YBL030C, YBL051C, YOR257W, YDR395W, YKL130C, YMR056C, YIR026C
		10467	gene expression	63 out of 150 genes, 42%	1741 out of 6721 background genes, 26%	0.00913437	0	YDR194C, YDR449C, YER168C, YNL330C, YKL173W, YBL051C, YNL147W, YER126C, YDR087C, YHR041C, YJL010C, YDL213C, YLR192C, YOL115W, YLR185W, YGL172W, YKL166C, YDL061C, YER002W, YGR116W, YNL118C, YKL172W, YMR297W, YCR093W, YIL079C, YLR215C, YMR049C, YFL034C-A, YMR308C, YHR088W, YLR291C, YER049W, YDR395W, YGR103W, YGR148C, YPR182W, YDR235W, YLR438C-A, YGR072W, YGR083C, YNL061W, YBR010W, YDR515W, YJL050W,…
	257	9987	cellular process	236 of 257 genes, 91.8%	4780 of 6721 genes, 71.1%	9.99e-14	0	YDR341C, YKL126W, YEL036C, YDR235W, YKR095W, YCL026C-A, YER049W, YHR041C, YJR093C, YMR241W, YBL056W, YGR124W, YGL001C, YKL080W, YDL029W, YCR012W, YOR122C, YDR234W, YBL068W, YJL006C, YGR148C, YJR088C, YAL039C, YDR099W, YKR014C, YBR227C, YOR168W, YLR298C, YGR123C, YKL085W, YDR011W, YOR375C, YGL238W, YDL100C, YBR247C, YBL023C, YLR274W, YJR133W, YML078W, YHR042W, YKL166C, YJL002C, YLR342W, YDR322C-A,…
		71704	organic substance metabolic process	196 of 257 genes, 76.3%	3619 of 6721 genes, 53.8%	3.75e-11	0	YPR145W, YLL013C, YOL038W, YLR027C, YMR091C, YLR129W, YDR101C, YDR293C, YGL107C, YIR026C, YOR046C, YLL026W, YJR105W, YGR103W, YGR072W, YDL205C, YFL034C-A, YNL147W, YKL035W, YLR291C, YNR001C, YDR449C, YIL020C, YNL110C, YDR155C, YKL173W, YLR185W, YHR208W, YDR020C, YHR068W, YKL211C, YIL051C, YLR017W, YLR347C, YLR215C, YGR285C, YER168C, YJL010C, YLR438C-A, YHR183W, YMR260C, YML010W, YCR093W, YDR395W,…
		44238	primary metabolic process	190 of 257 genes, 73.9%	3456 of 6721 genes, 51.4%	5.35e-11	0	YKL035W, YNL147W, YFL034C-A, YNR001C, YLR291C, YNL110C, YIL020C, YDR449C, YDR155C, YKL173W, YLR185W, YHR208W, YDR020C, YOL038W, YPR145W, YLL013C, YMR091C, YLR129W, YLR027C, YDR293C, YGL107C, YDR101C, YOR046C, YIR026C, YLL026W, YGR103W, YJR105W, YGR072W, YDL205C, YLR192C, YKL190W, YCR093W, YMR234W, YPR074C, YDR483W, YER055C, YJR104C, YKL211C, YHR068W, YIL051C, YLR347C, YLR017W, YLR215C, YER168C, Y…
		8152	metabolic process	201 of 257 genes, 78.2%	3787 of 6721 genes, 56.3%	7.77e-11	0	YMR234W, YKL190W, YLR192C, YDR395W, YCR093W, YPR074C, YER055C, YDR483W, YBR164C, YJR104C, YMR318C, YKL211C, YHR068W, YGR285C, YER168C, YLR215C, YIL051C, YLR017W, YLR347C, YML010W, YMR260C, YHR183W, YJL010C, YLR438C-A, YKL035W, YFL034C-A, YMR038C, YNL147W, YIL020C, YNL110C, YDR449C, YLR291C, YNR001C, YHR208W, YDR155C, YLR185W, YKL173W, YDR020C, YBL030C, YLR129W, YMR091C, YLR027C, YOL038W, YPR145W,…
		1901566	organonitrogen compound biosynthetic process	82 of 257 genes, 31.9%	967 of 6721 genes, 14.4%	2.96e-10	0	YIL020C, YLR291C, YFL034C-A, YDR099W, YDR020C, YOR375C, YHR208W, YLR185W, YOR168W, YOR046C, YDR293C, YJR133W, YGL107C, YLR027C, YPR145W, YDR322C-A, YJL002C, YGR072W, YDL205C, YJR105W, YDR341C, YLR192C, YCR093W, YER049W, YER055C, YEL036C, YKL126W, YDR483W, YGR285C, YLR215C, YIL051C, YLR347C, YLR017W, YKL211C, YGR124W, YGR148C, YJL006C, YBL068W, YDR234W, YMR260C, YLR195C, YMR297W, YER043C, YMR217W,…
		44237	cellular metabolic process	195 of 257 genes, 75.9%	3674 of 6721 genes, 54.7%	7.27e-10	0	YFL022C, YHR107C, YIR008C, YGR083C, YKL009W, YHR141C, YEL034W, YHR051W, YLR058C, YOR108W, YDL208W, YGR094W, YKL172W, YEL032W, YAR015W, YPR163C, YMR120C, YER091C, YPR182W, YOR257W, YNL232W, YER126C, YKL152C, YJR139C, YDL066W, YLR147C, YDR226W, YDR399W, YLR216C, YPR113W, YER043C, YLR195C, YMR297W, YDL215C, YDR087C, YLR276C, YGR254W, YBR010W, YLR179C, YOL115W, YNL118C, YGR159C, YJL050W, YDL160C, YGR…
		22613	ribonucleoprotein complex biogenesis	53 of 257 genes, 20.6%	496 of 6721 genes, 7.4%	2.89e-09	0	YDR194C, YER002W, YKL009W, YLR192C, YMR049C, YCR093W, YDL208W, YDR235W, YER063W, YGR285C, YHR062C, YKR081C, YPR163C, YKL172W, YDR429C, YLR147C, YGR148C, YNL061W, YML010W, YER126C, YNL232W, YMR260C, YLR438C-A, YPR182W, YJL010C, YNL110C, YFL017W-A, YDR087C, YDR449C, YNL147W, YKR059W, YHR088W, YLR276C, YLR185W, YKL173W, YLR298C, YIR026C, YGL172W, YDL160C, YJL050W, YNL118C, YNL244C, YDR101C, YGR159C,…
		6807	nitrogen compound metabolic process	178 of 257 genes, 69.3%	3246 of 6721 genes, 48.3%	4.1e-09	0	YNL244C, YLR448W, YLL034C, YER148W, YFL018C, YGR267C, YJR014W, YDR050C, YDL084W, YCL043C, YDL213C, YFL017W-A, YFL017C, YMR217W, YBL051C, YNL330C, YOR370C, YKR059W, YHR088W, YDL103C, YJR016C, YIL021W, YBR196C, YMR145C, YHR062C, YJL080C, YKR081C, YDL059C, YDR454C, YNL061W, YDR429C, YIL079C, YDL171C, YGR132C, YEL050C, YNL006W, YOR298C-A, YCR053W, YJR144W, YDR194C, YGL178W, YER002W, YMR056C, YER089C,…
		44281	small molecule metabolic process	68 of 257 genes, 26.5%	825 of 6721 genes, 12.3%	2.58e-07	0	YDR399W, YDR226W, YDL215C, YMR217W, YFL017C, YER043C, YBR196C, YJR016C, YDL103C, YGR254W, YDR158W, YML004C, YDR050C, YLR304C, YML106W, YOL151W, YGR267C, YFL018C, YFL022C, YOR209C, YDR533C, YOR108W, YLR058C, YHR051W, YLR420W, YGR094W, YAR015W, YDR454C, YER091C, YMR120C, YMR145C, YHR007C, YCR053W, YHR104W, YKL152C, YDL066W, YJR139C, YDL171C, YKL035W, YDR099W, YIL020C, YNR001C, YHR208W, YOR168W, YDR…
		34641	cellular nitrogen compound metabolic process	138 of 257 genes, 53.7%	2370 of 6721 genes, 35.3%	6.69e-07	0	YLR276C, YGR254W, YBR010W, YDR226W, YDR399W, YMR297W, YER043C, YDR087C, YML106W, YLR150W, YML004C, YDR515W, YOL115W, YJL050W, YDL160C, YNL118C, YGR159C, YOL123W, YGR116W, YHR051W, YLR058C, YGR094W, YDL208W, YIR008C, YFL022C, YGR083C, YKL009W, YEL034W, YHR141C, YNL232W, YPR182W, YKL152C, YER126C, YDL066W, YLR147C, YEL032W, YKL172W, YAR015W, YPR163C, YMR120C, YKL173W, YLR185W, YDR020C, YKL035W, YFL…
		6403	RNA localization	27 of 257 genes, 10.5%	180 of 6721 genes, 2.7%	8.32e-07	0	YLL013C, YGL238W, YBR247C, YGR116W, YIR026C, YGR285C, YOR046C, YLR347C, YDR101C, YDR293C, YGL172W, YDL160C, YJL050W, YML010W, YDL084W, YJL010C, YKL130C, YOR257W, YLL034C, YDR395W, YGL100W, YKL009W, YBL051C, YHR088W, YMR308C, YER063W, YKR095W
		1901607	alpha-amino acid biosynthetic process	21 of 257 genes, 8.2%	120 of 6721 genes, 1.8%	4.26e-06	0	YLR027C, YPR145W, YGR124W, YKL211C, YDR158W, YER091C, YIL051C, YLR017W, YDR234W, YCR053W, YDL066W, YFL018C, YJR139C, YDL171C, YIL020C, YOR108W, YLR058C, YHR208W, YER055C, YOR375C, YJR016C
		22618	ribonucleoprotein complex assembly	27 of 257 genes, 10.5%	195 of 6721 genes, 2.9%	5.1e-06	0	YCR093W, YLR192C, YKR059W, YFL017W-A, YKL009W, YLR298C, YKL173W, YER063W, YDR235W, YPR163C, YLR448W, YIR026C, YGR159C, YNL244C, YNL118C, YDL160C, YKR081C, YJR014W, YKL166C, YML010W, YLR438C-A, YPR182W, YMR260C, YNL061W, YDR429C, YLR147C, YGR148C
		19752	carboxylic acid metabolic process	42 of 257 genes, 16.3%	426 of 6721 genes, 6.3%	9.47e-06	0	YOR168W, YBR196C, YHR208W, YKL085W, YGR254W, YOR375C, YJR016C, YMR217W, YER043C, YNR001C, YDL215C, YIL020C, YLR304C, YDR050C, YML004C, YFL018C, YGR267C, YPR145W, YLR027C, YDR158W, YOR108W, YLR058C, YER055C, YDR533C, YCL026C-A, YGR094W, YFL022C, YDR341C, YCR012W, YHR183W, YDR234W, YKL152C, YCR053W, YJR139C, YDL171C, YDL066W, YGR124W, YKL211C, YLR017W, YIL051C, YMR145C, YER091C
		71826	ribonucleoprotein complex subunit organization	27 of 257 genes, 10.5%	204 of 6721 genes, 3.0%	1.38e-05	0	YLR298C, YKL173W, YER063W, YDR235W, YCR093W, YKR059W, YLR192C, YFL017W-A, YKL009W, YKL166C, YJR014W, YML010W, YLR438C-A, YPR182W, YMR260C, YNL061W, YDR429C, YGR148C, YLR147C, YPR163C, YLR448W, YIR026C, YNL118C, YNL244C, YGR159C, YKR081C, YDL160C
		8652	cellular amino acid biosynthetic process	21 of 257 genes, 8.2%	129 of 6721 genes, 1.9%	1.63e-05	0	YLR017W, YIL051C, YER091C, YDR158W, YKL211C, YGR124W, YPR145W, YLR027C, YDL171C, YJR139C, YFL018C, YDL066W, YCR053W, YDR234W, YIL020C, YJR016C, YOR375C, YHR208W, YER055C, YOR108W, YLR058C
		1901576	organic substance biosynthetic process	121 of 257 genes, 47.1%	2066 of 6721 genes, 30.7%	1.88e-05	0	YER063W, YDL061C, YGR094W, YLR420W, YLR058C, YOR108W, YLR258W, YDR533C, YGL178W, YMR056C, YDR194C, YHR141C, YEL034W, YFL022C, YOR209C, YIR008C, YGR083C, YBR126C, YJR139C, YDL171C, YEL050C, YDL066W, YDR429C, YCR053W, YOR298C-A, YKL152C, YJL080C, YHR007C, YMR120C, YER091C, YDR454C, YEL032W, YAR015W, YDL059C, YPR163C, YDL103C, YJR016C, YIL021W, YBR010W, YBR196C, YFL017C, YMR217W, YER043C, YPR113W, Y…
		9058	biosynthetic process	122 of 257 genes, 47.5%	2095 of 6721 genes, 31.2%	2.22e-05	0	YLR448W, YNL244C, YNL118C, YDL160C, YGR116W, YDR158W, YLR150W, YOL151W, YML106W, YDR050C, YJR014W, YDR515W, YDL084W, YFL018C, YGR267C, YLL034C, YER148W, YDR226W, YKR059W, YDR399W, YNL330C, YPR113W, YFL017C, YER043C, YMR217W, YMR297W, YLR195C, YBR196C, YDL103C, YIL021W, YJR016C, YBR010W, YDR454C, YEL032W, YPR163C, YAR015W, YDL059C, YJL080C, YMR120C, YHR007C, YER091C, YOR298C-A, YCR053W, YKL152C, Y…
		43436	oxoacid metabolic process	42 of 257 genes, 16.3%	445 of 6721 genes, 6.6%	3.43e-05	0	YDL171C, YJR139C, YDL066W, YCR012W, YHR183W, YDR234W, YCR053W, YKL152C, YLR017W, YIL051C, YMR145C, YER091C, YGR124W, YKL211C, YCL026C-A, YGR094W, YOR108W, YLR058C, YER055C, YDR533C, YDR341C, YFL022C, YFL018C, YGR267C, YLR304C, YDR050C, YML004C, YDR158W, YPR145W, YLR027C, YGR254W, YKL085W, YJR016C, YOR375C, YOR168W, YBR196C, YHR208W, YER043C, YMR217W, YNR001C, YDL215C, YIL020C
		6082	organic acid metabolic process	42 of 257 genes, 16.3%	447 of 6721 genes, 6.7%	3.91e-05	0	YER055C, YDR533C, YLR058C, YOR108W, YGR094W, YCL026C-A, YFL022C, YDR341C, YCR053W, YKL152C, YDR234W, YHR183W, YCR012W, YDL066W, YJR139C, YDL171C, YKL211C, YGR124W, YER091C, YMR145C, YIL051C, YLR017W, YHR208W, YBR196C, YOR168W, YJR016C, YOR375C, YGR254W, YKL085W, YIL020C, YDL215C, YNR001C, YER043C, YMR217W, YML004C, YDR050C, YLR304C, YGR267C, YFL018C, YLR027C, YPR145W, YDR158W
		50658	RNA transport	23 of 257 genes, 8.9%	162 of 6721 genes, 2.4%	4.75e-05	0	YGL100W, YKL009W, YBL051C, YDR395W, YHR088W, YMR308C, YER063W, YKR095W, YIR026C, YGR116W, YGR285C, YOR046C, YLR347C, YDR101C, YDL160C, YGL172W, YGL238W, YBR247C, YLL034C, YDL084W, YJL010C, YKL130C, YOR257W
		51236	establishment of RNA localization	23 of 257 genes, 8.9%	162 of 6721 genes, 2.4%	4.75e-05	0	YGL238W, YBR247C, YIR026C, YGR116W, YGR285C, YOR046C, YLR347C, YDR101C, YGL172W, YDL160C, YDL084W, YJL010C, YKL130C, YOR257W, YLL034C, YDR395W, YKL009W, YGL100W, YBL051C, YHR088W, YMR308C, YER063W, YKR095W
		50657	nucleic acid transport	23 of 257 genes, 8.9%	164 of 6721 genes, 2.4%	6.01e-05	0	YGL100W, YKL009W, YBL051C, YDR395W, YHR088W, YMR308C, YER063W, YKR095W, YGR116W, YIR026C, YGR285C, YOR046C, YDR101C, YLR347C, YGL172W, YDL160C, YGL238W, YBR247C, YLL034C, YDL084W, YJL010C, YKL130C, YOR257W
		1901605	alpha-amino acid metabolic process	24 of 257 genes, 9.3%	180 of 6721 genes, 2.7%	8.2e-05	0	YER043C, YMR217W, YIL020C, YDL215C, YHR208W, YER055C, YLR058C, YOR108W, YOR375C, YJR016C, YKL211C, YGR124W, YPR145W, YLR027C, YIL051C, YLR017W, YER091C, YDR158W, YCR053W, YDR234W, YJR139C, YFL018C, YDL171C, YDL066W
		6413	translational initiation	14 of 257 genes, 5.4%	63 of 6721 genes, 0.9%	8.35e-05	0	YGR083C, YPR163C, YKR059W, YLR192C, YEL034W, YNL244C, YLR215C, YGL178W, YGL107C, YLR291C, YJR014W, YLR150W, YMR260C, YDR429C
		1901360	organic cyclic compound metabolic process	119 of 257 genes, 46.3%	2077 of 6721 genes, 30.9%	0.00011	0	YDR020C, YLR185W, YKL173W, YOR168W, YLR298C, YNL110C, YIL020C, YDR449C, YKL035W, YNL147W, YDR099W, YGR072W, YDL205C, YDR322C-A, YGR103W, YJR105W, YGL107C, YJR133W, YDR293C, YHR042W, YBR247C, YLL013C, YLR129W, YMR091C, YLR274W, YBL023C, YMR318C, YKR095W, YDR235W, YER049W, YJR093C, YJR104C, YHR041C, YER055C, YDR341C, YPR074C, YLR192C, YCR093W, YMR234W, YJL006C, YBL068W, YHR183W, YCR012W, YJL010C, Y…
		44249	cellular biosynthetic process	117 of 257 genes, 45.5%	2039 of 6721 genes, 30.3%	0.00014	0	YDR293C, YJR133W, YGL107C, YHR042W, YOR046C, YPR145W, YLL013C, YBL023C, YLR027C, YLR274W, YMR091C, YDL205C, YJL002C, YGR072W, YLR342W, YDR322C-A, YJR105W, YLR291C, YIL020C, YDR099W, YFL034C-A, YKL035W, YOR375C, YDR020C, YOR168W, YLR185W, YHR208W, YLR017W, YIL051C, YLR347C, YLR215C, YGL001C, YGR285C, YGR124W, YKL211C, YBL068W, YJL006C, YGR148C, YMR260C, YML010W, YDR234W, YDR341C, YCR093W, YLR192C,…
		16072	rRNA metabolic process	33 of 257 genes, 12.8%	325 of 6721 genes, 4.8%	0.00023	0	YLR129W, YOL115W, YBR247C, YJL050W, YGR159C, YGR103W, YDL213C, YER148W, YNL147W, YNL110C, YDR449C, YDR087C, YLR276C, YLR185W, YBR010W, YHR088W, YKL172W, YHR062C, YGR285C, YKR081C, YML010W, YER126C, YNL232W, YJL010C, YLR438C-A, YIL079C, YNL061W, YLR192C, YMR049C, YDR194C, YKL009W, YER002W, YDL208W
		6520	cellular amino acid metabolic process	28 of 257 genes, 10.9%	249 of 6721 genes, 3.7%	0.00025	0	YJR139C, YFL018C, YDL171C, YDL066W, YDR234W, YCR053W, YIL051C, YLR017W, YER091C, YDR158W, YGR124W, YPR145W, YKL211C, YLR027C, YJR016C, YOR375C, YGR094W, YOR168W, YOR108W, YLR058C, YHR208W, YER055C, YER043C, YMR217W, YDR341C, YDL215C, YIL020C, YFL022C
		46483	heterocycle metabolic process	115 of 257 genes, 44.7%	2016 of 6721 genes, 30.0%	0.00029	0	YOL115W, YGR116W, YOL123W, YNL118C, YGR159C, YDL160C, YJL050W, YDR050C, YDL084W, YLR150W, YDL213C, YML106W, YLL034C, YER148W, YGR267C, YDR399W, YNL330C, YDR226W, YDR087C, YFL017W-A, YER043C, YFL017C, YMR217W, YBL051C, YBR196C, YLR276C, YBR010W, YHR088W, YGR254W, YDL103C, YIL021W, YDL059C, YAR015W, YKL172W, YDR454C, YEL032W, YMR120C, YMR145C, YHR062C, YJL080C, YKR081C, YER126C, YKL152C, YOR298C-A,…
		9161	ribonucleoside monophosphate metabolic process	20 of 257 genes, 7.8%	139 of 6721 genes, 2.1%	0.0003	0	YBR196C, YHR051W, YLR420W, YDR020C, YGR254W, YDR399W, YDR226W, YMR217W, YKL152C, YDR050C, YJR105W, YML106W, YCR012W, YDR322C-A, YBL068W, YAR015W, YDR454C, YMR145C, YMR120C, YJR133W
		15931	nucleobase-containing compound transport	25 of 257 genes, 9.7%	208 of 6721 genes, 3.1%	0.00033	0	YBR247C, YGL238W, YGR285C, YOR046C, YGR116W, YIR026C, YGL172W, YDL160C, YDR101C, YLR347C, YDL084W, YKL130C, YOR257W, YJL010C, YLL034C, YDR395W, YBL051C, YKL009W, YMR056C, YGL100W, YMR308C, YHR088W, YKR095W, YBL030C, YER063W
		6725	cellular aromatic compound metabolic process	114 of 257 genes, 44.4%	2004 of 6721 genes, 29.8%	0.00041	0	YLR192C, YCR093W, YMR234W, YDR341C, YPR074C, YER055C, YKR095W, YER049W, YDR235W, YJR104C, YHR041C, YJR093C, YKL211C, YLR017W, YGR285C, YER168C, YHR183W, YLR438C-A, YCR012W, YJL010C, YML010W, YJL006C, YBL068W, YKL035W, YNL147W, YDR099W, YIL020C, YNL110C, YDR449C, YLR185W, YKL173W, YOR168W, YLR298C, YDR020C, YBR247C, YLL013C, YLR274W, YMR091C, YLR129W, YBL023C, YGL107C, YJR133W, YDR293C, YGR103W, Y…
		6402	mRNA catabolic process	19 of 257 genes, 7.4%	132 of 6721 genes, 2.0%	0.00061	0	YOL115W, YLL013C, YOL123W, YGL107C, YDR293C, YJL050W, YDL160C, YNL118C, YNL232W, YLR438C-A, YIL079C, YGR072W, YNL147W, YCR093W, YBL051C, YGL178W, YKL009W, YKR095W, YER049W
		42273	ribosomal large subunit biogenesis	18 of 257 genes, 7.0%	122 of 6721 genes, 1.8%	0.00084	0	YKL009W, YER002W, YNL110C, YMR049C, YDL208W, YHR088W, YLR185W, YLR276C, YKR081C, YIR026C, YKL172W, YLR448W, YGR148C, YNL061W, YLL034C, YLR397C, YGR103W, YER126C
		42254	ribosome biogenesis	36 of 257 genes, 14.0%	394 of 6721 genes, 5.9%	0.00085	0	YMR049C, YLR192C, YER002W, YKL009W, YDR194C, YDL208W, YKL172W, YKR081C, YGR285C, YHR062C, YNL232W, YJL010C, YLR438C-A, YML010W, YER126C, YGR148C, YNL061W, YNL147W, YNL110C, YDR087C, YDR449C, YLR185W, YLR276C, YHR088W, YBR247C, YLR129W, YLR448W, YJL050W, YGL172W, YDR101C, YGR159C, YIR026C, YDL213C, YGR103W, YLR397C, YLL034C
		19693	ribose phosphate metabolic process	22 of 257 genes, 8.6%	176 of 6721 genes, 2.6%	0.00092	0	YBR196C, YHR051W, YLR420W, YDR020C, YGR254W, YDR399W, YDR226W, YPR074C, YMR217W, YKL152C, YDR050C, YJR105W, YML106W, YHR183W, YCR012W, YDR322C-A, YBL068W, YAR015W, YDR454C, YMR145C, YMR120C, YJR133W
		9123	nucleoside monophosphate metabolic process	20 of 257 genes, 7.8%	149 of 6721 genes, 2.2%	0.00095	0	YDR050C, YJR105W, YKL152C, YCR012W, YML106W, YDR322C-A, YBL068W, YAR015W, YDR454C, YMR145C, YMR120C, YJR133W, YBR196C, YLR420W, YHR051W, YGR254W, YDR020C, YDR399W, YDR226W, YMR217W
		6364	rRNA processing	29 of 257 genes, 11.3%	282 of 6721 genes, 4.2%	0.00104	0	YMR049C, YLR192C, YNL147W, YER002W, YKL009W, YNL110C, YDR194C, YDR087C, YDR449C, YLR185W, YLR276C, YDL208W, YHR088W, YBR247C, YKL172W, YLR129W, YJL050W, YKR081C, YGR159C, YHR062C, YGR285C, YNL232W, YDL213C, YJL010C, YLR438C-A, YGR103W, YML010W, YER126C, YNL061W
		55086	nucleobase-containing small molecule metabolic process	29 of 257 genes, 11.3%	282 of 6721 genes, 4.2%	0.00104	0	YPR074C, YMR217W, YFL017C, YER043C, YKL035W, YDR399W, YDR226W, YOR209C, YDR020C, YDL103C, YGR254W, YBR196C, YHR051W, YLR420W, YMR120C, YMR145C, YJR133W, YLR017W, YAR015W, YDR454C, YDL066W, YDR322C-A, YBL068W, YKL152C, YDR050C, YJR105W, YHR183W, YML106W, YCR012W
		44085	cellular component biogenesis	77 of 257 genes, 30.0%	1201 of 6721 genes, 17.9%	0.00112	0	YGR103W, YKL166C, YLR342W, YLR274W, YLR129W, YBL023C, YBR247C, YNL180C, YIR026C, YLR229C, YDR101C, YLR185W, YKL173W, YLR298C, YDR171W, YDR099W, YNL147W, YAL039C, YNL110C, YDR449C, YKR014C, YML010W, YMR260C, YJL010C, YOR122C, YLR438C-A, YGR148C, YGR285C, YDL029W, YLR215C, YLR347C, YEL036C, YKL126W, YDR483W, YHR041C, YDR235W, YLR192C, YCR093W, YCR088W, YJR014W, YDL213C, YER148W, YLL034C, YLR397C, Y…
		1901564	organonitrogen compound metabolic process	117 of 257 genes, 45.5%	2113 of 6721 genes, 31.4%	0.00117	0	YER089C, YGR083C, YHR107C, YOR209C, YFL022C, YDR194C, YHR141C, YEL034W, YGL178W, YMR056C, YLR058C, YOR108W, YLR420W, YHR051W, YDL061C, YMR308C, YGR094W, YPR163C, YAR015W, YDR454C, YMR145C, YMR120C, YER091C, YNL006W, YKL152C, YCR053W, YOR257W, YDL066W, YDR429C, YDL171C, YJR139C, YGR132C, YEL050C, YDR399W, YNL330C, YLR216C, YOR370C, YDR226W, YKR059W, YDL215C, YMR217W, YER043C, YLR195C, YMR297W, YBR…
		42455	ribonucleoside biosynthetic process	9 of 257 genes, 3.5%	30 of 6721 genes, 0.4%	0.00128	0	YDR399W, YDR454C, YMR217W, YLR017W, YJR133W, YJR105W, YLR420W, YML106W, YDR020C
		16053	organic acid biosynthetic process	23 of 257 genes, 8.9%	194 of 6721 genes, 2.9%	0.00132	0	YIL020C, YOR375C, YJR016C, YER055C, YHR208W, YDR533C, YLR058C, YOR108W, YIL051C, YLR017W, YDR158W, YER091C, YKL211C, YPR145W, YGR124W, YLR027C, YGR267C, YFL018C, YJR139C, YDL171C, YDL066W, YCR053W, YDR234W
		46394	carboxylic acid biosynthetic process	23 of 257 genes, 8.9%	194 of 6721 genes, 2.9%	0.00132	0	YIL020C, YHR208W, YER055C, YDR533C, YLR058C, YOR108W, YJR016C, YOR375C, YLR027C, YKL211C, YGR124W, YPR145W, YDR158W, YER091C, YLR017W, YIL051C, YCR053W, YDR234W, YDL066W, YGR267C, YFL018C, YJR139C, YDL171C
		9163	nucleoside biosynthetic process	9 of 257 genes, 3.5%	31 of 6721 genes, 0.5%	0.00174	0	YDR020C, YML106W, YLR420W, YJR105W, YJR133W, YLR017W, YMR217W, YDR454C, YDR399W
		9119	ribonucleoside metabolic process	10 of 257 genes, 3.9%	40 of 6721 genes, 0.6%	0.00205	0	YER043C, YMR217W, YLR017W, YJR133W, YDR454C, YDR399W, YDR020C, YLR420W, YML106W, YJR105W
		6401	RNA catabolic process	20 of 257 genes, 7.8%	157 of 6721 genes, 2.3%	0.00222	0	YIL079C, YGR072W, YNL232W, YLR438C-A, YOL123W, YDR293C, YGL107C, YDL160C, YJL050W, YNL118C, YOL115W, YLL013C, YER049W, YKR095W, YBL051C, YGL178W, YKL009W, YMR234W, YNL147W, YCR093W
		43648	dicarboxylic acid metabolic process	11 of 257 genes, 4.3%	50 of 6721 genes, 0.7%	0.00244	0	YLR058C, YDL066W, YGR267C, YOR375C, YKL085W, YFL018C, YDL171C, YLR027C, YDR158W, YDL215C, YLR017W
		956	nuclear-transcribed mRNA catabolic process	17 of 257 genes, 6.6%	118 of 6721 genes, 1.8%	0.00244	0	YJL050W, YDL160C, YNL118C, YOL123W, YLL013C, YOL115W, YGR072W, YIL079C, YNL232W, YLR438C-A, YBL051C, YGL178W, YKL009W, YCR093W, YNL147W, YER049W, YKR095W
		9156	ribonucleoside monophosphate biosynthetic process	12 of 257 genes, 4.7%	60 of 6721 genes, 0.9%	0.00245	0	YDR020C, YBL068W, YDR322C-A, YML106W, YLR420W, YJR105W, YJR133W, YMR217W, YMR120C, YDR226W, YAR015W, YDR399W
		43604	amide biosynthetic process	41 of 257 genes, 16.0%	502 of 6721 genes, 7.5%	0.00258	0.0004	YPR145W, YLR448W, YLR027C, YDR293C, YGL107C, YDL160C, YNL244C, YOR046C, YLR150W, YDR515W, YJR014W, YGR267C, YGR072W, YKR059W, YFL034C-A, YMR297W, YLR291C, YLR185W, YOR168W, YGR124W, YPR163C, YIL051C, YLR215C, YGR285C, YMR260C, YJL006C, YEL050C, YGR148C, YDR429C, YLR192C, YCR093W, YFL022C, YGR083C, YDR341C, YGL178W, YHR141C, YEL034W, YDR194C, YER049W, YGR094W, YDL061C
		16071	mRNA metabolic process	31 of 257 genes, 12.1%	328 of 6721 genes, 4.9%	0.00267	0.0004	YKL173W, YLR298C, YJR093C, YER049W, YKR095W, YDR235W, YNL147W, YCR093W, YFL017W-A, YDR194C, YBL051C, YKL009W, YGL178W, YDL084W, YML010W, YNL232W, YPR182W, YLR438C-A, YLR147C, YIL079C, YGR072W, YJL006C, YOL115W, YLL013C, YOL123W, YGR116W, YGL107C, YDR293C, YDL160C, YJL050W, YNL118C
		6549	isoleucine metabolic process	6 of 257 genes, 2.3%	12 of 6721 genes, 0.2%	0.00267	0.0007	YHR208W, YDR158W, YJR139C, YIL051C, YFL018C, YJR016C
		9116	nucleoside metabolic process	11 of 257 genes, 4.3%	51 of 6721 genes, 0.8%	0.003	0.0007	YDR454C, YDR399W, YJR133W, YER043C, YMR217W, YLR017W, YML106W, YLR420W, YJR105W, YDR020C, YBL068W
		44283	small molecule biosynthetic process	31 of 257 genes, 12.1%	332 of 6721 genes, 4.9%	0.00345	0.0007	YLR027C, YKL211C, YGR124W, YPR145W, YLL013C, YER091C, YDR158W, YHR042W, YHR007C, YGL001C, YIL051C, YLR017W, YCR053W, YKL152C, YDR234W, YDR050C, YCR012W, YDL066W, YGR267C, YFL018C, YJR139C, YDL171C, YIL020C, YER055C, YHR208W, YDR533C, YOR108W, YBR196C, YLR058C, YOR375C, YJR016C
		6139	nucleobase-containing compound metabolic process	107 of 257 genes, 41.6%	1920 of 6721 genes, 28.6%	0.00389	0.0007	YMR234W, YCR093W, YLR192C, YPR074C, YDR341C, YJR104C, YJR093C, YHR041C, YKR095W, YER049W, YDR235W, YGR285C, YER168C, YLR017W, YML010W, YJL010C, YCR012W, YLR438C-A, YHR183W, YBL068W, YJL006C, YDR099W, YNL147W, YKL035W, YDR449C, YNL110C, YOR168W, YLR298C, YLR185W, YKL173W, YDR020C, YBL023C, YLR129W, YMR091C, YLR274W, YLL013C, YBR247C, YGL107C, YJR133W, YDR293C, YJR105W, YGR103W, YDR322C-A, YGR072W,…
		9124	nucleoside monophosphate biosynthetic process	12 of 257 genes, 4.7%	63 of 6721 genes, 0.9%	0.00422	0.0007	YLR420W, YML106W, YJR105W, YBL068W, YDR020C, YDR322C-A, YDR226W, YDR399W, YAR015W, YMR217W, YJR133W, YMR120C
		51028	mRNA transport	15 of 257 genes, 5.8%	98 of 6721 genes, 1.5%	0.00458	0.0007	YOR257W, YKL130C, YDL084W, YER063W, YKR095W, YMR308C, YDR395W, YBR247C, YGL100W, YLR347C, YBL051C, YDL160C, YGL172W, YGR116W, YOR046C
		71166	ribonucleoprotein complex localization	17 of 257 genes, 6.6%	124 of 6721 genes, 1.8%	0.0049	0.0007	YMR308C, YHR088W, YKR095W, YER063W, YBL051C, YKL009W, YDR395W, YLL034C, YDL084W, YJL010C, YOR046C, YGR285C, YIR026C, YGR116W, YGL172W, YDR101C, YBR247C
		71426	ribonucleoprotein complex export from nucleus	17 of 257 genes, 6.6%	124 of 6721 genes, 1.8%	0.0049	0.0007	YHR088W, YMR308C, YER063W, YKR095W, YKL009W, YBL051C, YDR395W, YLL034C, YDL084W, YJL010C, YGR116W, YIR026C, YOR046C, YGR285C, YDR101C, YGL172W, YBR247C
		34655	nucleobase-containing compound catabolic process	21 of 257 genes, 8.2%	180 of 6721 genes, 2.7%	0.00513	0.0006	YGL107C, YDR293C, YJL050W, YDL160C, YNL118C, YOL123W, YLL013C, YOL115W, YGR072W, YIL079C, YNL232W, YLR438C-A, YBL051C, YGL178W, YKL009W, YER043C, YCR093W, YMR234W, YNL147W, YER049W, YKR095W
		1901659	glycosyl compound biosynthetic process	9 of 257 genes, 3.5%	35 of 6721 genes, 0.5%	0.00534	0.0006	YJR133W, YLR017W, YMR217W, YDR399W, YDR454C, YDR020C, YJR105W, YML106W, YLR420W
		51169	nuclear transport	17 of 257 genes, 6.6%	125 of 6721 genes, 1.9%	0.00548	0.0006	YBR247C, YGR116W, YIR026C, YGR285C, YOR046C, YDR101C, YGL172W, YDL084W, YJL010C, YLL034C, YDR395W, YKL009W, YBL051C, YHR088W, YMR308C, YER063W, YKR095W
		6396	RNA processing	44 of 257 genes, 17.1%	574 of 6721 genes, 8.5%	0.00569	0.0006	YNL110C, YDR087C, YFL017W-A, YDR449C, YNL147W, YHR088W, YLR276C, YLR185W, YKL173W, YLR298C, YOL123W, YGR116W, YJL050W, YDL160C, YGR159C, YNL118C, YLR129W, YOL115W, YBR247C, YGR103W, YDL084W, YDL213C, YDR194C, YKL009W, YER002W, YMR049C, YLR192C, YDL208W, YJR093C, YDR235W, YGR285C, YHR062C, YER168C, YKR081C, YKL172W, YLR147C, YNL061W, YJL006C, YML010W, YER126C, YNL232W, YJL010C, YPR182W, YLR438C-A
		10608	posttranscriptional regulation of gene expression	19 of 257 genes, 7.4%	154 of 6721 genes, 2.3%	0.00655	0.0006	YEL034W, YDR194C, YLR291C, YBL051C, YGL178W, YGR083C, YKR059W, YCR093W, YER049W, YGL107C, YDR293C, YDL160C, YLR215C, YNL244C, YLL013C, YGR072W, YJL006C, YDR515W, YLR150W
		43603	cellular amide metabolic process	43 of 257 genes, 16.7%	559 of 6721 genes, 8.3%	0.0068	0.0006	YLR150W, YJR014W, YML004C, YDR515W, YGR072W, YGR267C, YPR145W, YLR027C, YLR448W, YNL244C, YGL107C, YDR293C, YDL160C, YOR046C, YOR168W, YLR185W, YKR059W, YFL034C-A, YLR291C, YMR297W, YMR260C, YEL050C, YJL006C, YGR148C, YDR429C, YGR124W, YPR163C, YLR215C, YIL051C, YGR285C, YLR058C, YER049W, YDL061C, YGR094W, YFL022C, YCR093W, YLR192C, YGR083C, YGL178W, YDR341C, YDR194C, YEL034W, YHR141C
		9259	ribonucleotide metabolic process	19 of 257 genes, 7.4%	156 of 6721 genes, 2.3%	0.00793	0.0006	YML106W, YCR012W, YKL152C, YJR105W, YDR050C, YDR322C-A, YDR454C, YAR015W, YJR133W, YMR145C, YMR120C, YHR051W, YLR420W, YBR196C, YDR020C, YGR254W, YDR226W, YDR399W, YMR217W
		1901657	glycosyl compound metabolic process	11 of 257 genes, 4.3%	56 of 6721 genes, 0.8%	0.00793	0.0006	YJR105W, YML106W, YLR420W, YDR020C, YBL068W, YDR399W, YDR454C, YJR133W, YMR217W, YER043C, YLR017W
		46390	ribose phosphate biosynthetic process	13 of 257 genes, 5.1%	79 of 6721 genes, 1.2%	0.00908	0.0006	YAR015W, YDR399W, YDR226W, YDR454C, YMR120C, YJR133W, YMR217W, YJR105W, YML106W, YLR420W, YDR322C-A, YDR020C, YBL068W
Function	107	5488	binding	85 out of 107 genes, 79.4%	3122 out of 6721 background genes, 46.4%	2.76136e-10	0	YGL107C, YKL009W, YCR053W, YJR104C, YLR448W, YGR254W, YLR304C, YMR091C, YDR429C, YGR124W, YHR193C, YKR095W, YJR016C, YJL080C, YCR088W, YGR285C, YFL017C, YDR129C, YCL043C, YHR104W, YDR155C, YNL232W, YDR099W, YML004C, YOR122C, YOR298C-A, YFL014W, YMR217W, YOR027W, YMR038C, YDL029W, YAR015W, YLR027C, YFL017W-A, YJR014W, YDL084W, YER148W, YNL244C, YDL066W, YDR341C, YLL026W, YMR260C, YLR420W, YKL035W,…
		97159	organic cyclic compound binding	62 out of 107 genes, 57.9%	1981 out of 6721 background genes, 29.5%	9.59319e-08	0	YGR159C, YGR094W, YML010W, YOR027W, YKR059W, YDR158W, YFL018C, YHR107C, YOR298C-A, YHR179W, YMR217W, YJR139C, YDR101C, YHR146W, YOL123W, YDR099W, YDL171C, YCR012W, YJR105W, YDR341C, YPR163C, YDL066W, YKL085W, YJR014W, YFL017W-A, YLR027C, YAR015W, YER148W, YDL084W, YOR168W, YNL244C, YDL029W, YGR124W, YDR429C, YKR095W, YLR304C, YER063W, YMR091C, YDL046W, YLR058C, YHR183W, YOR046C, YDR454C, YDR399W,…
		1901363	heterocyclic compound binding	61 out of 107 genes, 57%	1967 out of 6721 background genes, 29.3%	2.36222e-07	0	YDL029W, YDL084W, YER148W, YNL244C, YOR168W, YAR015W, YLR027C, YFL017W-A, YJR014W, YKL085W, YDL066W, YPR163C, YDR341C, YJR105W, YCR012W, YDR099W, YDL171C, YOL123W, YHR146W, YJR139C, YMR217W, YDR101C, YHR179W, YHR107C, YOR298C-A, YDR158W, YKR059W, YFL018C, YOR027W, YGR094W, YML010W, YGR159C, YFL022C, YGR285C, YJL080C, YDR155C, YJR093C, YHR104W, YDR226W, YEL034W, YLR150W, YPR145W, YNL232W, YGR254W,…
		3824	catalytic activity	68 out of 107 genes, 63.5%	2409 out of 6721 background genes, 35.8%	6.09527e-07	0	YDR399W, YML078W, YDR454C, YOR046C, YKL035W, YHR183W, YLR058C, YLR420W, YLL026W, YGR123C, YMR318C, YPR074C, YEL047C, YFL022C, YML106W, YPR145W, YDR050C, YDR226W, YDR234W, YJR139C, YDR101C, YMR120C, YLR216C, YHR179W, YHR107C, YCR012W, YDL171C, YGR094W, YHR208W, YFL018C, YDR158W, YKR059W, YLR195C, YOR168W, YKL085W, YDR098C, YKL152C, YER091C, YJR105W, YBR196C, YOR375C, YDL205C, YIL051C, YGR254W, YCR…
		43021	ribonucleoprotein complex binding	9 out of 107 genes, 8.1%	68 out of 6721 background genes, 1%	0.000160458	0	YMR260C, YGR285C, YLR216C, YNL244C, YPR163C, YEL034W, YML010W, YLR150W, YKR095W
		3743	translation initiation factor activity	7 out of 107 genes, 6.3%	36 out of 6721 background genes, 0.5%	0.000184662	0	YPR163C, YKR059W, YMR260C, YDR429C, YJR014W, YEL034W, YNL244C
		48037	cofactor binding	14 out of 107 genes, 12.6%	208 out of 6721 background genes, 3.1%	0.00069485	0	YDL171C, YCR053W, YDR098C, YJR139C, YLR027C, YHR183W, YLR058C, YHR179W, YDL066W, YDR158W, YFL018C, YDR234W, YLR304C, YJR016C
		3723	RNA binding	27 out of 107 genes, 25.2%	701 out of 6721 background genes, 10.4%	0.00135026	0	YFL022C, YJL080C, YNL244C, YDL084W, YOR168W, YJR014W, YKL085W, YFL017W-A, YDR155C, YJR093C, YHR104W, YPR163C, YEL034W, YNL232W, YLR448W, YOL123W, YMR260C, YKL009W, YGL107C, YOR046C, YER063W, YKR059W, YOR027W, YKR095W, YML010W, YGR159C, YDR429C
		3729	mRNA binding	13 out of 107 genes, 12.1%	200 out of 6721 background genes, 2.9%	0.00228386	0	YKL085W, YJR014W, YOR168W, YGL107C, YJL080C, YOL123W, YGR159C, YKR095W, YOR027W, YML010W, YHR104W, YPR163C, YDR155C
		16853	isomerase activity	8 out of 107 genes, 7.2%	76 out of 6721 background genes, 1.1%	0.00370821	0	YDR399W, YCL043C, YML078W, YLR216C, YKL152C, YDR050C, YDR155C, YBR196C
		8135	translation factor activity, RNA binding	7 out of 107 genes, 6.3%	56 out of 6721 background genes, 0.8%	0.00394998	0	YPR163C, YMR260C, YKR059W, YDR429C, YJR014W, YEL034W, YNL244C
		43167	ion binding	45 out of 107 genes, 42%	1620 out of 6721 background genes, 24.1%	0.00427354	0	YPR074C, YDR129C, YFL022C, YPR145W, YDR226W, YDR234W, YLR058C, YKL035W, YOR046C, YDR454C, YDR399W, YJR104C, YLL026W, YCR053W, YGR254W, YLR420W, YHR193C, YGR124W, YGR123C, YJR016C, YMR318C, YLR304C, YAR015W, YLR027C, YOR168W, YDL084W, YDR098C, YMR038C, YDR150W, YDL029W, YJR105W, YDR341C, YER091C, YDL066W, YHR107C, YHR179W, YDR101C, YMR217W, YML004C, YOR122C, YDL171C, YCR012W, YGR094W, YKR059W, YFL…
		43024	ribosomal small subunit binding	3 out of 107 genes,2.7%	5 out of 6721 background genes, 0.07%	0.00582739	0	YMR260C, YPR163C, YNL244C
		16874	ligase activity	9 out of 107 genes, 8.1%	105 out of 6721 background genes, 1.6%	0.00600069	0	YDR341C, YPR145W, YGR094W, YGR124W, YMR217W, YOR168W, YAR015W, YFL022C, YOR209C
		36094	small molecule binding	31 out of 107 genes, 28.9%	950 out of 6721 background genes, 14.1%	0.00708731	0	YFL022C, YDL029W, YDL084W, YFL017C, YOR168W, YAR015W, YLR027C, YBR196C, YDL066W, YDR226W, YPR145W, YDR341C, YJR105W, YCR012W, YDL171C, YLL026W, YCR053W, YJR139C, YMR217W, YOR046C, YDR454C, YDR399W, YHR179W, YHR107C, YLR058C, YHR183W, YKR059W, YDR158W, YFL018C, YGR094W, YGR124W
		50662	coenzyme binding	10 out of 107 genes, 9.3%	136 out of 6721 background genes, 2%	0.00831709	0	YLR058C, YHR183W, YHR179W, YLR027C, YJR139C, YCR053W, YDL171C, YFL018C, YDR158W, YDL066W
	150	3723	RNA binding	46 out of 150 genes, 30.6%	701 out of 6721 background genes, 10.4%	1.01367e-09	0	YHR088W, YJL010C, YKL172W, YBL051C, YGR072W, YLR017W, YNL110C, YFL034C-A, YDR293C, YOL115W, YDR449C, YLR129W, YGR083C, YBR247C, YGR103W, YPL210C, YLR185W, YEL050C, YPR088C, YGL178W, YLR192C, YHR062C, YDR194C, YLR291C, YNL147W, YGR148C, YLL013C, YLR147C, YMR049C, YER049W, YDR515W, YER168C, YKR081C, YLR419W, YNL061W, YLR438C-A, YNL118C, YLR298C, YJL050W, YLR276C, YKL173W, YPR182W, YDR235W, YDL208W,…
		1901363	heterocyclic compound binding	81 out of 150 genes, 54%	1967 out of 6721 background genes, 29.3%	2.86062e-08	0	YKL086W, YLR185W, YGR083C, YGR103W, YEL050C, YLR274W, YKL166C, YHR088W, YKL172W, YJL010C, YLR229C, YKL126W, YDR293C, YHR042W, YDR449C, YKL173W, YPR182W, YDR235W, YNL118C, YLR438C-A, YNL180C, YER055C, YLR298C, YJL050W, YLR276C, YIL079C, YDL213C, YJR144W, YKL130C, YMR241W, YBL068W, YLR147C, YMR049C, YLR291C, YGR148C, YKR081C, YER049W, YDR515W, YDL166C, YPL210C, YBL023C, YBR227C, YBR247C, YGR267C, Y…
		97159	organic cyclic compound binding	81 out of 150 genes, 54%	1981 out of 6721 background genes, 29.5%	4.21084e-08	0	YBL068W, YLR147C, YMR049C, YLR291C, YGR148C, YKR081C, YER049W, YDR515W, YKL173W, YPR182W, YDR235W, YNL118C, YLR438C-A, YNL180C, YER055C, YLR298C, YJL050W, YLR276C, YIL079C, YDL213C, YKL130C, YJR144W, YMR241W, YJL010C, YHR088W, YKL172W, YKL126W, YLR229C, YDR293C, YHR042W, YDR449C, YKL086W, YLR185W, YGR083C, YGR103W, YEL050C, YLR274W, YKL166C, YBR164C, YLR192C, YDR194C, YDL100C, YHR062C, YEL032W, Y…
		5488	binding	107 out of 150 genes, 71.3%	3122 out of 6721 background genes, 46.3%	8.31753e-08	0	YLR179C, YDR449C, YDR395W, YHR051W, YHR042W, YDR293C, YKL126W, YLR229C, YHR088W, YKL172W, YJL010C, YLR347C, YNL006W, YLR274W, YDL059C, YKL166C, YEL050C, YAL039C, YGR103W, YDR533C, YGR083C, YLR185W, YKL086W, YDR515W, YER049W, YNR021W, YKR081C, YGR148C, YLR291C, YOR370C, YMR049C, YLR147C, YBL056W, YBL068W, YLR214W, YMR241W, YJR144W, YKL130C, YDL213C, YIL079C, YLR276C, YOR257W, YJL050W, YLR298C, YNL…
		3676	nucleic acid binding	57 out of 150 genes, 38%	1278 out of 6721 background genes, 19.1%	6.85733e-06	0	YBR010W, YFL034C-A, YGR116W, YOL115W, YLR129W, YDR449C, YDR293C, YBL051C, YGR072W, YKL172W, YHR088W, YJL010C, YNL110C, YLR017W, YGL178W, YEL050C, YLR274W, YPR088C, YMR234W, YGR103W, YBR247C, YGR083C, YBL023C, YLR185W, YPL210C, YER168C, YDR515W, YER049W, YKR081C, YEL032W, YLR291C, YGR148C, YLL013C, YNL147W, YLR192C, YHR062C, YDR194C, YLR147C, YMR049C, YMR241W, YIR008C, YDL213C, YIL079C, YKL130C, Y…
		3729	mRNA binding	19 out of 150 genes, 12.6%	200 out of 6721 background genes, 2.9%	1.6482e-05	0	YDR515W, YOL115W, YDR293C, YGR072W, YLL013C, YBL051C, YJL010C, YKL172W, YDR194C, YLR147C, YLR017W, YGL178W, YKL130C, YLR276C, YGR103W, YJL050W, YLR298C, YLR419W, YNL118C
		17111	nucleoside-triphosphatase activity	27 out of 150 genes, 18%	417 out of 6721 background genes, 6.2%	8.34127e-05	0	YLR276C, YJL050W, YGR020C, YNL180C, YLR419W, YBL023C, YBR227C, YKL173W, YDL166C, YLL034C, YJR072C, YPR088C, YLR274W, YDR322C-A, YPR036W, YLR397C, YLR229C, YEL032W, YDR194C, YGR210C, YDL100C, YKL080W, YBR164C, YEL031W, YKR014C, YDR011W, YOL115W
		16462	pyrophosphatase activity	28 out of 150 genes, 18.6%	446 out of 6721 background genes, 6.6%	9.25965e-05	0	YDL166C, YKL173W, YBR227C, YBL023C, YLR419W, YNL118C, YNL180C, YGR020C, YJL050W, YLR276C, YDR322C-A, YPR088C, YLR274W, YJR072C, YLL034C, YBR164C, YKL080W, YDL100C, YDR194C, YGR210C, YLR229C, YEL032W, YLR397C, YPR036W, YOL115W, YDR011W, YEL031W, YKR014C
		16817	hydrolase activity, acting on acid anhydrides	28 out of 150 genes, 18.6%	446 out of 6721 background genes, 6.6%	9.25965e-05	0	YOL115W, YDR011W, YEL031W, YKR014C, YKL080W, YBR164C, YLR397C, YLR229C, YEL032W, YPR036W, YGR210C, YDR194C, YDL100C, YDR322C-A, YLL034C, YJR072C, YLR274W, YPR088C, YBR227C, YBL023C, YDL166C, YKL173W, YJL050W, YGR020C, YLR276C, YNL118C, YLR419W, YNL180C
		16818	hydrolase activity, acting on acid anhydrides, in phosphorus-containing anhydrides	28 out of 150 genes, 18.6%	446 out of 6721 background genes, 6.6%	9.25965e-05	0	YDR322C-A, YLR274W, YPR088C, YLL034C, YJR072C, YDL166C, YKL173W, YBR227C, YBL023C, YNL180C, YNL118C, YLR419W, YLR276C, YGR020C, YJL050W, YDR011W, YOL115W, YEL031W, YKR014C, YBR164C, YKL080W, YDL100C, YDR194C, YGR210C, YPR036W, YLR229C, YLR397C, YEL032W
	257	5488	binding	190 of 257 genes, 73.9%	3069 of 6721 genes, 45.7%	1.87e-18	0	YKL130C, YCL043C, YKL173W, YDL061C, YDR155C, YPR145W, YDR395W, YGR116W, YPR088C, YER168C, YLR397C, YGR123C, YBL056W, YDR158W, YDR226W, YLR274W, YJL080C, YHR107C, YJR014W, YJR093C, YFL034C-A, YLR420W, YDL084W, YOR108W, YLR058C, YOL123W, YHR088W, YPR163C, YLR147C, YHR183W, YMR241W, YLR192C, YLL034C, YKL080W, YGR254W, YDL029W, YLR214W, YOR122C, YIL079C, YAL039C, YKL086W, YHR062C, YNL232W, YDR194C, Y…
		97159	organic cyclic compound binding	141 of 257 genes, 54.9%	1958 of 6721 genes, 29.1%	3.96e-16	0	YNL147W, YER148W, YHR104W, YDR194C, YHR062C, YNL232W, YKL086W, YIL079C, YDL029W, YGR254W, YKL080W, YLL034C, YLR192C, YMR241W, YHR183W, YLR147C, YPR163C, YHR088W, YOL123W, YLR058C, YDL084W, YFL034C-A, YJR093C, YJR014W, YHR107C, YJL080C, YLR274W, YDR226W, YDR158W, YLR397C, YPR088C, YPR145W, YGR116W, YER168C, YDR155C, YKL173W, YKL130C, YBL023C, YLR304C, YJR144W, YBR247C, YLR229C, YDL100C, YKL126W, Y…
		1901363	heterocyclic compound binding	140 of 257 genes, 54.5%	1944 of 6721 genes, 28.9%	6.11e-16	0	YFL022C, YLR017W, YJR105W, YER063W, YOR027W, YHR146W, YDR011W, YLR298C, YHR007C, YKR081C, YLL026W, YKR095W, YNL110C, YDR099W, YMR260C, YOR168W, YEL050C, YLR150W, YGR072W, YEL032W, YGL107C, YDL160C, YBL051C, YER049W, YOR298C-A, YGR267C, YLR448W, YLR129W, YKR059W, YGR159C, YHR042W, YMR049C, YLR438C-A, YDR429C, YDR454C, YLL013C, YGR103W, YDL208W, YFL017W-A, YDR341C, YBR227C, YBR010W, YGR148C, YLR215…
		3723	RNA binding	74 of 257 genes, 28.8%	698 of 6721 genes, 10.4%	1.09e-14	0	YLR185W, YDR515W, YOL115W, YHR104W, YNL061W, YNL147W, YDR194C, YHR062C, YNL232W, YHR088W, YOL123W, YDR449C, YLR192C, YLR419W, YPR163C, YML010W, YDR235W, YLR147C, YJR014W, YPL210C, YJL080C, YLR291C, YFL034C-A, YEL034W, YPR182W, YJL050W, YDL084W, YJR093C, YDR155C, YPR088C, YER168C, YGR148C, YKL130C, YKL173W, YDL208W, YFL017W-A, YLL013C, YGR103W, YDR429C, YLR438C-A, YBR247C, YMR049C, YLR129W, YKR059…
		3729	mRNA binding	33 of 257 genes, 12.8%	202 of 6721 genes, 3.0%	1.92e-10	0	YNL118C, YJL010C, YOL123W, YGL107C, YDL160C, YBL051C, YPR163C, YML010W, YGL178W, YKL172W, YGR072W, YLR419W, YLR147C, YDR515W, YHR104W, YOL115W, YGR159C, YDR194C, YDR155C, YLR276C, YLR298C, YKL130C, YKL085W, YOR027W, YGR103W, YLL013C, YLR017W, YJR014W, YJL080C, YOR168W, YDR293C, YJL050W, YKR095W
		3824	catalytic activity	146 of 257 genes, 56.8%	2395 of 6721 genes, 35.6%	4.26e-10	0	YBR227C, YKL211C, YBR126C, YDR341C, YOL151W, YLR342W, YLR109W, YGR124W, YGR210C, YHR051W, YIL051C, YLR216C, YLR027C, YJL050W, YKL166C, YBL068W, YKR014C, YLR419W, YFL017C, YGL001C, YEL036C, YMR234W, YMR318C, YEL031W, YIL020C, YDR098C, YNL061W, YOL115W, YHR007C, YJR133W, YJR105W, YLR017W, YER091C, YFL022C, YDR050C, YDR011W, YMR145C, YEL050C, YOR168W, YPR036W, YGR020C, YLL026W, YIR026C, YHR068W, YKL…
		3676	nucleic acid binding	92 of 257 genes, 35.8%	1248 of 6721 genes, 18.6%	6.02e-09	0	YDL160C, YGL107C, YEL032W, YBL051C, YGL178W, YGR072W, YKL172W, YNL118C, YJL010C, YIL021W, YGR083C, YOR298C-A, YER049W, YLR129W, YBL023C, YGR159C, YKR059W, YLR448W, YDR429C, YLR438C-A, YJR144W, YLR304C, YBR247C, YMR049C, YOR027W, YHR146W, YFL022C, YNL244C, YER063W, YLR017W, YLR276C, YKL009W, YDL213C, YLR298C, YKL085W, YNL110C, YDR293C, YKR081C, YKR095W, YIR008C, YLR150W, YMR260C, YDR099W, YOR046C,…
		43167	ion binding	99 of 257 genes, 38.5%	1630 of 6721 genes, 24.3%	4.57e-05	0	YDR150W, YLR304C, YLR229C, YDR454C, YNR021W, YMR038C, YKR059W, YHR042W, YBL023C, YER089C, YDR101C, YIL021W, YFL018C, YKL035W, YGR267C, YNL118C, YER049W, YER055C, YDL100C, YDR234W, YEL032W, YDL160C, YKL126W, YDR129C, YHR193C, YKL190W, YCR012W, YDR020C, YJR072C, YPR074C, YDL066W, YOR168W, YOR046C, YGR094W, YJR016C, YDR399W, YCR053W, YHR179W, YIR008C, YBR164C, YLL026W, YJR104C, YML004C, YLR276C, YMR…
		43021	ribonucleoprotein complex binding	13 of 257 genes, 5.1%	63 of 6721 genes, 0.9%	0.00015	0	YMR260C, YMR049C, YPL210C, YGR285C, YLR150W, YPR163C, YLR216C, YML010W, YKR095W, YGR103W, YNL244C, YLL034C, YEL034W
		36094	small molecule binding	66 of 257 genes, 25.7%	956 of 6721 genes, 14.2%	0.00016	0	YHR107C, YGR124W, YGR210C, YDR226W, YLR274W, YLR027C, YDL084W, YJL050W, YPR088C, YER168C, YLR215C, YPR145W, YBR227C, YKL173W, YDR341C, YDR158W, YLR397C, YEL031W, YDL029W, YDR194C, YKL086W, YKR014C, YKL166C, YBL068W, YLR058C, YFL017C, YLL034C, YKL080W, YHR183W, YLR419W, YCR012W, YDR020C, YJR072C, YBR196C, YDL066W, YOR168W, YGR094W, YOR046C, YCR053W, YDR399W, YHR179W, YIR008C, YBR164C, YLL026W, YLR…
		3743	translation initiation factor activity	10 of 257 genes, 3.9%	36 of 6721 genes, 0.5%	0.00017	0	YMR260C, YLR291C, YJR014W, YDR429C, YGR083C, YPR163C, YNL244C, YLR192C, YKR059W, YEL034W
		166	nucleotide binding	60 of 257 genes, 23.3%	886 of 6721 genes, 13.2%	0.00121	0	YDR454C, YEL031W, YLR229C, YDL029W, YHR042W, YKR059W, YBL023C, YDR194C, YKL086W, YFL018C, YKR014C, YGR267C, YER055C, YJR139C, YBL068W, YKL166C, YDL100C, YKL080W, YLL034C, YKL126W, YDL160C, YEL032W, YHR183W, YLR419W, YCR012W, YJR072C, YDR020C, YGR210C, YOR168W, YGR124W, YDL066W, YHR107C, YLR274W, YDR226W, YOR046C, YGR094W, YDR399W, YJL050W, YDL084W, YIR008C, YHR179W, YBR164C, YLL026W, YER168C, YPR…
		1901265	nucleoside phosphate binding	60 of 257 genes, 23.3%	886 of 6721 genes, 13.2%	0.00121	0	YHR183W, YLR419W, YLL034C, YKL080W, YDL100C, YEL032W, YKL126W, YDL160C, YER055C, YJR139C, YKL166C, YBL068W, YKR014C, YFL018C, YGR267C, YDR194C, YKL086W, YHR042W, YKR059W, YBL023C, YDL029W, YLR229C, YEL031W, YDR454C, YJR105W, YFL022C, YLR397C, YDR011W, YDL171C, YDR158W, YKL173W, YBR227C, YDR341C, YNL180C, YAR015W, YPR088C, YPR145W, YLR215C, YER168C, YLR276C, YMR217W, YIR008C, YHR179W, YBR164C, YLL…
		32553	ribonucleotide binding	54 of 257 genes, 21.0%	791 of 6721 genes, 11.8%	0.00333	0	YKL080W, YLL034C, YDL100C, YEL032W, YKL126W, YDL160C, YLR419W, YKR014C, YGR267C, YER055C, YBL068W, YKL166C, YHR042W, YKR059W, YBL023C, YDR194C, YKL086W, YEL031W, YLR229C, YDR454C, YDL029W, YDR011W, YDL171C, YJR105W, YLR397C, YFL022C, YLR276C, YPR145W, YLR215C, YER168C, YPR088C, YMR217W, YBR227C, YKL173W, YNL180C, YDR341C, YAR015W, YDL084W, YJL050W, YIR008C, YHR179W, YBR164C, YLL026W, YCR012W, YDR…
		16462	pyrophosphatase activity	36 of 257 genes, 14.0%	445 of 6721 genes, 6.6%	0.00361	0	YLR419W, YDL100C, YLL034C, YKL080W, YDL160C, YEL032W, YKR014C, YNL118C, YDR194C, YKR059W, YOL115W, YBL023C, YDL029W, YMR091C, YEL031W, YLR229C, YLR397C, YDR011W, YKL173W, YBR227C, YNL180C, YPR088C, YLR276C, YMR217W, YBR164C, YLL026W, YJL050W, YDL084W, YDR322C-A, YGR210C, YHR107C, YLR274W, YOR046C, YPR036W, YGR020C, YJR072C
		16817	hydrolase activity, acting on acid anhydrides	36 of 257 genes, 14.0%	445 of 6721 genes, 6.6%	0.00361	0	YBR164C, YLL026W, YDL084W, YJL050W, YDR322C-A, YHR107C, YGR210C, YPR036W, YOR046C, YLR274W, YJR072C, YGR020C, YLR397C, YDR011W, YBR227C, YKL173W, YNL180C, YPR088C, YLR276C, YMR217W, YDR194C, YKR059W, YBL023C, YOL115W, YDL029W, YLR229C, YEL031W, YMR091C, YLR419W, YLL034C, YKL080W, YDL100C, YEL032W, YDL160C, YKR014C, YNL118C
		16818	hydrolase activity, acting on acid anhydrides, in phosphorus-containing anhydrides	36 of 257 genes, 14.0%	445 of 6721 genes, 6.6%	0.00361	0	YKR014C, YNL118C, YLR419W, YKL080W, YLL034C, YDL100C, YEL032W, YDL160C, YDL029W, YEL031W, YLR229C, YMR091C, YDR194C, YKR059W, YBL023C, YOL115W, YKL173W, YBR227C, YNL180C, YPR088C, YLR276C, YMR217W, YLR397C, YDR011W, YHR107C, YGR210C, YPR036W, YOR046C, YLR274W, YGR020C, YJR072C, YBR164C, YLL026W, YDL084W, YJL050W, YDR322C-A
		43168	anion binding	63 of 257 genes, 24.5%	981 of 6721 genes, 14.6%	0.00379	0	YGR267C, YFL018C, YKR014C, YLR058C, YBL068W, YKL166C, YER055C, YER049W, YKL126W, YDL160C, YEL032W, YDL100C, YLL034C, YKL080W, YLR419W, YHR193C, YDR454C, YDR150W, YEL031W, YLR229C, YDL029W, YOR122C, YBL023C, YHR042W, YKR059W, YKL086W, YDR194C, YMR217W, YPR145W, YLR215C, YPR088C, YER168C, YLR276C, YAR015W, YDR341C, YNL180C, YKL173W, YBR227C, YDL171C, YDR011W, YLR397C, YFL022C, YLR179C, YJR105W, YDR…
		16491	oxidoreductase activity	30 of 257 genes, 11.7%	343 of 6721 genes, 5.1%	0.00466	0	YHR104W, YOR375C, YHR042W, YJL050W, YDL215C, YDR098C, YJR104C, YKL086W, YHR179W, YMR038C, YLR214W, YDL066W, YHR051W, YEL047C, YMR318C, YMR145C, YDL171C, YDR158W, YGL001C, YCL026C-A, YLR109W, YHR183W, YOL151W, YFL018C, YHR007C, YCL043C, YER049W, YKL085W, YIL043C, YJR139C
		97367	carbohydrate derivative binding	54 of 257 genes, 21.0%	802 of 6721 genes, 11.9%	0.00498	0	YLR419W, YLL034C, YKL080W, YDL100C, YEL032W, YDL160C, YKL126W, YER055C, YKL166C, YBL068W, YKR014C, YGR267C, YDR194C, YKL086W, YKR059W, YHR042W, YBL023C, YDL029W, YEL031W, YLR229C, YDR454C, YJR105W, YFL022C, YLR397C, YDL171C, YDR011W, YKL173W, YBR227C, YDR341C, YNL180C, YAR015W, YLR215C, YPR145W, YPR088C, YER168C, YLR276C, YMR217W, YHR179W, YIR008C, YBR164C, YLL026W, YDL084W, YJL050W, YGR124W, YHR…
		17111	nucleoside-triphosphatase activity	34 of 257 genes, 13.2%	416 of 6721 genes, 6.2%	0.00522	0	YLR229C, YEL031W, YMR091C, YDL029W, YBL023C, YOL115W, YKR059W, YDR194C, YKR014C, YEL032W, YDL160C, YKL080W, YLL034C, YDL100C, YLR419W, YJR072C, YGR020C, YPR036W, YOR046C, YLR274W, YHR107C, YGR210C, YDR322C-A, YDL084W, YJL050W, YLL026W, YBR164C, YLR276C, YPR088C, YNL180C, YBR227C, YKL173W, YDR011W, YLR397C
Compartment	107	5737	cytoplasm	100 out of 107 genes, 93.4%	4462 out of 6721 background genes, 66.4%	2.336e-09	0	YGL107C, YDR454C, YEL034W, YLR109W, YDL046W, YGR124W, YHR208W, YBR196C, YJL123C, YPR074C, YDR226W, YDR429C, YKL009W, YML010W, YFL022C, YDR101C, YLR304C, YHR179W, YIL051C, YDR155C, YDR099W, YER043C, YNR001C, YFL017C, YCR012W, YGR254W, YDL066W, YNL244C, YLR150W, YHR068W, YJR014W, YNL232W, YEL047C, YLL026W, YMR217W, YLR420W, YML106W, YHR183W, YFL010C, YKR059W, YOR122C, YDR050C, YER091C, YJR139C, YDR…
		5622	intracellular	105 out of 107 genes, 98.1%	5305 out of 6721 background genes, 78.9%	4.76233e-07	0	YHR193C, YFL014W, YDR129C, YOL109W, YFR051C, YML078W, YMR120C, YMR091C, YAR015W, YJR093C, YPR163C, YOR209C, YJR104C, YDR098C, YGR094W, YDR399W, YJL080C, YDL171C, YDL084W, YOL123W, YDL205C, YCR088W, YBR078W, YDL103C, YCR053W, YJR016C, YLR027C, YER063W, YGR159C, YDR341C, YMR260C, YGR123C, YPR145W, YHR146W, YMR038C, YDL029W, YOR375C, YJR105W, YLR058C, YHR104W, YLR195C, YCL043C, YFL018C, YER148W, YDR…
		44424	intracellular part	105 out of 107 genes, 98.1%	5305 out of 6721 background genes, 78.9%	4.76233e-07	0	YKL009W, YML010W, YDR429C, YPR074C, YJL123C, YDR226W, YDR101C, YFL022C, YEL034W, YDR454C, YGL107C, YHR208W, YBR196C, YGR124W, YDL046W, YLR109W, YER043C, YDR099W, YGR254W, YFL017C, YCR012W, YNR001C, YLR304C, YKR095W, YDR155C, YIL051C, YHR179W, YLR420W, YMR217W, YLL026W, YEL047C, YML106W, YLR150W, YHR068W, YNL244C, YDL066W, YNL232W, YJR014W, YKL085W, YOR298C-A, YML004C, YLR216C, YLR448W, YOR046C, Y…
		44444	cytoplasmic part	80 out of 107 genes, 74.7%	3320 out of 6721 background genes, 49.4%	7.81783e-06	0	YLR304C, YHR179W, YIL051C, YDR155C, YER043C, YNR001C, YFL017C, YCR012W, YGR254W, YGL107C, YEL034W, YDR454C, YDL046W, YLR109W, YGR124W, YHR208W, YBR196C, YDR429C, YPR074C, YJL123C, YDR226W, YML010W, YFL022C, YDR050C, YKR059W, YOR122C, YFL010C, YHR183W, YKL085W, YOR298C-A, YOR046C, YLR448W, YNL244C, YDL066W, YLR150W, YJR014W, YNL232W, YLL026W, YEL047C, YMR217W, YDR129C, YFL014W, YHR193C, YOL109W, Y…
		5623	cell	105 out of 107 genes, 98.1%	5466 out of 6721 background genes, 81.3%	9.00588e-06	0	YFL022C, YDR101C, YJL123C, YPR074C, YDR226W, YDR429C, YML010W, YKL009W, YLR109W, YDL046W, YHR208W, YBR196C, YGR124W, YGL107C, YDR454C, YEL034W, YCR012W, YFL017C, YNR001C, YGR254W, YDR099W, YER043C, YHR179W, YIL051C, YDR155C, YKR095W, YLR304C, YML106W, YEL047C, YLL026W, YMR217W, YLR420W, YJR014W, YNL232W, YDL066W, YNL244C, YLR150W, YHR068W, YOR046C, YLR448W, YLR216C, YML004C, YOR298C-A, YKL085W, Y…
		44464	cell part	105 out of 107 genes, 98.1%	5466 out of 6721 background genes, 81.3%	9.00588e-06	0	YFR051C, YML078W, YMR120C, YJR093C, YMR091C, YAR015W, YHR193C, YFL014W, YDR129C, YOL109W, YJL080C, YDL171C, YDL084W, YOL123W, YDL205C, YBR078W, YCR088W, YPR163C, YOR209C, YJR104C, YDR098C, YDR399W, YGR094W, YDR341C, YMR260C, YGR123C, YPR145W, YHR146W, YDL029W, YMR038C, YDL103C, YCR053W, YJR016C, YLR027C, YGR159C, YER063W, YDR150W, YFL017W-A, YKL152C, YOR168W, YHR107C, YGR285C, YDR234W, YKL035W, Y…
		5829	cytosol	37 out of 107 genes, 34.5%	981 out of 6721 background genes, 14.6%	2.04712e-05	0	YDR454C, YOR209C, YJR104C, YGR124W, YBR196C, YGR094W, YLR109W, YDR098C, YPR074C, YDR226W, YFL022C, YLR304C, YFL014W, YIL051C, YER043C, YFR051C, YGR254W, YMR120C, YCR012W, YJR105W, YOR375C, YHR104W, YLR195C, YMR217W, YLL026W, YKL152C, YEL047C, YOR168W, YDR050C, YHR183W, YOR122C, YLR027C, YDR341C, YGR123C, YPR145W, YMR038C, YLR448W
		5739	mitochondrion	39 out of 107 genes, 36.4%	1186 out of 6721 background genes, 17.6%	0.000308353	0	YLR304C, YOL109W, YDR155C, YIL051C, YHR179W, YML078W, YGR254W, YCR012W, YNR001C, YEL034W, YGL107C, YJR104C, YHR208W, YBR196C, YGR094W, YLR109W, YDL171C, YML010W, YDR226W, YJL123C, YBR078W, YDR050C, YFL010C, YHR183W, YJR016C, YGR159C, YKL085W, YOR298C-A, YDR341C, YMR038C, YDL029W, YDL066W, YFL018C, YDR150W, YEL047C, YKL152C, YGR285C, YOR168W, YDR234W
	150	5622	intracellular	149 out of 150 genes, 99.3%	5305 out of 6721 background genes, 79%	1.83e-12	0	YIL043C, YLR229C, YCR093W, YER049W, YMR241W, YLR192C, YGL238W, YBR227C, YER168C, YKR081C, YGL178W, YIL079C, YER055C, YJL006C, YDR293C, YEL032W, YGR148C, YGR103W, YKR014C, YOL115W, YDL213C, YPR113W, YHR051W, YEL031W, YOR108W, YKL086W, YHR141C, YER002W, YDL208W, YNR021W, YDR194C, YNL330C, YDR087C, YKL128C, YDL215C, YGR020C, YHR088W, YLR347C, YHR007C, YER089C, YLR291C, YJL010C, YOR370C, YNL006W, YLR…
		44424	intracellular part	149 out of 150 genes, 99.3%	5305 out of 6721 background genes, 79%	1.83e-12	0	YMR049C, YPR088C, YBL056W, YNL110C, YDR395W, YEL036C, YBR247C, YKL172W, YJR072C, YJL117W, YGR210C, YLR298C, YNL180C, YKL173W, YJR133W, YDR342C, YIL021W, YLR250W, YLR438C-A, YDR322C-A, YIR026C, YKL166C, YHR042W, YKL211C, YGR116W, YHR041C, YNL121C, YDR515W, YGR083C, YLL013C, YNL118C, YLR215C, YHR062C, YDL059C, YDR483W, YLR397C, YIL020C, YBL023C, YKL080W, YDL166C, YLR220W, YJL050W, YBR288C, YHR012W,…
		44464	cell part	150 out of 150 genes, 100%	5466 out of 6721 background genes, 81.3%	4.09529e-12	0	YMR243C, YMR297W, YIR008C, YMR145C, YGR106C, YMR308C, YFL034C-A, YIL055C, YBR164C, YNL061W, YLR129W, YLR419W, YAL039C, YGR132C, YDR033W, YER126C, YGR267C, YBL030C, YLR274W, YPL210C, YGL001C, YLR276C, YBR010W, YLR214W, YLR347C, YHR007C, YLR291C, YER089C, YHR088W, YNL006W, YJL002C, YLR017W, YLL034C, YJL010C, YOR370C, YNL330C, YDR194C, YGR020C, YDL215C, YDR087C, YKL128C, YOR108W, YEL031W, YHR051W, Y…
		5623	cell	150 out of 150 genes, 100%	5466 out of 6721 background genes, 81.3%	4.09529e-12	0	YMR049C, YPR088C, YNL110C, YBL056W, YJR072C, YKL172W, YBR247C, YEL036C, YDR395W, YGR210C, YJL117W, YLR298C, YKL173W, YJR133W, YNL180C, YIL021W, YDR342C, YHR042W, YKL166C, YIR026C, YLR438C-A, YLR250W, YDR322C-A, YHR041C, YGR116W, YKL211C, YNL118C, YLL013C, YGR083C, YDR515W, YNL121C, YDL059C, YLR215C, YHR062C, YLR397C, YDR483W, YBL023C, YIL020C, YDL166C, YKL080W, YJL050W, YLR220W, YGL172W, YHR012W,…
		30529	intracellular ribonucleoprotein complex	45 out of 150 genes, 30%	653 out of 6721 background genes, 9.7%	2.75902e-10	0	YDR449C, YPR182W, YLR397C, YFL034C-A, YEL050C, YDR087C, YHR062C, YNL061W, YLR185W, YNL118C, YLR129W, YDR533C, YDR515W, YDL061C, YLR147C, YER126C, YDL213C, YKL166C, YIR026C, YLR438C-A, YDL208W, YHR141C, YER002W, YPL210C, YKL173W, YDR293C, YGR072W, YLR298C, YDR235W, YNL147W, YBL051C, YGR103W, YGR148C, YKL172W, YBR247C, YNL110C, YCR093W, YPR088C, YHR088W, YMR049C, YDL166C, YKR081C, YLL034C, YJL010C,…
		1990904	ribonucleoprotein complex	45 out of 150 genes, 30%	665 out of 6721 background genes, 9.8%	5.25821e-10	0	YHR141C, YER002W, YKL166C, YIR026C, YDL208W, YLR438C-A, YDL061C, YLR147C, YER126C, YDL213C, YLR185W, YNL061W, YNL118C, YLR129W, YDR533C, YDR515W, YDR087C, YHR062C, YFL034C-A, YEL050C, YLR397C, YDR449C, YPR182W, YJL010C, YLR192C, YMR049C, YDL166C, YKR081C, YLL034C, YPR088C, YHR088W, YNL110C, YCR093W, YGR103W, YGR148C, YKL172W, YBR247C, YNL147W, YBL051C, YLR298C, YGR072W, YDR235W, YPL210C, YKL173W,…
		32991	macromolecular complex	85 out of 150 genes, 56.6%	2169 out of 6721 background genes, 32.2%	7.49352e-08	0	YMR049C, YKR081C, YLR192C, YNL110C, YCR093W, YPR088C, YKL172W, YGR103W, YGR148C, YDR395W, YEL036C, YBR247C, YKL173W, YJL006C, YEL032W, YDR293C, YIL079C, YLR298C, YKL166C, YDL208W, YLR438C-A, YDR322C-A, YIR026C, YHR141C, YER002W, YIL021W, YHR051W, YNL118C, YDR515W, YGR083C, YNL121C, YGR116W, YHR041C, YOL115W, YDL213C, YKL211C, YGR020C, YDR087C, YHR062C, YNL330C, YBL023C, YLR397C, YNL006W, YDL166C,…
		30687	preribosome, large subunit precursor	13 out of 150 genes, 8.6%	62 out of 6721 background genes, 0.9%	1.1546e-07	0	YER126C, YHR088W, YLR397C, YNL110C, YLR185W, YNL061W, YER002W, YKL172W, YDR087C, YGR103W, YLL034C, YKR081C, YMR049C
		5730	nucleolus	26 out of 150 genes, 17.3%	291 out of 6721 background genes, 4.3%	1.52915e-07	0	YLR129W, YNL110C, YNL061W, YJL050W, YOL115W, YDL213C, YER126C, YHR088W, YMR049C, YLR438C-A, YDL208W, YLL034C, YKR081C, YJL010C, YER002W, YDR449C, YJL006C, YIL079C, YGR072W, YNL147W, YLR276C, YKL172W, YDR087C, YGR103W, YHR062C, YBR247C
		43229	intracellular organelle	135 out of 150 genes, 90%	4720 out of 6721 background genes, 70.2%	6.76605e-07	0	YEL050C, YGL100W, YPR036W, YJR144W, YPR182W, YDR020C, YDR141C, YCL026C-A, YOR257W, YDR449C, YLR179C, YMR056C, YMR234W, YDR533C, YDL100C, YLR185W, YDL061C, YLR147C, YLR342W, YKL130C, YBL051C, YNL147W, YOL038W, YOL151W, YJR088C, YDR235W, YGR072W, YLR258W, YDR011W, YKL080W, YDL166C, YBR288C, YHR012W, YGL172W, YLR220W, YJL050W, YHR062C, YDL059C, YIL020C, YBL023C, YDR483W, YIR026C, YLR438C-A, YDR322C-…
		43226	organelle	135 out of 150 genes, 90%	4722 out of 6721 background genes, 70.2%	7.06637e-07	0	YCR093W, YLR229C, YIL043C, YER168C, YKR081C, YGL238W, YBR227C, YLR192C, YER049W, YMR241W, YDR293C, YEL032W, YJL006C, YIL079C, YKR014C, YGR148C, YGR103W, YHR051W, YOR108W, YEL031W, YDL213C, YPR113W, YOL115W, YDL208W, YNR021W, YER002W, YKL086W, YHR141C, YNL330C, YDR194C, YDL215C, YGR020C, YKL128C, YDR087C, YER089C, YLR291C, YHR007C, YLR347C, YHR088W, YLR017W, YLL034C, YJL002C, YNL006W, YOR370C, YJL…
		30684	preribosome	18 out of 150 genes, 12%	168 out of 6721 background genes, 2.5%	4.7276e-06	0	YKL172W, YDR087C, YGR103W, YBR247C, YDR449C, YLR397C, YMR049C, YLL034C, YKR081C, YJL010C, YER002W, YLR129W, YNL110C, YLR185W, YNL061W, YER126C, YDL213C, YHR088W
		43231	intracellular membrane-bounded organelle	126 out of 150 genes, 84%	4380 out of 6721 background genes, 65.1%	3.00572e-05	0	YIR026C, YNR021W, YLR250W, YDL208W, YLR438C-A, YDR322C-A, YHR042W, YKL166C, YIL021W, YER002W, YDR342C, YKL086W, YLL013C, YNL121C, YNL118C, YOR108W, YEL031W, YHR051W, YDL213C, YPR113W, YOL115W, YHR041C, YGR116W, YGR020C, YDL215C, YKL128C, YHR062C, YDL059C, YDR087C, YIL020C, YBL023C, YNL330C, YDR483W, YDR194C, YKR081C, YER168C, YMR049C, YGL238W, YBR227C, YMR241W, YER049W, YCR093W, YNL110C, YLR229C,…
		43227	membrane-bounded organelle	127 out of 150 genes, 84.6%	4439 out of 6721 background genes, 66%	3.22086e-05	0	YKL172W, YGR103W, YEL036C, YDR395W, YBR247C, YKR014C, YJL117W, YIL079C, YLR298C, YKL173W, YJL006C, YDR293C, YNL180C, YEL032W, YER049W, YMR241W, YMR049C, YGL238W, YBR227C, YER168C, YKR081C, YIL043C, YPR088C, YLR229C, YBL056W, YNL110C, YCR093W, YDR087C, YDL059C, YHR062C, YKL128C, YDL215C, YGR020C, YDR483W, YDR194C, YNL330C, YBL023C, YIL020C, YKL086W, YER002W, YDR342C, YIL021W, YKL166C, YHR042W, YLR…
		44446	intracellular organelle part	96 out of 150 genes, 64%	3068 out of 6721 background genes, 45.6%	0.000648806	0	YDL213C, YPR113W, YGR116W, YOL115W, YHR041C, YNL121C, YLL013C, YHR051W, YEL031W, YER002W, YIL021W, YHR141C, YLR438C-A, YDL208W, YDR322C-A, YNR021W, YHR042W, YDR194C, YDR483W, YNL330C, YBL023C, YHR062C, YDR087C, YDL059C, YGR020C, YIL043C, YLR229C, YNL110C, YMR241W, YER168C, YKR081C, YMR049C, YGL238W, YBR227C, YIL079C, YLR298C, YEL032W, YNL180C, YKL173W, YJL006C, YEL036C, YDR395W, YKR014C, YBR247C,…
		44422	organelle part	96 out of 150 genes, 64%	3077 out of 6721 background genes, 45.8%	0.000758205	0	YDL059C, YDR087C, YHR062C, YGR020C, YDR194C, YDR483W, YNL330C, YBL023C, YHR141C, YER002W, YIL021W, YHR042W, YDR322C-A, YDL208W, YLR438C-A, YNR021W, YGR116W, YHR041C, YOL115W, YDL213C, YPR113W, YHR051W, YEL031W, YNL121C, YLL013C, YKL172W, YGR103W, YGR148C, YEL036C, YDR395W, YKR014C, YBR247C, YLR298C, YIL079C, YKL173W, YJL006C, YNL180C, YEL032W, YMR241W, YMR049C, YGL238W, YBR227C, YER168C, YKR081C,…
		43228	non-membrane-bounded organelle	54 out of 150 genes, 36%	1399 out of 6721 background genes, 20.8%	0.00181791	0.0012	YLR192C, YMR241W, YJL010C, YKR081C, YLL034C, YMR049C, YDL166C, YHR088W, YJL050W, YCR093W, YNL110C, YLR229C, YBR247C, YGR103W, YGR148C, YBR010W, YKL172W, YLR342W, YNL147W, YLR276C, YIL079C, YGR072W, YEL032W, YNL180C, YDR293C, YJL006C, YLR274W, YER002W, YHR141C, YIR026C, YDL208W, YLR438C-A, YKL166C, YER126C, YDL213C, YOL115W, YDL061C, YGR116W, YDR533C, YDR515W, YLR185W, YNL118C, YNL061W, YLR129W, Y…
		43232	intracellular non-membrane-bounded organelle	54 out of 150 genes, 36%	1399 out of 6721 background genes, 20.8%	0.00181791	0.0011	YJL050W, YHR088W, YLR229C, YNL110C, YCR093W, YMR241W, YJL010C, YLR192C, YDL166C, YMR049C, YLL034C, YKR081C, YGR072W, YIL079C, YJL006C, YDR293C, YEL032W, YNL180C, YKL172W, YBR010W, YGR148C, YGR103W, YBR247C, YNL147W, YLR276C, YLR342W, YGR116W, YOL115W, YDL061C, YDL213C, YER126C, YLR129W, YNL061W, YLR185W, YNL118C, YDR515W, YDR533C, YHR141C, YER002W, YLR274W, YKL166C, YDL208W, YLR438C-A, YIR026C, Y…
		5737	cytoplasm	123 out of 150 genes, 82%	4462 out of 6721 background genes, 66.4%	0.00232263	0.0011	YLR220W, YER089C, YBR288C, YHR012W, YLR291C, YHR007C, YLR347C, YOR370C, YLR017W, YJL002C, YKL080W, YNL006W, YDL166C, YGL001C, YOL151W, YJR088C, YDR011W, YLR258W, YGR072W, YPL210C, YBR126C, YOL038W, YBL051C, YKL130C, YLR342W, YNL147W, YDR033W, YAL039C, YLR147C, YGR132C, YDL061C, YDR533C, YLR419W, YDL100C, YLR185W, YBL068W, YLR274W, YBL030C, YMR234W, YMR056C, YGR267C, YDR171W, YGR106C, YLR179C, YMR…
		5634	nucleus	79 out of 150 genes, 52.6%	2410 out of 6721 background genes, 35.8%	0.00272895	0.001	YKL130C, YBL051C, YLR276C, YNL147W, YBR010W, YOL038W, YPL210C, YJR088C, YOL151W, YDR235W, YGR072W, YLR258W, YLL034C, YLR017W, YNL006W, YDL166C, YOR370C, YJL010C, YER089C, YLR347C, YGL172W, YHR088W, YJL050W, YGL100W, YMR308C, YPR182W, YDR020C, YCL026C-A, YDR449C, YOR257W, YIR008C, YLR179C, YGR267C, YLR274W, YMR234W, YNL061W, YLR129W, YER126C, YLR147C, YBR247C, YDR395W, YGR103W, YKL172W, YNL180C, Y…
		44428	nuclear part	49 out of 150 genes, 32.6%	1254 out of 6721 background genes, 18.6%	0.00420453	0.001	YBL023C, YDR449C, YNL330C, YOR257W, YPR182W, YIR008C, YGL100W, YDR087C, YHR062C, YNL061W, YLR129W, YOL115W, YHR041C, YLR147C, YGR116W, YDL213C, YER126C, YLR438C-A, YDL208W, YLR274W, YIL021W, YER002W, YJL006C, YKL173W, YEL032W, YLR298C, YGR072W, YIL079C, YDR235W, YNL147W, YLR276C, YBL051C, YGR103W, YBR010W, YKL172W, YBR247C, YDR395W, YGL172W, YLR347C, YNL110C, YLR229C, YJL050W, YHR088W, YMR049C, Y…
	257	5622	intracellular	253 of 257 genes, 98.4%	5297 of 6721 genes, 78.8%	1.87e-19	0	YMR056C, YER063W, YML078W, YLR027C, YDL215C, YLL026W, YER091C, YPR088C, YEL050C, YLR229C, YFL018C, YJL050W, YER089C, YIL043C, YGR094W, YIL079C, YDR158W, YHR179W, YJR072C, YMR234W, YGR159C, YGR267C, YBR247C, YER049W, YDR483W, YMR217W, YDR454C, YDL100C, YEL047C, YKL130C, YOL038W, YGR103W, YKR059W, YHR042W, YLR192C, YHR146W, YGR083C, YMR297W, YJR016C, YGR124W, YLR109W, YNL330C, YHR193C, YIR026C, YDL…
		44424	intracellular part	253 of 257 genes, 98.4%	5297 of 6721 genes, 78.8%	1.87e-19	0	YNL118C, YKL172W, YJL080C, YGR116W, YCR012W, YDR171W, YLR438C-A, YCL026C-A, YDL029W, YHR062C, YMR243C, YLR258W, YNL180C, YLR058C, YOR122C, YDR449C, YKL211C, YLR420W, YGR123C, YKL173W, YER055C, YHR007C, YNL006W, YHR088W, YDL160C, YJL002C, YOL115W, YLR179C, YBL068W, YLR276C, YKL085W, YKL190W, YGL001C, YEL032W, YOL123W, YGR285C, YJL010C, YDR226W, YLR215C, YML010W, YGL172W, YML004C, YBR078W, YBR126C,…
		44464	cell	254 of 257 genes, 98.8%	5462 of 6721 genes, 81.3%	2.09e-17	0	YBR288C, YDR020C, YLR347C, YBR010W, YDR341C, YJL123C, YBR164C, YLR419W, YKR014C, YKL166C, YGR020C, YJR014W, YIL051C, YDL208W, YOR027W, YJR133W, YLR291C, YDR399W, YJR104C, YCR088W, YJR139C, YHR183W, YOR168W, YBL030C, YCR093W, YML106W, YOR375C, YLL013C, YLR214W, YKR081C, YNR001C, YHR141C, YJR088C, YMR091C, YEL034W, YDL084W, YLR216C, YPR074C, YKL035W, YDR101C, YER148W, YDR150W, YGR132C, YOR370C, YBL…
		5623	cell part	254 of 257 genes, 98.8%	5462 of 6721 genes, 81.3%	2.09e-17	0	YKL152C, YBL051C, YDL213C, YPR145W, YKL126W, YNL061W, YHR012W, YBL023C, YNL121C, YCR053W, YLR250W, YHR041C, YOR298C-A, YLR150W, YDR129C, YIR008C, YNR021W, YJL006C, YFL034C-A, YHR208W, YGL107C, YMR241W, YGL238W, YOL109W, YER002W, YPR113W, YFL010C, YLR129W, YDR099W, YKL128C, YER043C, YPR182W, YOR046C, YLR304C, YAR015W, YPL210C, YGR148C, YDR322C-A, YMR038C, YDL205C, YOR108W, YOR257W, YDR293C, YFL014…
		5737	cytoplasm	219 of 257 genes, 85.2%	4370 of 6721 genes, 65.0%	2.87e-11	0	YJR133W, YOR027W, YGR020C, YJR014W, YIL051C, YKR014C, YKL166C, YDR341C, YBR164C, YJL123C, YLR419W, YBR288C, YDR020C, YLR347C, YLL013C, YCR093W, YML106W, YOR375C, YBL030C, YCR088W, YJR104C, YOR168W, YJR139C, YHR183W, YLR291C, YDR399W, YBL056W, YGR106C, YDR150W, YGR132C, YOR370C, YKL035W, YDR101C, YLR216C, YPR074C, YDL084W, YEL034W, YNR001C, YHR141C, YJR088C, YBR227C, YDR515W, YFL017W-A, YBR196C, Y…
		30529	intracellular ribonucleoprotein complex	57 of 257 genes, 22.2%	602 of 6721 genes, 9.0%	1.04e-08	0	YNL244C, YMR260C, YLL034C, YNL110C, YDR533C, YDR293C, YNL147W, YLR147C, YLR448W, YDR087C, YDR235W, YCR093W, YMR049C, YPR182W, YLR185W, YOR046C, YKR081C, YPL210C, YDR429C, YGR148C, YDL061C, YGR285C, YOL123W, YJL010C, YGR072W, YJR014W, YER126C, YLR397C, YKL009W, YLR192C, YDL208W, YLR150W, YGR103W, YDL160C, YHR088W, YLR298C, YNL061W, YBL051C, YFL017W-A, YBR247C, YDL213C, YDR515W, YHR062C, YPR088C, Y…
		1990904	ribonucleoprotein complex	57 of 257 genes, 22.2%	611 of 6721 genes, 9.1%	1.9e-08	0	YGR072W, YJR014W, YER126C, YLR192C, YKL009W, YLR397C, YDL208W, YDL061C, YJL010C, YGR285C, YOL123W, YLR448W, YDR235W, YDR087C, YMR049C, YCR093W, YPR182W, YDR429C, YGR148C, YPL210C, YKR081C, YOR046C, YLR185W, YMR260C, YNL244C, YLL034C, YNL110C, YNL147W, YDR533C, YDR293C, YLR147C, YKL173W, YDR101C, YDR449C, YFL034C-A, YPR088C, YHR062C, YHR141C, YLR438C-A, YEL050C, YER002W, YDL084W, YJL080C, YLR129W,…
		43229	intracellular organelle	220 of 257 genes, 85.6%	4681 of 6721 genes, 69.6%	2.65e-07	0	YLR298C, YLR220W, YFL017W-A, YBR196C, YIL020C, YBR227C, YEL031W, YDR098C, YOR209C, YDR342C, YAL039C, YFL017C, YIL021W, YGL100W, YDR101C, YER148W, YOR370C, YDR150W, YGR132C, YGR106C, YBL056W, YNR001C, YHR141C, YJR088C, YDL084W, YEL034W, YMR091C, YPR074C, YLR216C, YOR168W, YJR139C, YHR183W, YJR104C, YCR088W, YBL030C, YML106W, YOR375C, YCR093W, YKR081C, YLL013C, YDR399W, YLR291C, YKL166C, YKR014C, Y…
		43226	organelle	220 of 257 genes, 85.6%	4683 of 6721 genes, 69.7%	2.81e-07	0	YKL152C, YBL051C, YDL213C, YNL061W, YBL023C, YHR012W, YLR250W, YNL121C, YCR053W, YDR129C, YOR298C-A, YHR041C, YLR150W, YFL034C-A, YJL006C, YIR008C, YNR021W, YMR241W, YGL107C, YGL238W, YHR208W, YFL010C, YPR113W, YLR129W, YOL109W, YER002W, YKL128C, YDR099W, YOR046C, YLR304C, YGR148C, YAR015W, YPL210C, YPR182W, YDR322C-A, YMR038C, YDL205C, YOR108W, YOR257W, YDR293C, YDL066W, YFL014W, YEL036C, YOL151…
		30687	preribosome, large subunit precursor	15 of 257 genes, 5.8%	62 of 6721 genes, 0.9%	1.54e-06	0	YLR397C, YKL009W, YKR081C, YLR185W, YMR049C, YER126C, YDR087C, YNL061W, YDR101C, YHR088W, YKL172W, YER002W, YGR103W, YNL110C, YLL034C
		43231	intracellular membrane-bounded organelle	206 of 257 genes, 80.2%	4371 of 6721 genes, 65.0%	1.07e-05	0	YEL036C, YDL059C, YOL151W, YJL117W, YLR342W, YGR072W, YCL043C, YIL055C, YLR274W, YHR104W, YJR093C, YOR046C, YLR304C, YPL210C, YAR015W, YPR182W, YDL205C, YMR038C, YDR322C-A, YOR108W, YOR257W, YDR293C, YDL066W, YFL014W, YJL006C, YIR008C, YNR021W, YGL107C, YMR241W, YGL238W, YHR208W, YLR129W, YFL010C, YPR113W, YOL109W, YER002W, YKL128C, YDR099W, YKL152C, YDL213C, YBL051C, YNL061W, YBL023C, YLR250W, Y…
		43227	membrane-bounded organelle	207 of 257 genes, 80.5%	4431 of 6721 genes, 65.9%	2.36e-05	0	YEL032W, YGL001C, YJL002C, YOL115W, YHR007C, YNL006W, YHR088W, YLR276C, YKL085W, YLR179C, YDR449C, YNL180C, YLR420W, YKL173W, YGR123C, YGR116W, YLR438C-A, YCR012W, YCL026C-A, YKL172W, YNL118C, YJL080C, YLR258W, YMR243C, YHR062C, YDL029W, YMR308C, YHR051W, YDR087C, YDL171C, YGR254W, YDL103C, YDR194C, YDR235W, YDR141C, YDR011W, YNL147W, YDR395W, YDR033W, YLR017W, YNL232W, YDR050C, YKL086W, YLL034C,…
		5730	nucleolus	31 of 257 genes, 12.1%	291 of 6721 genes, 4.3%	3.67e-05	0	YHR062C, YLR438C-A, YER002W, YJL050W, YLR129W, YJL010C, YGR285C, YKL172W, YDR101C, YGR072W, YDR449C, YER126C, YKL009W, YDL208W, YJL006C, YNL232W, YLR276C, YLL034C, YNL110C, YNL147W, YOL115W, YGR103W, YHR088W, YIL079C, YNL061W, YDR087C, YBR247C, YDL213C, YMR049C, YGR159C, YKR081C
		44444	cytoplasmic part	162 of 257 genes, 63.0%	3188 of 6721 genes, 47.4%	4.88e-05	0	YGL001C, YKL085W, YJL002C, YHR007C, YNL006W, YDL160C, YGR123C, YKL173W, YKL211C, YOR122C, YNL180C, YMR243C, YDL029W, YGR116W, YCR012W, YLR438C-A, YNL118C, YJL080C, YDL171C, YDR141C, YGR254W, YDR194C, YDR429C, YHR051W, YNL244C, YDR050C, YNL232W, YLR195C, YDR011W, YDR533C, YDR395W, YDR033W, YLR017W, YKL080W, YFR051C, YHR107C, YER168C, YDR155C, YBR078W, YBR126C, YML010W, YDR226W, YGR285C, YOL123W, Y…
		5829	cytosol	62 of 257 genes, 24.1%	885 of 6721 genes, 13.2%	0.00018	0	YFR051C, YKR014C, YHR042W, YIL051C, YGR083C, YGR124W, YDL061C, YBR126C, YHR104W, YDR341C, YDR226W, YBR164C, YFL022C, YLR109W, YJR104C, YHR183W, YOR168W, YLR448W, YDR141C, YGR254W, YMR038C, YOR375C, YMR120C, YGR148C, YLR185W, YLR304C, YJR105W, YFL014W, YDR050C, YLR195C, YLR291C, YLR017W, YDR395W, YKL173W, YGR123C, YGL238W, YOR370C, YLR027C, YOR122C, YFL034C-A, YPR088C, YER043C, YHR141C, YLL026W, Y…
		31974	membrane-enclosed lumen	71 of 257 genes, 27.6%	1105 of 6721 genes, 16.4%	0.00064	0	YDR226W, YML010W, YLR274W, YJL010C, YOL123W, YGR285C, YJR093C, YDR155C, YER126C, YDL059C, YER168C, YKL009W, YGR072W, YCL043C, YNL147W, YNL232W, YLL034C, YDL066W, YLR304C, YDR194C, YDR087C, YMR038C, YER002W, YLR438C-A, YGR116W, YLR129W, YKL172W, YHR062C, YDR449C, YIR008C, YJL006C, YHR208W, YMR241W, YOL115W, YHR088W, YKL085W, YHR041C, YLR276C, YDL213C, YKL152C, YEL032W, YBL023C, YNL061W, YBR010W, Y…
		43233	organelle lumen	71 of 257 genes, 27.6%	1105 of 6721 genes, 16.4%	0.00064	0	YKL152C, YDL213C, YEL032W, YNL061W, YBL023C, YOL115W, YHR088W, YLR276C, YHR041C, YKL085W, YIR008C, YDR449C, YJL006C, YHR208W, YMR241W, YGR116W, YER002W, YLR438C-A, YKL172W, YLR129W, YHR062C, YLR304C, YDR087C, YMR038C, YDR194C, YNL147W, YNL232W, YDL066W, YLL034C, YER126C, YDL059C, YER168C, YKL009W, YCL043C, YGR072W, YDR226W, YML010W, YLR274W, YOL123W, YGR285C, YJL010C, YJR093C, YDR155C, YBR247C, Y…
		70013	intracellular organelle lumen	71 of 257 genes, 27.6%	1105 of 6721 genes, 16.4%	0.00064	0	YMR241W, YHR208W, YJL006C, YIR008C, YDR449C, YHR062C, YKL172W, YLR129W, YGR116W, YER002W, YLR438C-A, YNL061W, YBL023C, YEL032W, YKL152C, YDL213C, YHR041C, YLR276C, YKL085W, YHR088W, YOL115W, YCL043C, YGR072W, YDL059C, YER168C, YKL009W, YER126C, YDR155C, YJR093C, YGR285C, YOL123W, YJL010C, YDR226W, YML010W, YLR274W, YDR087C, YMR038C, YDR194C, YLR304C, YDL066W, YLL034C, YNL232W, YNL147W, YDR101C, Y…
		30684	preribosome	20 of 257 genes, 7.8%	168 of 6721 genes, 2.5%	0.00123	0	YNL061W, YDR087C, YKR081C, YLR185W, YMR049C, YBR247C, YDL213C, YNL110C, YLL034C, YHR088W, YGR103W, YDR101C, YKL009W, YLR397C, YER126C, YDR449C, YKL172W, YJL010C, YLR129W, YER002W
		32991	macromolecular complex	115 of 257 genes, 44.7%	2132 of 6721 genes, 31.7%	0.00128	0	YEL050C, YMR091C, YJL050W, YFL018C, YDL084W, YPR088C, YLL026W, YJR088C, YHR141C, YDR101C, YER148W, YOR370C, YOL038W, YGR103W, YGL100W, YIL021W, YDL100C, YFL017W-A, YBR247C, YDR515W, YIL079C, YLR298C, YHR193C, YBR010W, YNL330C, YBR288C, YLR347C, YHR146W, YLR192C, YDL208W, YGR083C, YKL166C, YGR020C, YKR059W, YJR014W, YPR036W, YLR147C, YMR260C, YNL110C, YLR291C, YMR049C, YCR093W, YKR081C, YKR095W, Y…
		5634	nucleus	125 of 257 genes, 48.6%	2407 of 6721 genes, 35.8%	0.00266	0	YGR072W, YDL059C, YKL009W, YER168C, YOL151W, YER126C, YML004C, YGL172W, YDR155C, YJR093C, YJL010C, YGR285C, YOL123W, YHR104W, YLR274W, YML010W, YOR257W, YDL103C, YDR194C, YDR235W, YMR038C, YDL205C, YDR087C, YPL210C, YAR015W, YMR308C, YOR046C, YPR182W, YLL034C, YKL086W, YFL014W, YNL232W, YLR017W, YDR395W, YNL147W, YDR293C, YGL238W, YKL173W, YGR123C, YLR420W, YNL180C, YJL006C, YDR449C, YIR008C, YLR…
		5739	mitochondrion	72 of 257 genes, 28.0%	1187 of 6721 genes, 17.7%	0.00434	0.0009	YDL059C, YER168C, YLR342W, YGR285C, YDR226W, YML010W, YIL055C, YBR078W, YDR155C, YHR051W, YLR304C, YDR141C, YDR194C, YGR254W, YMR038C, YDR322C-A, YDL171C, YOR108W, YDR033W, YDR011W, YDL066W, YDR050C, YNL180C, YGL107C, YMR241W, YHR208W, YFL010C, YPR113W, YCR012W, YOL109W, YGR116W, YDL029W, YMR243C, YKL152C, YNL121C, YKL085W, YOR298C-A, YJR016C, YHR042W, YIL051C, YDR341C, YJL123C, YLR419W, YLL013C,…

## Sheet: Table S2B
Category	Set of proteins	Gene Set	Description	Size	Expect	Ratio	No. proteins	P-value	FDR
KEGG	107	sce01230	Biosynthesis of amino acids	123	3.9833	5.0209	19.9998	3.5552e-10	3.7329e-08
		sce01130	Biosynthesis of antibiotics	225	7.2866	3.5682	26	1.007e-09	5.287e-08
		sce01110	Biosynthesis of secondary metabolites	301	9.7478	2.975	28.9997	5.9863e-09	2.0952e-07
		sce01100	Metabolic pathways	733	23.738	1.7693	41.9996	3.1426e-06	8.2492e-05
		sce01200	Carbon metabolism	113	3.6595	3.8257	14.0001	7.8795e-06	0.00016209
		sce01210	2-Oxocarboxylic acid metabolism	35	1.1335	7.058	8.00024	9.2624e-06	0.00016209
		sce00270	Cysteine and methionine metabolism	40	1.2954	5.4038	7.00008	0.0002165	0.0032475
		sce00260	Glycine, serine and threonine metabolism	31	1.0039	5.9765	5.99981	0.00035716	0.0046877
		sce00010	Glycolysis / Gluconeogenesis	56	1.8135	3.8598	6.99975	0.0017848	0.020823
		sce00630	Glyoxylate and dicarboxylate metabolism	30	0.97154	5.1465	5.00003	0.0023258	0.02442
		sce00020	Citrate cycle (TCA cycle)	32	1.0363	4.8248	4.99994	0.0031258	0.027351
		sce00250	Alanine, aspartate and glutamate metabolism	32	1.0363	4.8248	4.99994	0.0031258	0.027351
		sce00040	Pentose and glucuronate interconversions	11	0.35623	8.4215	2.99999	0.0044451	0.035902
		sce00300	Lysine biosynthesis	12	0.38862	7.7197	3.00003	0.0057905	0.043429
		sce03013	RNA transport	85	2.7527	2.543	7.00012	0.018062	0.12511
		sce00910	Nitrogen metabolism	7	0.22669	8.8225	1.99997	0.01953	0.12511
		sce00520	Amino sugar and nucleotide sugar metabolism	33	1.0687	3.7429	4.00004	0.020256	0.12511
		sce00970	Aminoacyl-tRNA biosynthesis	39	1.263	3.1671	4.00005	0.035234	0.20553
		sce00230	Purine metabolism	99	3.2061	2.1833	6.99988	0.038112	0.21062
		sce00680	Methane metabolism	26	0.842	3.5629	2.99996	0.049579	0.26029
	150	sce03018	RNA degradation	62	2.3425	3.4152	8.00011	0.001864	0.18588
		sce03013	RNA transport	85	3.2115	2.8024	8.99991	0.0039172	0.18588
		sce03030	DNA replication	31	1.1712	4.269	4.99985	0.0053108	0.18588
		sce04145	Phagosome	34	1.2846	3.1138	3.99999	0.036978	0.95361
	257	sce01230	Biosynthesis of amino acids	123	8.6305	2.8967	25	4.4951e-07	4.7199e-05
		sce03013	RNA transport	85	5.9642	2.6827	16.0002	0.00017464	0.0083355
		sce01130	Biosynthesis of antibiotics	225	15.788	1.9002	30.0004	0.00023816	0.0083355
		sce01210	2-Oxocarboxylic acid metabolism	35	2.4558	3.6647	8.99977	0.00046827	0.012292
		sce01110	Biosynthesis of secondary metabolites	301	21.12	1.6572	35.0001	0.0010171	0.021359
		sce00270	Cysteine and methionine metabolism	40	2.8067	2.8503	7.99994	0.005416	0.09478
		sce03018	RNA degradation	62	4.3503	2.2987	10	0.009578	0.12266
		sce00910	Nitrogen metabolism	7	0.49117	6.1079	3.00002	0.0096023	0.12266
		sce01200	Carbon metabolism	113	7.9289	1.8918	14.9999	0.010513	0.12266
		sce01100	Metabolic pathways	733	51.432	1.2444	64.002	0.015446	0.16218
		sce00260	Glycine, serine and threonine metabolism	31	2.1752	2.7584	6.00007	0.018302	0.1747
		sce00250	Alanine, aspartate and glutamate metabolism	32	2.2453	2.6722	5.99989	0.021259	0.18601
		sce00040	Pentose and glucuronate interconversions	11	0.77184	3.8868	2.99999	0.036771	0.297
		sce00290	Valine, leucine and isoleucine biosynthesis	12	0.842	3.5629	2.99996	0.046567	0.32597
		sce00300	Lysine biosynthesis	12	0.842	3.5629	2.99996	0.046567	0.32597
Panther	107	P02738	De novo purine biosynthesis	20	0.91892	4.3529	3.99997	0.0094302	0.3191
		P02785	Valine biosynthesis	5	0.22973	8.7059	2.00001	0.018344	0.3191
		P02748	Isoleucine biosynthesis	7	0.32162	6.2185	1.99999	0.036469	0.3191
		P00024	Glycolysis	7	0.32162	6.2185	1.99999	0.036469	0.3191
	150	P02747	Histidine biosynthesis	7	0.22703	8.8095	2.00002	0.018531	0.64857
	257	P02785	Valine biosynthesis	5	0.39189	5.1034	1.99997	0.051202	0.56831
Reactome	107	-SCE-70263	Gluconeogenesis	13	0.51439	13.608	6.99982	1.477e-07	7.37e-05
		R-SCE-70326	Glucose metabolism	20	0.79137	8.8455	7.00006	5.3753e-06	0.0013411
		R-SCE-70171	Glycolysis	13	0.51439	9.7203	5.00003	8.1699e-05	0.011245
		R-SCE-71387	Metabolism of carbohydrates	62	2.4532	4.0762	9.99973	9.0141e-05	0.011245
		R-SCE-71403	Citric acid cycle (TCA cycle)	15	0.59353	8.4242	5.00002	0.00017936	0.0179
		R-SCE-71406	Pyruvate metabolism and Citric Acid (TCA) cycle	29	1.1475	5.2288	6.00005	0.00068435	0.056915
		R-SCE-1430728	Metabolism	430	17.014	1.6457	27.9999	0.0012749	0.090883
		R-SCE-1428517	The citric acid (TCA) cycle and respiratory electron transport	34	1.3453	4.4599	5.9999	0.0016615	0.10363
		R-SCE-70614	Amino acid synthesis and interconversion (transamination)	19	0.7518	5.3206	4.00003	0.0054649	0.303
		R-SCE-71291	Metabolism of amino acids and derivatives	92	3.6403	2.4723	8.99991	0.0082404	0.41119
	150	R-SCE-1474151	Tetrahydrobiopterin (BH4) synthesis, recycling, salvage and regulation	9	0.31727	12.608	4.00014	0.00015114	0.075421
		R-SCE-429914	Deadenylation-dependent mRNA decay	20	0.70504	7.0918	5	0.00046073	0.11495
		R-SCE-8978934	Metabolism of cofactors	14	0.49353	8.105	4.00006	0.0010532	0.16288
		R-SCE-430039	mRNA decay by 5' to 3' exoribonuclease	7	0.24676	12.157	2.99986	0.0013056	0.16288
		R-SCE-1222556	ROS, RNS production in phagocytes	16	0.56403	7.0918	3.99999	0.0018174	0.18137
		R-SCE-74752	Signaling by Insulin receptor	17	0.59928	6.6747	4.00001	0.0023153	0.19255
		R-SCE-9006934	Signaling by Receptor Tyrosine Kinases	42	1.4806	4.0525	6.00013	0.0028008	0.19966
		R-SCE-5218920	VEGFR2 mediated vascular permeability	10	0.35252	8.5102	3.00002	0.0041524	0.25901
		R-SCE-77387	Insulin receptor recycling	12	0.42302	7.0918	2.99997	0.007242	0.35815
		R-SCE-917977	Transferrin endocytosis and recycling	12	0.42302	7.0918	2.99997	0.007242	0.35815
		R-SCE-68962	Activation of the pre-replicative complex	24	0.84604	4.7279	3.99999	0.0086128	0.35815
		R-SCE-69002	DNA Replication Pre-Initiation	24	0.84604	4.7279	3.99999	0.0086128	0.35815
		R-SCE-162582	Signal Transduction	223	7.8612	1.7809	14	0.017344	0.66574
		R-SCE-202131	Metabolism of nitric oxide	7	0.24676	8.105	1.99999	0.022835	0.71216
		R-SCE-203615	eNOS activation	7	0.24676	8.105	1.99999	0.022835	0.71216
		R-SCE-203765	eNOS activation and regulation	7	0.24676	8.105	1.99999	0.022835	0.71216
		R-SCE-168256	Immune System	282	9.941	1.6095	16	0.026618	0.78132
		R-SCE-72731	Recycling of eIF2:GDP	8	0.28201	7.0918	1.99996	0.029767	0.8082
		R-SCE-165159	mTOR signalling	20	0.70504	4.2551	3.00002	0.030773	0.8082
		R-SCE-389356	CD28 co-stimulation	9	0.31727	6.3039	2.00004	0.037421	0.89757
		R-SCE-194138	Signaling by VEGF	22	0.77554	3.8683	3.00002	0.039572	0.89757
		R-SCE-4420097	VEGFA-VEGFR2 Pathway	22	0.77554	3.8683	3.00002	0.039572	0.89757
		R-SCE-917937	Iron uptake and transport	23	0.81079	3.7001	3	0.044403	0.91292
		R-SCE-211945	Phase I - Functionalization of compounds	10	0.35252	5.6735	2.00002	0.045738	0.91292
		R-SCE-380972	Energy dependent regulation of mTOR by LKB1-AMPK	10	0.35252	5.6735	2.00002	0.045738	0.91292
		R-SCE-168249	Innate Immune System	208	7.3324	1.6366	12.0002	0.050905	0.97555
	257	R-SCE-70263	Gluconeogenesis	13	0.97266	7.1967	6.99994	1.2729e-05	0.0063516
		R-SCE-70326	Glucose metabolism	20	1.4964	4.6779	7.00001	0.0003698	0.092266
		R-SCE-70171	Glycolysis	13	0.97266	5.1405	4.99996	0.0016905	0.2314
		R-SCE-8978934	Metabolism of cofactors	14	1.0475	4.7734	5.00014	0.0024746	0.2314
		R-SCE-429914	Deadenylation-dependent mRNA decay	20	1.4964	4.0096	5.99997	0.0024818	0.2314
		R-SCE-1474151	Tetrahydrobiopterin (BH4) synthesis, recycling, salvage and regulation	9	0.67338	5.9402	4.00001	0.0027823	0.2314
		R-SCE-71403	Citric acid cycle (TCA cycle)	15	1.1223	4.4551	4.99996	0.0034935	0.24903
		R-SCE-71387	Metabolism of carbohydrates	62	4.6388	2.3713	11	0.0048117	0.30013
		R-SCE-430039	mRNA decay by 5' to 3' exoribonuclease	7	0.52374	5.728	2.99998	0.011412	0.63274
		R-SCE-71406	Pyruvate metabolism and Citric Acid (TCA) cycle	29	2.1698	2.7653	6.00015	0.017477	0.87213
Wikipathway	107	WP112	Principle Pathways of Carbon Metabolism	79	3.9944	3.0042	12	0.00027031	0.014164
		WP423	Threonine and Methionine biosynthesis	8	0.40449	9.8889	3.99996	0.00034545	0.014164
		WP390	Serine-isocitrate lyase pathway	17	0.85955	5.817	5	0.001037	0.022664
		WP331	Threonine Biosynthesis	5	0.25281	11.867	3.0001	0.0011273	0.022664
		WP253	Glycolysis	18	0.91011	5.4938	4.99996	0.001382	0.022664
		WP515	Glycolysis and Gluconeogenesis	41	2.073	3.3767	6.9999	0.0032056	0.037632
		WP77	Glutamate biosynthesis	7	0.35393	8.4762	2.99998	0.0036714	0.037632
		WP191	Superpathway of Glutamate Biosynthesis	7	0.35393	8.4762	2.99998	0.0036714	0.037632
		WP224	Aerobic Glycerol Catabolism	17	0.85955	4.6536	4	0.0083815	0.076364
		WP32	Translation Factors	41	2.073	2.8943	5.99988	0.01398	0.11463
		WP203	De Novo Biosynthesis of Purine Nucleotides	21	1.0618	3.7672	4.00001	0.018157	0.13007
		WP490	TCA Cycle	32	1.618	3.0903	5.00011	0.019034	0.13007
		WP2	Valine Biosynthesis	5	0.25281	7.9111	2.00001	0.022686	0.1431
		WP416	Superpathway of Histidine, Purine, and Pyrimidine	38	1.9213	2.6023	4.9998	0.037776	0.22126
		WP250	Isoleucine Biosynthesis	7	0.35393	5.6508	1.99999	0.04465	0.24409
		WP379	Non-Oxidative Branch of the Pentose Pathway	8	0.40449	4.9444	1.99996	0.057645	0.29543
		WP219	Cytoplasmic tRNA Synthetases	19	0.96067	3.1228	2.99998	0.066338	0.31998
		WP296	TCA Cycle - Detailed	21	1.0618	2.8254	3.00001	0.084884	0.35624
		WP369	Pentose Phosphate Pathway	10	0.50562	3.9556	2.00003	0.086889	0.35624
		WP92	De Novo Biosynthesis of Pyrimidine Ribonucleotides	10	0.50562	3.9556	2.00003	0.086889	0.35624
	150	WP13	DNA Replication	31	1.0101	3.96	4	0.015549	0.79792
		WP514	Histidine Biosynthesis	7	0.22809	8.7685	2.00001	0.019461	0.79792
	257	WP423	Threonine and Methionine biosynthesis	8	0.66517	6.0135	4	0.0023907	0.13372
		WP32	Translation Factors	41	3.409	2.6401	9.0001	0.0046022	0.13372
		WP331	Threonine Biosynthesis	5	0.41573	7.2162	2.99999	0.0048922	0.13372
		WP390	Serine-isocitrate lyase pathway	17	1.4135	3.5374	5.00011	0.0097258	0.15524
		WP416	Superpathway of Histidine, Purine, and Pyrimidine	38	3.1596	2.532	8.00011	0.0098867	0.15524
		WP253	Glycolysis	18	1.4966	3.3408	4.99984	0.012604	0.15524
		WP77	Glutamate biosynthesis	7	0.58202	5.1544	2.99996	0.015145	0.15524
		WP191	Superpathway of Glutamate Biosynthesis	7	0.58202	5.1544	2.99996	0.015145	0.15524
		WP112	Principle Pathways of Carbon Metabolism	79	6.5685	1.8269	12	0.023702	0.21595
		WP224	Aerobic Glycerol Catabolism	17	1.4135	2.8299	4.00006	0.045627	0.33886
		WP515	Glycolysis and Gluconeogenesis	41	3.409	2.0534	7.00004	0.04631	0.33886

## Sheet: Table S2C
Category	Gene Set	Description	Size	Leading Edge Number	ES	NES	P Value	FDR
Process	GO:0072527	pyrimidine-containing compound metabolic process	16	6	-0.61428	-1.7899	0.003096	0.042118
	GO:0006082	organic acid metabolic process	184	69	-0.3733	-1.8031	0	0.050773
	GO:0044283	small molecule biosynthetic process	162	62	-0.38027	-1.8225	0	0.060004
	GO:0072521	purine-containing compound metabolic process	87	22	-0.39047	-1.6805	0	0.060437
	GO:0017144	drug metabolic process	106	34	-0.38084	-1.6951	0	0.070197
	GO:0055086	nucleobase-containing small molecule metabolic process	141	35	-0.39442	-1.8433	0	0.093468
	GO:0072524	pyridine-containing compound metabolic process	43	16	-0.4274	-1.5976	0.0041667	0.099109
	GO:1901135	carbohydrate derivative metabolic process	146	35	-0.32031	-1.484	0.0082645	0.1388
	GO:0019637	organophosphate metabolic process	154	36	-0.31198	-1.4854	0	0.14832
	GO:0051259	protein complex oligomerization	5	3	0.86289	1.6179	0.0078493	0.26544
	GO:0006811	ion transport	54	22	0.49163	1.6363	0.0025284	0.33022
	GO:0009057	macromolecule catabolic process	147	56	0.39294	1.4988	0.0033822	0.4528
	GO:0055085	transmembrane transport	72	36	0.47689	1.652	0	0.54261
Function	GO:0005215	transporter activity	68	30	0.51326	1.795	0.0025157	0.023601
	GO:0016817	hydrolase activity, acting on acid anhydrides	171	81	0.40248	1.5826	0.0022321	0.21359
Compartment	GO:0042175	nuclear outer membrane-endoplasmic reticulum membrane network	79	41	0.53826	1.9247	0	0.0019607
	GO:0044432	endoplasmic reticulum part	79	42	0.5269	1.8713	0	0.0024509
	GO:0098796	membrane protein complex	83	38	0.5024	1.7867	0	0.0088233
	GO:0098805	whole membrane	87	29	0.48259	1.7124	0.001221	0.018823
	GO:0005730	nucleolus	144	53	0.45085	1.7125	0	0.023529
	GO:0030684	preribosome	94	55	0.44039	1.613	0	0.047221
	GO:0019867	outer membrane	24	12	0.55884	1.6016	0.0094723	0.047338
	GO:0005794	Golgi apparatus	69	34	0.43754	1.513	0.007472	0.07941
KEGG	sce00630	Glyoxylate and dicarboxylate metabolism	9	6	-0.84835	-2.1187	0	0.0011094
	sce01230	Biosynthesis of amino acids	81	33	-0.48829	-2.0818	0	0.0012481
	sce00680	Methane metabolism	11	8	-0.78073	-2.1231	0	0.0016641
	sce01130	Biosynthesis of antibiotics	124	55	-0.47953	-2.1734	0	0.0016641
	sce00010	Glycolysis / Gluconeogenesis	32	14	-0.58969	-2.0471	0	0.0023298
	sce01200	Carbon metabolism	55	23	-0.51405	-2.0157	0	0.0027735
	sce00270	Cysteine and methionine metabolism	23	9	-0.59876	-1.9852	0.003937	0.0038037
	sce01110	Biosynthesis of secondary metabolites	145	42	-0.42834	-1.9712	0	0.0039523
	sce00260	Glycine, serine and threonine metabolism	18	8	-0.61021	-1.8633	0.0068729	0.014237
	sce00970	Aminoacyl-tRNA biosynthesis	21	10	-0.58984	-1.8453	0	0.014644
	sce01210	2-Oxocarboxylic acid metabolism	24	13	-0.51486	-1.6918	0.0099338	0.046211
	sce00250	Alanine, aspartate and glutamate metabolism	16	5	-0.56585	-1.6261	0.0098039	0.067872
	sce00190	Oxidative phosphorylation	23	8	0.59966	1.6757	0.0071736	0.071064
	sce03008	Ribosome biogenesis in eukaryotes	50	36	0.49327	1.638	0.0012788	0.076693
	sce03050	Proteasome	30	18	0.5617	1.6936	0.0053908	0.11187
	sce01100	Metabolic pathways	283	53	-0.28335	-1.4502	0	0.13637
Panther	P02740	De novo pyrimidine ribonucleotides biosythesis	9	4	-0.84409	-2.1237	0	0.0015146
Reactome	R-SCE-70326	Glucose metabolism	13	7	-0.83342	-2.329	0	0
	R-SCE-70263	Gluconeogenesis	9	7	-0.88554	-2.2292	0	0.0004747
	R-SCE-70171	Glycolysis	10	6	-0.79759	-2.0583	0	0.0061711
	R-SCE-70614	Amino acid synthesis and interconversion (transamination)	10	5	-0.82183	-2.0866	0	0.0066458
	R-SCE-71387	Metabolism of carbohydrates	28	11	-0.54151	-1.8854	0	0.038356
	R-SCE-71291	Metabolism of amino acids and derivatives	42	17	-0.48692	-1.8222	0.0037736	0.063451
	R-SCE-68886	M Phase	9	4	0.79958	1.7814	0	0.067523
	R-SCE-1640170	Cell Cycle	63	37	0.5045	1.7396	0	0.087303
	R-SCE-69278	Cell Cycle, Mitotic	60	36	0.52276	1.8094	0	0.089008
	R-SCE-453279	Mitotic G1-G1/S phases	44	27	0.50506	1.643	0.0013569	0.092674
	R-SCE-69206	G1/S Transition	44	27	0.50506	1.643	0.0013569	0.092674
	R-SCE-1222556	ROS, RNS production in phagocytes	10	4	0.71213	1.6371	0.0059613	0.093494
	R-SCE-68949	Orc1 removal from chromatin	39	25	0.5142	1.6247	0.005571	0.094124
	R-SCE-69052	Switching of origins to a post-replicative state	39	25	0.5142	1.6247	0.005571	0.094124
	R-SCE-1280218	Adaptive Immune System	53	28	0.47719	1.6074	0.0039216	0.099961
	R-SCE-69239	Synthesis of DNA	50	30	0.49165	1.6507	0.002635	0.10108
	R-SCE-69306	DNA Replication	50	30	0.49165	1.6507	0.002635	0.10108
	R-SCE-1236975	Antigen processing-Cross presentation	29	17	0.55351	1.6627	0.0014006	0.1087
	R-SCE-1236978	Cross-presentation of soluble exogenous antigens (endosomes)	29	17	0.55351	1.6627	0.0014006	0.1087
	R-SCE-5668541	TNFR2 non-canonical NF-kB pathway	29	17	0.55351	1.6627	0.0014006	0.1087
	R-SCE-1474151	Tetrahydrobiopterin (BH4) synthesis, recycling, salvage and regulation	6	4	0.79457	1.5654	0.0094044	0.1354
	R-SCE-69242	S Phase	51	31	0.49659	1.6739	0.0013141	0.14425
	R-SCE-382551	Transport of small molecules	53	31	0.50145	1.6805	0.0013123	0.16344
	R-SCE-1430728	Metabolism	158	41	-0.34633	-1.6168	0	0.17118
Wikipathway	WP253	Glycolysis	13	9	-0.79693	-2.1797	0	0
	WP112	Principle Pathways of Carbon Metabolism	52	21	-0.52475	-2.085	0	0.0015219
	WP390	Serine-isocitrate lyase pathway	8	7	-0.84601	-2.0154	0	0.0022828
	WP515	Glycolysis and Gluconeogenesis	31	14	-0.59897	-2.0783	0	0.0022828
	WP92	De Novo Biosynthesis of Pyrimidine Ribonucleotides	8	4	-0.89773	-2.09	0	0.0022828
	WP423	Threonine and Methionine biosynthesis	6	4	-0.86966	-1.8991	0.0026596	0.0095116
	WP77	Glutamate biosynthesis	5	3	-0.86591	-1.7983	0.0082192	0.025681
	WP191	Superpathway of Glutamate Biosynthesis	5	3	-0.86591	-1.7983	0.0082192	0.025681
	WP331	Threonine Biosynthesis	5	3	-0.85355	-1.7643	0.0079365	0.026356
	WP203	De Novo Biosynthesis of Purine Nucleotides	18	4	-0.59237	-1.7777	0.0066225	0.027901
