# Supplementary material for: Oxidative stress induces coordinated remodeling of RNA-enzyme interactions
Source: iScience. 2021 Jun 19;24(7):102753. doi: 10.1016/j.isci.2021.102753 (PMC8261671; doi:10.1016/j.isci.2021.102753)
Supplement: Table S3. List of paralogous proteins interacting with RNA, related to Figure 2 — The list contains 53 paralogous pairs and 91 proteins identified irrespective of its paired paralogue among the 812 proteins defined as mRBPome upon oxidative stress with TOP3 method. [file mmc4.xlsx]

## Sheet: Table S3
Paralogue #1		Paralogue #2
ORF (SGD)	Gene name	ORF (SGD)	Gene name
YDL061C	RPS29B	YLR388W	RPS29A
YDR099W	BMH2	YER177W	BMH1
YFL034C-A	RPL22B	YLR061W	RPL22A
YGR124W	ASN2	YPR145W	ASN1
YGR254W	ENO1	YHR174W	ENO2
YIL079C	AIR1	YDL175C	AIR2
YLR448W	RPL6B	YML073C	RPL6A
YCL037C	SRO9	YDR515W	SLF1
YGL031C	RPL24A	YGR148C	RPL24B
YJR148W	BAT2	YHR208W	BAT1
YER057C	HMF1	YIL051C	MMF1
YNL104C	LEU4	YOR108W	LEU9
YDL182W	LYS20	YDL131W	LYS21
YDL137W	ARF2	YDL192W	ARF1
YBR031W	RPL4A	YDR012W	RPL4B
YBR052C	RFS1	YDR032C	PST2
YBL075C	SSA3	YER103W	SSA4
YBR218C	PYC2	YGL062W	PYC1
YER031C	YPT31	YGL210W	YPT32
YFR053C	HXK1	YGL253W	HXK2
YGL049C	TIF4632	YGR162W	TIF4631
YER070W	RNR1	YIL066C	RNR3
YGR180C	RNR4	YJL026W	RNR2
YGR192C	TDH3	YJR009C	TDH2
YHL001W	RPL14B	YKL006W	RPL14A
YHR047C	AAP1	YKL157W	APE2
YJL177W	RPL17B	YKL180W	RPL17A
YJL136C	RPS21B	YKR057W	RPS21A
YHL033C	RPL8A	YLL045C	RPL8B
YGR209C	TRX2	YLR043C	TRX1
YGR214W	RPS0A	YLR048W	RPS0B
YDR502C	SAM2	YLR180W	SAM1
YGR034W	RPL26B	YLR344W	RPL26A
YDL075W	RPL31A	YLR406C	RPL31B
YML056C	IMD4	YLR432W	IMD3
YDR441C	APT2	YML022W	APT1
YLR441C	RPS1A	YML063W	RPS1B
YLR449W	FPR4	YML074C	FPR3
YML124C	TUB3	YML085C	TUB1
YCL011C	GBP2	YNL004W	HRB1
YLR249W	YEF3	YNL014W	HEF3
YIL133C	RPL16A	YNL069C	RPL16B
YDL229W	SSB1	YNL209W	SSB2
YDL022W	GPD1	YOL059W	GPD2
YNL096C	RPS7B	YOR096W	RPS7A
YNL098C	RAS2	YOR101W	RAS1
YMR246W	FAA4	YOR317W	FAA1
YBR191W	RPL21A	YPL079W	RPL21B
YBR189W	RPS9B	YPL081W	RPS9A
YBR169C	SSE2	YPL106C	SSE1
YOR234C	RPL33B	YPL143W	RPL33A
YGL076C	RPL7A	YPL198W	RPL7B
YMR186W	HSC82	YPL240C	HSP82
YBL030C	PET9	YBR085W	AAC3
YBR078W	ECM33	YDR055W	PST1
YCL043C	PDI1	YDR518W	EUG1
YDR341C	YDR341C	YHR091C	MSR1
YDR483W	KRE2	YPL053C	KTR6
YEL034W	HYP2	YJR047C	ANB1
YEL047C	YEL047C	YJR051W	OSM1
YKL126W	YPK1	YMR104C	YPK2
YML106W	URA5	YMR271C	URA10
YMR243C	ZRC1	YOR316C	COT1
YAL038W	CDC19	YOR347C	PYK2
YAR002C-A	ERP1	YGL002W	ERP6
YBL039C	URA7	YJR103W	URA8
YBL072C	RPS8A	YER102W	RPS8B
YBL087C	RPL23A	YER117W	RPL23B
YBR121C	GRS1	YPR081C	GRS2
YCL040W	GLK1	YDR516C	EMI2
YCL050C	APA1	YDR530C	APA2
YDR353W	TRR1	YHR106W	TRR2
YDR505C	PSP1	YLR177W	YLR177W
YER074W	RPS24A	YIL069C	RPS24B
YFR031C-A	RPL2A	YIL018W	RPL2B
YGR279C	SCW4	YMR305C	SCW10
YHL034C	SBP1	YLL046C	RNP1
YIL109C	SEC24	YNL049C	SFB2
YKL104C	GFA1	YMR085W	YMR085W
YKL127W	PGM1	YMR105C	PGM2
YLR029C	RPL15A	YMR121C	RPL15B
YLR264W	RPS28B	YOR167C	RPS28A
YLR293C	GSP1	YOR185C	GSP2
YLR300W	EXG1	YOR190W	SPR1
YML125C	PGA3	YML087C	AIM33
YMR230W	RPS10B	YOR293W	RPS10A
YOR153W	PDR5	YDR406W	PDR15
YOR204W	DED1	YPL119C	DBP1
YBL056W	PTC3	YER089C	PTC2
YBL068W	PRS4	YER099C	PRS2
YHR141C	RPL42B	YNL162W	RPL42A
YBR238C	YBR238C	YGL107C	RMD9
YGR256W	GND2	YHR183W	GND1
YHL012W	YHL012W	YKL035W	UGP1
YJL138C	TIF2	YKR059W	TIF1
YIL149C	MLP2	YKR095W	MLP1
YFR015C	GSY1	YLR258W	GSY2
YGR032W	GSC2	YLR342W	FKS1
YLR028C	ADE16	YMR120C	ADE17
YDL085W	NDE2	YMR145C	NDE1
YHR117W	TOM71	YNL121C	TOM70
YCR005C	CIT2	YNR001C	CIT1
YNL299W	TRF5	YOL115W	PAP2
YAL062W	GDH3	YOR375C	GDH1
YBR117C	TKL2	YPR074C	TKL1
YBL027W	RPL19B	YBR084C-A	RPL19A
YBR048W	RPS11B	YDR025W	RPS11A
YHR096C	HXT5	YDR345C	HXT3
YDR418W	RPL12B	YEL054C	RPL12A
YBL091C-A	SCS22	YER120W	SCS2
YBR242W	YBR242W	YGL101W	YGL101W
YER131W	RPS26B	YGL189C	RPS26A
YDR471W	RPL27B	YHR010W	RPL27A
YGR248W	SOL4	YHR163W	SOL3
YER056C-A	RPL34A	YIL052C	RPL34B
YER062C	HOR2	YIL053W	RHR2
YCR031C	RPS14A	YJL191W	RPS14B
YEL030W	ECM10	YJR045C	SSC1
YHR203C	RPS4B	YJR145C	RPS4A
YIR033W	MGA2	YKL020C	SPT23
YHR021C	RPS27B	YKL156W	RPS27A
YGR027C	RPS25A	YLR333C	RPS25B
YGR043C	NQM1	YLR354C	TAL1
YDR447C	RPS17B	YML024W	RPS17A
YDR453C	TSA2	YML028W	TSA1
YKL091C	YKL091C	YMR079W	SEC14
YDL082W	RPL13A	YMR142C	RPL13B
YDL083C	RPS16B	YMR143W	RPS16A
YIL114C	POR2	YNL055C	POR1
YDL224C	WHI4	YNL197C	WHI3
YMR207C	HFA1	YNR016C	ACC1
YBR145W	ADH5	YOL086C	ADH1
YNL301C	RPL18B	YOL120C	RPL18A
YNL302C	RPS19B	YOL121C	RPS19A
YNL093W	YPT53	YOR089C	VPS21
YDR385W	EFT2	YOR133W	EFT1
YAL029C	MYO4	YOR326W	MYO2
YBR181C	RPS6B	YPL090C	RPS6A
YGL063W	PUS2	YPL212C	PUS1
YGL135W	RPL1B	YPL220W	RPL1A
YMR194W	RPL36A	YPL249C-A	RPL36B
YJR094W-A	RPL43B	YPR043W	RPL43A
YBR118W	TEF2	YPR080W	TEF1
YGR085C	RPL11B	YPR102C	RPL11A
